# Supplementary material for: De Novo Assembly and Transcriptome Analysis of the Rubber Tree (Hevea brasiliensis) and SNP Markers Development for Rubber Biosynthesis Pathways
Source: PLoS One. 2014 Jul 21;9(7):e102665. doi: 10.1371/journal.pone.0102665 (PMC4105465; doi:10.1371/journal.pone.0102665)
Supplement: Table S1 — Genotypes of H. brasiliensis that were used for SNP validations and characterizations. (XLSX) [file pone.0102665.s008.xlsx]

## Sheet: Plan1
Table S1. Genotypes of H. brasiliensis used for SNP validation and characterization.
Clone number	Clone	Genealogy (1)
1	RRIM 600	Tjir 1 x PB 86
2	RRIM 606	Tjir 1 x PB 49
3	RRIM 701	44/553 x RRIM 501 (Pil A 44 x Lun N)
4	RRIM 728	GT 1 x RRIM 623 (PB 49 x Pil B 84)
5	RRIM 729	RRIM 623 (PB 49 x Pil B 84) x Fx 25 (F 351 x AVROS 49)
6	RRIM 805	RRIM 628 (selfed)
7	RRIM 809	RRIM 600 (Tjir 1 x PB 86) x RRIM 623 (PB 49 x Pil B 84)
8	RRIM 913	PB 5/51 (PB 56 x PB 24) x RRIM 623 (PB 49 x Pil B 84)
9	RRIM 915	RRIM 605 (Tjir 1 x PB 49) x PB 5/51 (PB 56 x PB 24)
10	RRIM 937	PB 5/51 (PB 56 x PB 24) x RRIM 703 (RRIM 600 x RRIM 500)
11	RRII 105	Tjir 1 x Gl 1
12	PB 217	PB 5/51 (PB 56 x PB 24) x PB 69
13	PB 233	PB S/15 x PB 5/63 (PB 56 x PB 24)
14	PB 235	PB 5/51 (PB 56 x PB 24) x PB S/78
15	PB 260	PB 5/51 (PB 56 x PB 24) x PB 49
16	PB 311	RRIM 600 (Tjir 1 x PB 86) x PB 235 [PB 5/51 (PB 56 x PB 24) x PB S/78)]
17	PB 346	PB 235 (PB 5/51 (PB 56 x PB 24) x PB S/78) x PB 218
18	PC 140	PB 5/51 (PB 56 x PB 24) x RRIM 703 (RRIM 600 x RRIM 500)
19	RRIC 100	RRIC 52 x PB 86
20	IAC 306	AVROS 49 x RRIM 509 (Pil A 44 x Lun N)
21	IAC 307	AVROS 1328 (AVROS 214 x AVROS 317) x PR 107
22	IAC 309	RRIM 626 (Tjir 1 x RRIM 600) x Fx 25 (F 351 x AVROS 49)
23	IAC 313	RRIM 511(Pil A 44 x Pil B 16) x AVROS 1518 (AVROS 214 x AVROS 256)
24	IAC 318	RRIM 600 (Tjir 1 x PB 86) x Fx 3899 (F 4542 x AVROS 363)
25	IAC 500	RRIM 600 (Tjir 1 x PB 86) ill.
26	IRCA 27	PB 5/51 (PB 56 x PB 24) x RRIM 623 (PB 49 x Pil B 84)
27	IRCA 209	GT 1 x RRIM 605 (Tjir 1 x PB 49)
28	IRCA 230	GT 1 x PB 5/51 (PB 56 x PB 24)
29	IRCA 707	PB 235 [PB 5/51 (PB 56 x PB 24) x PB S/78] x RO 38
30	IRCA 1159	PB 260 (PB 5/51 x PB 49) x RO 38
31	GT 1*	Primary clone
32	PR 255*	Tjir 1 x PR 107
33	RO 38	Primary clone
34	Fx 4098	PB 86 x FB 110
35	CMB 104	Primary clone
36	CMB 114	Primary clone
(1) ill., illegitimate (clone of open pollinated plant). Asian clones: PC, Promotion clone; PB, Prang Besar; RRIM, Rubber Research Institute of Malaysia; Pil, Pilmoor; Lun, Lunderston; PBIG, Prang Besar Isolated Garden; Tjir, Tjirandji; GT, Gondang Tapen; RRII, Rubber Research Institute of India; RRIC, Rubber Research Institute of Ceilão; Indian clone, Amazonian Clones: F, Ford; FA, Ford Acre; FB…
* genotypes used for Illumina sequencing
