# Supplementary material for: De Novo Assembly and Transcriptome Analysis of the Rubber Tree (Hevea brasiliensis) and SNP Markers Development for Rubber Biosynthesis Pathways
Source: PLoS One. 2014 Jul 21;9(7):e102665. doi: 10.1371/journal.pone.0102665 (PMC4105465; doi:10.1371/journal.pone.0102665)
Supplement: Table S2 — The 50,384 contigs that were longer than 400 bp from the de novo assembly. (XLSX) [file pone.0102665.s009.xlsx]

## Sheet: contigs_artigo
>Contig_Hb_7
TTTTCATCTTCCAATGACTTAATCATGAAGGTCCTGAAAAGAATCACTTGACACTTCATAATTTTTAGTCTATCTCAACAGACAGAAAAATTTCCTGCATAGAACAGGGACTTCAAAAGACTAATCATTAGTCAATTTCAATATATGTTTCTAGGTATGTAATGCTAGCATGAGAATGGGAGTATATGGTGACTGTGCCTATTCTGGAACAAACAACTTGTTCACCACTAGCATCTGATAAACATCAATTTATTGGGATAATCGAACAACAAATCCAGGAAATAAACAAGGAAAATGTTTCTGAGCTGCTTAAATTACATGGCTATCCTTCAATTTGGATGTTCATAATGTGAGATGGATGTACAGCGACTTAATTTTTTTTTTTAAATAACTTTTTTT…
>Contig_Hb_11
GCCGCGGCTGCGTCTTCCAGCGCAAGCAGCGTCGCGTCGCAGGCGTCCAAGTCTGCGTCCAAGTCTGGTGAGGCAGCGTACGACGCGGCTGGCGAGAGCGCTTCGGCCGCCAAGCACCGTGCTTCGGAGGCCGCACAGCAGGCCAAGGACAAGGTCAAGGAGGAGTTGTAAAGTTATTTTACTCCTCCGAACAACAGCAAAGAGCATAACGGGCTCATGGCGGACCAAATACCATTACGGAATGACTTGGGCCAAAGCATCAACGCCCGGGTTTTCATGCGAGATGAGCTTATGACGGATATCGAATGGAGAGGTCGTGTGCAGCACGACGTGGGAGGGTAGTTGATTCGATTCTCCTGTGTACTACTACTACTACGGTCAAGGACAAAATTTGCTTAG…
>Contig_Hb_14
GATTTCTATAAAAAAAAAAAAAAGGGATTAAAAAATAGAAAAATAAGGAAGAATGAATTGAACTGAAGGGGCAAAGTCACCACCATGAACTATTTATAATTTAATTTTCAGTTCTCTCTTCTGTTGAAAAAAGAAAAAAAAAACAGAGGAAAAGCAAACCAAAAAGTAAAAAATAATAGAACAAGAAAAAAGGAACAGGTGCTCCTACTCACTGTACCTCTATCTCAGCTCTCTGCCAACCGAAGCATGCACAATATGAAGTCATTGACATGAAACATAAAGGGAAGCAAGAAGCCAAATCAAGAAATCCGAGGATAATTCATTCTCACCCTTTCTGTCAGTTCCCCCTCATCTGGTCCTAGAATTTCCAAGTGTAAGCTCAAGATCATCAGATACACA…
>Contig_Hb_22
TTTATGGAATGAATCTCCTCTAGTTATATAGCGAGTTAGTCATTGTGGGTGTTCTCAAATCCTGATCTTTCAGGATTTATGGTTTAGATGTATGATAGTCCCTTATTCAACTGGTGGTATTAATCAGTTTTATCTATTAAAGCTTTCTTAATTTGGTTGAAATTTAGTGACATGATTCCAAGTTGAAATCAAATACCTCATTAAAGTGTATATTGGTTTCAAACATAGTTCAATTTTGTTTTGATGTAATAGATGTTTGGTTTTGCCGAGGATGTCAGGCATTTCTCTTTATGAAGTATGTTTTGGGAGCATGTTTTCACGGGCATTGTTGTTGCTTGCTTGGTTCTTTGCGTATCAGGTTGTGATCAAATTGTTTTGGTATTTATTCGAGAAACTTCC…
>Contig_Hb_27
ATCGGAGCAAGGTCAGTCCTTCTTGAAGGTTTTATCGCTCTGAGTTCAATGGTAGTCTCGAATTGCTGATTTGACAGTCAAATCACTGGAAAAACGATCGAAAAGCTCACTGCCACTCATTTTCTCTCTCCTCTTTCACTCGCTAGATCACCTACCTCGGGCCACCAAACGAAGCATCACAGGTTCCATCTGCAAGCTTGTCATCCCAATAGTTCATAGCACTTGGAATTGTCGGAAATGGCTGGAAAGACATTAGAAAGTTGGGTCCCTTCTTATGCGATTGCTCTCTCTCTCTCTCCCCTCTTTTCAATCGTACTGCTGTAGTTCACCAATGTTTGGTGTCTTGTCATGGTCGTCTAGGCATGGAAGAGCTGCCGGAAGCCTTGCCAATAGCGGTGG…
>Contig_Hb_28
TATAATAGGCCCTTCGATGATAATTGCAAGCAATGCTCCGAGGTCGGACAAATGGGAACCACCTCCGCTTAGCACTCTTAAATTAAACTGTGATTTTGCTTGGAAAGATGAGGAAAATGCAGCAGCATTTGAGATGGTTGTAAGAAACTATATAGGGGTGAGTTACTAGATGGAGTGGCTAATATAGCGTGTTGCAACTCACCGTTAGCAGAGGAAGCACGGGCCATGCTGGAAGGAGTTCAACTGGCGCTTTCAATGGCTGCCCCTGTTATTATTTTGGAAACTGATTCAACAATTCCCTTCTCAGCAGTGCAAAAGTCTTAATTGGAAATTCTTTGAGAAATCAAGGCCACGGTTCGTGCTATTCTATCTTATGCCTCTTGTTTTAGACAGCTTAAT…
>Contig_Hb_38
GGAGAAACTACCACCACAGCTATCTAAGGGGGAAAAAAAAAGGAAAAGAAATTTTCTCAAAAAAGTCTCGCTTCTGTTCTCTTTCTATCTTTACGCTTGCTTCTCTTCTCTTTTCTCCTCTTTCTCCCTATCCAAAACCGGGTGCAGAGTGTATTCGCTTGCTGATCGTCCACTGAGATGCGATTTTTAGTGATTCGCGGATCAAGTGATGACTACGAACAAGAACACAAACACAGAATTGTCTCAGGGAGATGGCGGTGCTGCTCAACCTCCTGCGGGAACTCCGCCGCAGGGACAGTCTGAAAATGTTGGTTCCCGGGCTGGGAATACGGTTTTCAAGAGTGGGCCTCTTTTTATATCATCTAAAGGAATTGGTTGGACATCCTGGAAGAAGCGGTG…
>Contig_Hb_39
CAGGCAAGGTAGAATTAAAAAGGTGGGCTAGTAGGCCCAAATACATTGGACGAGCCCATGTTATAGTCCTGAGTTTTAAGGGAAGAAAGTAACAGCAACAATTCACAATAGCACGGTTAACAGTCAACCTGCAGCTCGTCCGACTCTGGGCAGAGCTTTATTGATAGCTTTGAAGTCCTTCTCATCACATTTGCCCTCCATGTTCATCTCCACGGAGCTTTCTCTGCAGCTGATTTTTGCTTATCACAACTATTACCCAGAGCTTGTTGTAGATGTTTTCGATTAATCTGAAGTATGCATGCCTCCAAGAATCTTTGAAGTATAAAGTGCTACAAACTCCCACAAATCCTGCCATGAAACCTACTCCCAAGCCACAGTCAAACCAGAGCATTTCAGACT…
>Contig_Hb_48
GCGCAATCCATTCTTTATGCGTTGGTAATATAATACATTCATTTCGTTATTCGTAAGCGCACTTATGCTCCATGAACTCTGGTGGTCGGTCATCTTGTCTACAAGGAAAACACAAAACGCCCAGAAATGCATCATGTGCGTAGAAGACACCTCTTAAACTCCCGCTAGTGTTGGTACAACCCAATCCCTCATATCGGCGACAACGATAGTGAACCCGAAACAATAAGCGAAGGCTGGCGTGATGCTGCCGTCCCAGGAGAGGGAGGGCTTATAAGATAATTGTTGGTTGCTGAAAGTCGATTTTGACCTCAACGATTTGTGAATGCTTTTCTTTTCACACTAGGTTCAGCTGGACGCTTCTGGGCTCCAACTCCTGCTAGAGACACCATTGGGCAGGGC…
>Contig_Hb_50
GATTAGACAGATTACACCAACACATTTTTAATCCTAAAGTCTACAGTCAGGAAGTAACGAAGGAATAAATATAATGGCATCAACAAGTAGATATCTATTTACAATTCAAGAAGCATGCAACAAAACTTTTGCAGCTTATGACAATTATAGATGTAAAAGAAACGACGGGTAAGAAGTACAAGCTTTGAGCTTCTAGTTTTCTAATCCCACCAGCCACCACATTGTACCTAGCTATAATCTCAAAAACAAAAATAGTAGCTCTAAACTAACTTAGCTAGGAATTGACATGTTCAAAATAACAGAATTAGTTTTGCAAGGTTACCCGTCATTAGAGCACCTCCATCTATCATGCACAGCAAATTGGCTTCACTTCCGAAAGATAAACCTGCGACCTCACCA…
>Contig_Hb_55
CAATGAGGTGGAATATCTCTCCAAAACGTGGGTTTTCTCCTTTTTTGTGTTTCCCCTTTTCTTTGCTTAACTACTGGTCTGTACTTCTATTTTAGAAAGCTAAGGTTTGAATTTTGTTGATGCATATGAGGTTTGCTTAATTTACTGACAAGATATATGGATTGGATGTCCTTAACTACTCCTATGATCTGAAATTGCTAGTCTTTTGAAATTCAAATGTCCTTACTAGGAGCAGCTAACTACTTTTGTTGAATTTTTTTATTTATTCCCTCCTTGCAATATTTATTATTCCCTGTTGCTGTTCCTATATAATCCCATGGCCTAATCTCAAGAACTCCATTAAATTAGTAATCAATTACATATCTTTTTGTTTCTCTTTTCATAATTGTAGATTTCATG…
>Contig_Hb_57
CTAGGATCAAATCCTCGTGAAAAAAAAAAAAAAAAAGAAAACACACTTGGCATGGGTTTTTAAACTTTCAAGCTCATATGTTAGTTTCACAGTATTACCACATATGGCTAGCAATTGGCTAACCTAAGCTAAAGAATTGTAGACAGGTAAACAACAAATTCCATGGTGATTTAGAAGCAAAGTTAATCCATATGTCCTTATAAGCTCATACACCAAGCCAACAAGTTGTTGGTTAAACATGAACGAGAAATAACTCATTCACACTCATTAGAACATCATCCCTTTCCAAGTTCACTACTAATTGACACTGAAACGGAAGATGAAACCAAGAGAATAGAACCCTTCGCTTCAACTTCCTTTTGCCTAAAACACAAAACCGGAAATCCATTTGCACCACAA…
>Contig_Hb_61
GTGAAGATGATTGCAAAATTTCCTTTGGGCAGCTTAAAAGATTTTCATGGCCTGAGATCCAGATTGCAACAGACAATTTTAGCGAACACAACATAATTGGACAGGGAGGCTTTGGAAAAGTTTACAAAGGAGTACTTTCAGACAACACAAAGGTTGCTATAAAACGCCTTTCAGATTATCACAGCCCTGGAGGAGAAGCTGCTTTCCAAAGAGAAGTTCAGCTTATTAGTGTTGCAGTTCATAGGAATCTTCTACGACTGATTGGTTTTTGTATGACCTCCTCTGAGAGAATCCTTGTTTATCCATTTATGAAAAATCTGAGTGTCGCATACCACCTGAGAGATTTGAAACCTGGAGAAAAGGGTTTGGACTGGCCAACGAGGAAGCAAGTGGCCTTTG…
>Contig_Hb_66
TTTTTTTTGATCAATTCTGACTCTTACTTGTTATTCATTTGACAAGCTCAACAACTCAAGATTTCATTTCCACTTGTAAAAAAAATGATCATATTGAACGTCTGGCATCACATCGTCAACAATCATAGCAAACTACAATGTAATTCCAGATGCTTCAGTTGCAACAAATGACACAAACAAGTAGGACAAGGAATAGAGAAAAAATCACAGCAAAATAAATATGCCGATCGGATGAACAGCCATTCATGCATACAAGCAAATGATGATGCCAACTTTCAGCGTTCCAAGAGTGAGAAGCAAGTTTACACATCCCTTCCAAGTTCCAAGCCATAACACTCAACAAAGAATATCACAATGTTGTTCCAACCTATCTTTTTGACCCTTTCTTAGTAAAGCAGC…
>Contig_Hb_69
TTTGTAACTCCTTGACTAGAATAGCTTATCTGTACAGTCCCCCCTCAAGATGGAGATGCCCTAATACTGAGAAGTCCCATCTTGGAGAGAAGAGAGTGAAACATTACGGTCCCTAATGGTTTGGTGAAGAGATCTGCTAATTGAAGGCATGAAGGGACATGCAAAGTGGAAATAAATCCTTTTGTGAGTTGATCACGTACAACGTGACAATCGATTTCTAAATGCTTCGTTCGTTCATGAAAAACAGGATTGACAGCAATATGTTGAGCTGCGTGATTGTCACAGTGTAAAGGAATGGGCAAAGAAAGAGGAATATCAAATTCTTGGAAGAGATAAATAATCCATTTGAGTTCGCAAACTGTTGTGGCCATACTTCTATATTCAGCTTTTTCCGAAGAA…
>Contig_Hb_76
TTTTTTTTTTGTATGTTATAAGTCTCAGGTGGCACCAATGTGGGGTCGCACTGGCGTTCCTCCCACGTGGTCAAAGCCTGAGTGTTTACCAGAAGTAGTCGAAGGACTAAGGCAAACTACCCATAACAAAGTTAACTAATTCCTGGTAACAACAAGCCAAAGTGAGGGATTGGTAAAGCTTCACCCATCACACGAAGTCCGTTACCATCCACGAATGGGGCACATAACTTCGCTACACTGGGTACGTCGCCCATGTTGTTCCAGGAAGGACGGTCGCGCAGCCCTGTTTCGCCCATGTGCATTGAGTATTGTCACAGATCAAAAGTCACTGCTGGAATGCGGCAAGCAACACACAAGCACTAAGAGTGCTTGTAAATTGCATTACCCTTGTAGACAAGG…
>Contig_Hb_78
ATCGACCCGAATGTTCACCAGGCGTCAAGATGGAAAAGAGGCTCGTTGTGTATGAAGTTGTATCATTCGCTTGCTTCCTCTTTTCTAGCCTGGTAGCCAAATCACTCAAGCTTTATCTCAGTGTCCATAGCACTGAAGATGATCTGAACATTTTAAATTATCATGTAATAAAGCCAAGAAGAGGTTTTATGAGCCTGTTATCGGTGTTGGCATCGGCAGTTGGGGTGGTGTTTTTGACGCTTTCAATGGTTGATGTTGTTCAGATAAAAATTGGGAAAATCTCGTGTGGGATTGGTGAGACTCAGGCAGCCGTAATATCACTATGCACCATTGTGGCTTTCGCTCTCATCATTTATTTACCTTCAACTGTGATGACTATTATAAGCATAACGTTTGTTA…
>Contig_Hb_80
ATATGGTATTTACAGCTCTCAGTAAGCCTGTTCACGGCGGTCTGAATCTCACCGTCGAAGCTGTGCTTAGACTTGCAACTCAACTAGGAGATGAAACCTTTGCTACTTCAAATTTCTAAAGGAAAAAAAGGGACAGCGAGAATTTAAATTATGAGATTCGATTATTGGGTTACTATAGGATACGTCGATCCAGGCCAGGCCTTAAGATTTCTGTGCAGTTGAATTTGAGGCCTGAAAAAGGTGGCCATGTCCTACCACTGATCCTTTTCTTTTGGGAGCGAGCTGTTGTGAGGCATCTCATGAAAACTGAGTGGATATCATAATTTTCAGGGGATTCTCTTACTGCTCGTATGTCTTCCATTTATAAAACTAGCAAATTATCCGGACCTTCAATTATTA…
>Contig_Hb_85
TTTTTTTGGAAGCAGCAAATGCACACTAATAAAACGTCTCTCATATTCTGTGTATCAGTGCTATCAACCCCTTCCATAGCCAAACAAATTCCCCACTACATTTGTTTGTCCAAACAAAAAGTAATTACAGCAACAAGGGACTTTCTTATTGTCATCTATCAAAAACAATGACAACTGGATTTGCCAATAAATGGGAAGGCCTCTTAATAACACTAATTTTTCATCTGTTACAAAAGAATGATGGTGCAAAATTAACTAAAAAATATACAGATTACGACCTCTGTTGAATTGCCAAAACAAAGGGAAGGAAGCCGCAAGGAAATGAAACCAGAACTGAGCATCTCCATTTGATGAGCTACTCAGATTCTCAAGTCAAAGAAGTTTGCTGGTTCTTCGTCTT
>Contig_Hb_90
CTTTTGTGAACATATCATAAAAAAGGGAAAAGAACCTGGCCTGTACTGCAAACTCCAATAACATAACTGCATTATTCTCACAAACTACTATGATATTCACAGCAATTTTTAAAAGTCATTTTATCAAATCACTGCCCCAAGTCACTAAAAATTACTCAAACCTGGAGCCAAGCCATGACTGGTCACACTAGCCAGAATCGCATTTTTCCCTTTTGTGAACATATCATAAAAAAGGGAAGGAGGAGGAAAATAAAGGGGGCATAATGGTAATATATGCTGAATTAAATCATAAAAAGGTATTTGAAAACATTTCATAAAATATAATATCTCATGCAGCCCTCCTGGAAATAAAAGGAGAAAAAATTCACACTCATAAGTAAGGCCAAGCAGAGATGACGT…
>Contig_Hb_91
TGCTGGGTGTGGGAAGTGCAGAGGAACTATTATAAAAATCCTCAACATCAAATCGCCAGCAATTAGACATACAAAGGCTCTATAAAATTTTTTTATGTCGATGAAAAGAGACTATAGAATTCCAAAAATTGAGATTCTACAACAGGGATAAAATTTATGACTTCCCAGCTCACTATTGCTGGTCTCAGGAAGCATGTTATCATAGTACGCACAAAAACCTAGAATGAAAATATGCACGCATCCAGACACTGCTTAACCAGAGTCAATAAATCAATGACATCAGAAATCATCAACACACTAACATAACAAACAATCCACCGATAAATCAAGTATCAAATCTATCAACTTCTCAGGATTTAGGCATACTAAACAAAGATAGATCGCAGAAAACACAATAAC…
>Contig_Hb_92
GATTAAGGAAAAATATATATTTTAGCAAAATTTTAATTTTAGCTGCTGCCTTTCTCTTTTTTCTCATCCTTCACATGATTCATAAGCCCAACATTTACGATATCTTTTGTCATCAAAATGAAGACAAACCGCAATTCGTATCCTCTAGGTTTTTCATTCTCATTTCTATTTTTGGCTTAAAAATCACTCGAAAAGGAGATGAAAAGAAATAAATCAAAAGGAGAAAAAAAAATATTTTTTAAGGCAATTAAAGTGTAGTTCTATGTTGATATCTTCCCAGTTCCAATAAAATTTTCACACCTTTGACCAATTATACTTTAGGAACTAATTAATAAATTAAGCACATATTCACATAGAAGTGATGAGGCTTACTTGGGCAAATATGATTGAGAACGATTA…
>Contig_Hb_101
TTTGGCTAAACCCTAACAAAGAAGGCTATAGAATATGCCAATTACATATATATGGACTTACTATCTATATATATAGTCTTTAGCATGTAACAAATTGAAGCAACTCTTCATCCTCTTTGAATTTTGCCATGTCTTCCTCCTTCAGGTGTACCAGTGCCTCTATTCCATCCCCACAGGCAGTGTCCATGAAAACAACCAGATTTTTGAATGTTAAGCTGGGTGACCCTGCCCACATAGGTTTGCTCCATCCAAAATCTGCTTCATATAAAGGAAACCTGCACAAACTAGTGAAGTTAAGCGTAGCCATCTCACCTCTAATGAAACTGTCAGCTCTTTCCTTGATAAAATCCAAGTGTTCATTGCCTTCTTGGAGTTTTCTCACATACTCTTTATCAATCT…
>Contig_Hb_104
TACAAGTCTAGTGCATATTTCCTTGAAGTAAAATAGTTCACAGGCTAGCCCGCATCTCTCTCTTGCCTTTCCCCTGTTTTAATTCAATGCTTTAGGTGTTCCAAGTTTATGCTTCAAAGAATTCAAACCTGATAAATTATACCATCCAAAACACAACAGCCATATGTCTAGCAAGCCTAGGTAAAAATTGATTTTCCCATTATAATCCTTTTCAAATGTATTTGTAATCAATAACTGCTTGTCTCTCAAACGCTTATTCTACAAGAACCTTGATTTTGGATAATCAAAATCTTAAAATGGCCAAGAGATATAGAAGGAGAGATTCTGTTACTTGATAGTCAGATACCCCTTTCTACATCTGTACCTCACATATTCTATCAAAATCAAATTAACAATGTG…
>Contig_Hb_111
CGCGACTGCAAAAGAGGGGGGGAAAACTATAGCCATAGTTATGCTAGTGGTATGCTAAAAATGTACCATATTTCATAAAATCTAACAGTAACTGCATTTAAAAAATAAGAGTTCAGCATGCTAGTTTAGGCTTCAGCCTATGCAAGTGCTTCAAGAAGTAATCTCATGAAGGATCCTCAAGGAAGCACCTAAACGTGATAATCAGTATCTGGAATTTCATTACAATACAAAAGCAGCATTTTTGAAATGGTTGCTAACAAAGTTTATATAAGACATTTCAGGATAACATTTCTAGCAAAATGCATCTGCTCCAACAAGGGCTCCCATAAGGTAAAGATGGTCATTTGATTCAATATTTCAGGCACCTGCCACACCTCAACCCTGATGTTGTGGAAATGG…
>Contig_Hb_116
CTCGTCATCTTCATCATCTTCATCCTGCAACATGAAAAAACCAAGGCTAATATGACAAAAACCAAACATTACAATGTACAGTTAAAGGGGGCAGAAGTTTGGTGATCCATTTGAAGTACTCCTCAACAATAAATGTTCCGACTTACAAATCACATTATGTGCTCAAAACTTACAACTGTCATTTTTATTTATCAGTAAAGCATAATTCAGAAATTCAAACTTTTATTAATATAAAATTTTACACATTTTATTACCACTGACCATATGCCAAACAGACCTTAAATAGGATACAAACTATTGCATCAAGCATTACACATAAGATATCAAACCTAAGGAAAACCAACATATGTTAACATGCCAAGCAATTAGGCAACAAAATTTCCCTGCCAAAGTGAAAAA…
>Contig_Hb_130
ACTAGTGGAGATTCAAGTTCTAACGTTCAGCGGCTTGAAAAAGAGACAGAGGCAAGAATTAGTCACTTGAAGCATGAGTCTGCTAGAATATCTCATGACATTATCAACATGCTCCTGAAGCATGTCACAACTGTGAAAAACTAAGCCTGTCGGTGGCTTGGTAGCAAGGTGGACTTGCAAGTGCTCAAATAATCTGTTTATTTTAGCTTGTTTCTCACCATACCTTGGACTTCTATGCTTTACAAGCTCACTGTGTCCTTTGTACTAGGGAATAATGATAATAGAAATTGTGGCCGTCTCTTGTTGGTCCAATTGATTTATCGAGACTTTCTTCTTTGGGTCCAATTGTTATTTAAGTTGTTCTTTGGCTGGGACTTAAAATTGAGTATGCCTTTGAAA…
>Contig_Hb_131
TTTTTGGCCGTCCATTGAAACTTGATCTGTGATTGAAAATTTCCCACCAACTACAATTCCTTTAATTAAATTTTCTGTGGATTATATGGCGGTACTTCTTCAAGTGCTGAAATAAAACCAGATTGCAGTCATTTTAAAACATTTGGAACATAGCAGTGTAATGAGTATTTCTCTCCAGAAACAAGGGAAAAAAATTTTTCCAACATTCAGGTGGAACACGTTGACAAAACTGCCCCATATATCTTTTGATATGTTGATCTAACATTGGTTAAACATTTTTTGATGTTGAACATTCTTCACTTCAGAAAACCACAAAAAGATGTTCTCTGCTTTCGTCGCATCCCTCAGGAAGACAGGTGGAGAGAAGAACCAACTCCTTCGATCAGTGTCTTCTACAGG…
>Contig_Hb_139
TCTGGGACCTGAAAAAAGAAAAAGACAGGAAATAACTACTTCGTCAACTTAACACAATTCTCTATTCAATAATTCTAAGATACCACAATTCTTTTAACTTCTTGGGTTTGCATCATACATTGTACAAATGATAATGACCAACGAGGGAAAAAAATCATACCCTAAATGTCAAATCTAAAATCAATAGTGGGGCTAAAATTATAAAGACTACAATATATTGCACCATGGGGCTGTTGCAGGCAAACTCTATATCAAAAAGTGTTTATCAGACTGAAACTTTATGATTCCATATAAGCAGGTTTTGCCATGGGAAATCAGAACACTGTTTTCAATAATTATCTCAGCTTTCCGACAACTGGTCCAAAGAAGTTTTAACTACAGGAAGGTTATATAAATATG…
>Contig_Hb_140
TTTTCAACACGAATTCGAATCAGACGGTGATCCAGACCTACAACGAGAGCACATTTAAGAGCTGCACAACGGACGATGCATCGGATAATGATACGATCCAGTACGACGGTGGCAGCATGGTGTTTGGTGAAGCGTTGATCATCCCTGTGCCGTTGACTATCAAAGGTCCAAACTATTTCTTCTCCGATGCTGATGACGGCACTCAGTGCCAGCGTGGTCTGGCCTTCGAGATCCAAGTCAACCAGGGCCTTGGCTTGCCGCCCAGCCTTAACCAGCCGCCACCGCCTCCTTACATAGCGCCTCCTGGTCCGGACTCCGCTCAGTCCCCGCCTATTACTATTCCGGGAGGATCGCAGGCGCCTGGCAACCCCGGGGTTAAGGATGGTGCTAATGTGCGTG…
>Contig_Hb_145
AGGAAGACCTTCTCAAAGCTTTAGAGGTAAATAAGCCTGCTAATATGGACTCTGCTTTTCATATCTTTATAGCCCTTCATCGCATATGTTGTAGACTGAAGGTTTATGCACATGAACTGGTGTTTACTAACTTGTTGAATATCATGTTTGCTGATTGGGGATACATGGTTATTAGACAAACATTAATCTTAGAACTACGTATTCGATTGCCCCTTGTTCAGAATTTGGTGATAGGAAAGCTATGGCTTTGTTCTTGTAAATTTTGAGTTCTTTCAGTTTGCCATTTGTCAAATTCCTTGAGTGGCTTCTTTTGGACCTTTTATTTGCTATTGCCCTACGATCAACCCCAGGGTTAGGCAAGCAGAATATGTCAGGCTAATTCAAGTAGGTGACAGGTTA…
>Contig_Hb_150
GCAAATCAAATGTTACACTAGCAACCTGTAGTAACAAATGTCAACAGATTAGCATTAAATATCAAAATTCTAGCATACATTCAAGACTACAAGTATACTGAAGAGATGCATGATCTAAACGAATATCTTCAAATTTGTTTTTTCAACTTCATCACAAAAAGAGTGCATTTAAGTATCAAGAAGAATAATTCTGCTACATGGGTCAGCATCCCTCTTGGTCCTCTTTAGTTGATATCAGCCTTTTTCCAATTGAAAGCGAAATTTGGGTAGGTAAGGAAGAAGAAAACACGCACTACCACCTAAAAAGAGATATTTTTAAGGCACAAAATAATTTAGGTTATGGATCTTGAAAATTTTAACATGTAGCTCTGGAAAGCGTCCTGTTAATTCTTGTCCAGT…
>Contig_Hb_152
AGAGCTAAAGTGATACTAGTGGCTCGAATGGCAGCATCAGTAGGAAACTATGATTACATTTTTGATTGGGAATTTCAAACTGATGGTTTGATTCGCATTAAGGTGTCTCTTTCAGGGATGCTAATGGTGAAAGGGACAACTTATCAAAATGTGTATCAAATACCCAACCAAGAAGAAATGTCGAGCCCTTTAGTCTCTGAAAACGTTATCGGTGTTGTTCACGATCATTTCATCACTTACCACCTGGACATGGATATTGATGACACTAATAACACACTTGTTAAGGTTCATTTAGTTAAGGAAGAGACTTTGCCAGGTGAATCACCCAGAAAAAGCTACTTAAAAGCAAAGAGAGAGACAGCTAAAACAGAGGAAGATGCAAGAATTAAGCTTAAGCTC…
>Contig_Hb_153
GTTGCTTTTGTTTTTCTTTTGTGTATCAATGCGACAGAATCATAAAGAATTGTCATGTGTATATGATATTTCTATCATGTCTATATCAAGGAGGAGATAACTAAGAGAATCATTCAAATTAAAGGTAGAGACAGAGCCTCTCAGATATTCATTATAAGAAAATCTAATGTGTTTGGATCAATAGCTCCAAAACTAATACTGCTCTTTGCATCTTTCAGCTTTCCCATCAACCGTAAGTGACCCTGCAAATAACCTTTTTATTTAGCTCATTTGAGATATCTAGTTCAAAGCCCAAGAATTCAAGCTCTTAGCATGGCTATTTCTCTCTTCTCCCTCCCTTCCTTGCAAGCGCCTTTTCTCCTGCTTTTCTACGTTTCTGCCACTTATGTCACAGCACAA…
>Contig_Hb_157
CCCAGTTATAATTAAACGCCAGATTTCTAGGATTCAACGGAGCAAAGAACTTGGGTAACGCAGTTCGTAACTTGCTTGAGCTCGATTCTTGCTTCTCTTGTAGGTTTTTGCGTAAAACCTCAGTGGCAAACTCGTCGAGGATGTCCTCTACATCATAAGCTAATTCTCGGAGCTCTTCAATCCAAATTTCTAGAAGGCGATTGCTTATTTGCTTCTCCTCTGCATCATCAAGCACTGCATGAATCTGACGCAGTATTTTATCCCACTTCTTCAGCTCCTTATGGACGTGTTCTCTGCGTGCCAGTTTCAGCAACTCTGGAGAAGCTAATTTCTGTAGTATTAGGTTAACTGAAAAAGACAGGATCGTCTCTGCAGGAAAGAACATTCTCACCGAAAGCG…
>Contig_Hb_158
TTTTTTTTTGAAGCAAAAGTTTTTATAGATTGATTTTATTCATATGTATCCACTGTACAGATCACCTAAGGCATATTCTCGTGAAAAGGGATAATAGATAACTTCTAAAGAATGTAAATTACCCCAACCCAAAAAATAAAAAATCAATATGATGGAATGCTTTATAGGGGCATTATAAGCTTTCTAAAGATGGGATAAGCTAAAAAATTGAATGTAAATCAATGACAGAATGACAGTTCTGAAATGCAGTTAAAAACATACATTATATAACCCAAAGAAAATATGATGGCATTGGCACCACTAAGGCATAGGGGAATTGTTGTCATCATGCTGAAAGAAGGATTCATAAGTGGCTACTCTAGGCTTTGATTCAGGCAGCTCCAGTTCTTCCATAAAACC…
>Contig_Hb_164
TAAGGGAAACACACTATTAGTCTAGACCATCTATCTCCTCCAAAATTTTCTCTTGATCCACCACCACAATCACCGCCAATGGCAACCTCCGCCTTGTTCTTCACACCCACAATCCAAAAGCATCGCCACAGCCTCACTCCATTCCAAGGCCTTAGACCCCTCATCAAAGCCAAAACTTCCCTAACCAAGATCACCACCACCAACCCAAGAAAGAGCTTCGCACTGAAAGCAGAGCTTAGCGCACCCCTGGTGATCAGCCTAAGCACTGGGCTGTCTCTCTTTCTCGGAAGGTTTGTGTTCTTCAACTTCCAGAGGGAGAACGTGGCAAAACAAGTGCCGGAGCAGAACGGAGTGACCCATTTTGAGGCCGGAGATGTTCGTGCTAAGGAATATGTGAGC…
>Contig_Hb_166
CAGATTTCTTTAACTCCTCCAAGAAGGTGCTGCTGTCAACTTCTACTTTATAAATATTTCATCCTTGTTAGTTGTCATCAAAGCCTATGGCTAAACAGATTTTTAGTAACCAAGTACATGTTGAACTGCCAAATTAATGCTTTGTTTATCCTCTATGATATATTGAATTAGGATATCTGCATTTTACTCTATTATGTCCTTTGGTCAATGTTAATGTGAAATAATGTTTCAAAACAGAGATTGTTTTACTCTACATTAATTGTAAAGTTTGAAGTTTGAACCATTGGGTGGAGTGAATTTTTTTGCTTTGTTTTCAATTTCTTTAACTCATGAGAGTTGCAATGATCTATAAAAACGTGCTTTCTGATATTGTTGATTAATCTTTGTATTTTTCTGATT…
>Contig_Hb_169
CAGCGCACCGTCTGTCCTTTGATGAGTTCTATCATCATCAGTTCATGAGAAGAAAAGGAGCAAGGTAGTAGTACTATGGTGAATAGATTCATAACCAGCTTCAATACTTCAGCTTTGGCTTCTGCTTCGCGACTCTTTATGGGGCCACAAAATCTCAAACATAGCTAGACTTATCTCAGATATCCCCTTGTTCTTCCTGTTTCACTATCTGCACAAATCAAAGGTATTCATCATTTTCACAGGGAAAGAACTATTGTCATCTTGTAGACTGGTACAAGGCCAAGTTTTCTCAGCAACAAGGGTAGAATTTTGAGCTGCTGTGCAATTCAGTTATTGAAGTAGTCATGACTTAAACTGTTTCAACATTTTCAGTTAGCCATATCAAGTTCTGAGGTATGT…
>Contig_Hb_173
TAAAAATCAAACCAGAAAGGGTAGAGAAGATAAACAAGAACCAGAAGATGAACAAAGTCAGTTCTTTTCTTCTTCTTGTTCTTCAAGGGCTCTTACAGGCATAAATCAACAAAGAGAATTCAAATCTTTCTTGATCTTTCTGCACCAATTTCTCTTCCAACCACAGCCTGCTTTCCATTCCACTTCTTGTCCTGAACATGAACACAGCAGAGCCAGAAGCAGGATTATAAAACCAATCATGCACATCCCACATCAGATCAACAACTAACCCATCAACAAAAATTGTCTGGTTGCCTCTAAAATTCCATTGCAACCTCTTTACACGAATCACCATCTTCTTATCAATACATACCGATAAAACTGGATACTTTAGGCCTTCATTTTCTCCACTACATTTAA…
>Contig_Hb_178
CGCTTAATGGAAGTATATTGTCACATTGGCTCTCTGTCAAGTTTAAAGCTTTATGATGAAAAATGTGGTCAGTTTGATCAATGAAGAAAGTATACTAATATAAAATCTTGATACCAAATGCCAAGTTTATTTTTATTTATTTATTATTTTTCCTTTCATGTCATTAAGCGGCATTTGGCCTTCACATGTCATCCATAAACAGCATGATAGTCAATAATCAATAGAGTGCTAAAAAAATGACCTAAAAAAAAAGCATATGATTATCATGCCCCTCTACAAAAATGTAAAGATGATATTTCCCTTGCTACCTATGTATACTCATCTCTCTCCTTCCACACAATCCACTGAATGGAAAGAAACAAATAATTCACAACGTGGTATGCACAAGCAAAAGGTACT…
>Contig_Hb_191
CGCGGTGTTATATGATGTAATAAAATTGTGTTTCCTCCAATTGCAGAATGTGCATGTGCAGGCCAAAGTACACAGAGTTAGTCCTCCCACCGCGCATTGCTAAATGCTATGAAAAAGATTACATGGGGGAATCAAGAGAAGAGCAGAGAGAGTCCACTTTGAATATGCGGTACCGAAAAGCTTACAGAAAATCAATTCCTACAGCTCTTTCGGTGCTGCTTGCTCCTTCCATCCCATCCGACCGAGTGAATACTACTAGTGATTCTTCGGTTACCAAACATCAAAAGAAAAGTATGATTGTGACGCTCGGCGCAGTTTGAGCATTGGCAGGGTGGTATTTCATCAGATCGTCCTAAAACAAATGCGAAGTAGAGGTTGAATGTTGAGTATCGGGATATC…
>Contig_Hb_194
GTGCCAAATGTGCACACATTTCCTGAGGCAAATTGAAGCATATTTACAAGCGGTGATATTATAAACTTTAGCAGAAAGCTCAACACTATTGTGGTACTACGGCTCATTTAAAGTTTGACTGTTTCTGTTCAAATACTTGCACTGATAGAACCTTAGGGAAGAGGAGCTATCAAGCTCATAAAAGCTTTTGCAGTGATACAGTATTTACAGACAGAAGAACTGGTCAACAGGCTCTTGCCCTACTGGAATCGTTATGCAAATCTCTTTTTCTGTTGTCAGTGCTGGGTAGGGGTCTGGTACCGGCTTCACTGCAAGTTTTGGTACATTATCGCCAAGGGTATACCTGTTGGGTCTCTTTCAGGCGGGGGTCCGTCTTGGTTGAGACTTTGGCTGCTTACT…
>Contig_Hb_195
ATCAAGTAAATAATGAGCTTAGATTTGGCTATGGCTTGATCCCCATGATTGTAATCATATAATACTTTATATATTTAAATATATGATTAAAGAAAGCACCAATTTAATAATCATAAAATCACATAATAAAGATGATGAGAAAGAGGATCACATATTATTATAACACCCCAAGGGAAAATCTAAACAATAACTAAGCTTTAATCTCAAACTAATGAAATCGACCATTCAGCATCCATATCAAAAATTATAAATCTAAAGAAAAAATCAAACAAGTGGGGAAAAATCAAGTAAAAAAATATAAGAAAAAGAATCGTATAACAATCAACCAATAGTAAACCCAAATCAGAACTTGTATGAAGCAAACAAAGTTGAAAGAATCAGTTACCTCTTCAGTAGAAA…
>Contig_Hb_196
GCATTGAACATATTGCAATGGTTAAGGTCAGAAATGTTTAGAATTTGATACTAAAGCTATTTCAAATTCTTTTGGGATCTTATCCAAAATTATGGTAGAATATAAGTTGCTAGACTGCTCATGTTTTCAGTTTAAAATGATTTATAAGACCAGTAAGTCTGAAAAGAACACTGCTCCTATGAGTCACAAATGTCATAAATAATCATGTACATTTACTGCCTAGTGGTCTTTCTTGTAAGGGCATTTAGATATAGGACCTACCCTTGTGTTTTCATCTAGAAATCTGATTTATCCTCCTTTTCTTTTTCAACTTTCTGAACACTTACTCAATTTATGAGAAGATTCTTTATCCTCTTTAGGCAATTATTGTCCTTTCTTCTCATAATAATTATTTTATTT…
>Contig_Hb_205
TTTTTATTTTTTTTTTTACTAAATTTTCAATCTTAGTAATAGTATTATGCCAATAAATTTGTGTGCTGCTTGCTACAGAGCAAGAGCGTTTGATTAGCATTCAGCAGTTCAGCACTGTTTTTCACGGTTTTACAAGATCATAAAATAAGAAGTTAAAATGTATCACCAATCTCACATCAAAGAAGAATTATGAAACTTGAGTAAGAGCACAAGCAAACATGCCAGCGCAGAACATCTAGTTCTTCTGTAATTGAAAAGCAAATAATAAAAATGCACGAGAATGAAACCTTTCACCATTCAATCTTCTAGTCTCCCGAGTTCATGACAAAAGAAATTACTTTTTCACTTGGACAGTAATTTCTACAGCCAACTAAGGTCATTACTGTGCATAAATAAGCA…
>Contig_Hb_208
ATGTAATGATTGAAAATCCGTGGACAAATAATCTACTCCATCCCAACCAGGAGTATGCCTTGGCAGAACGTGTATAAACTATTGTGACTACTTTTGTAGTCGTACATACACCTACAATGTCTCAGTTGGTCCTAATTCCAGAGCACAAGCCAGCATATACCTATAGAAACCAGAAATTGGTCCACTCAACCCTTCTAACCTATGTCCCTCATTGGCCATTATTATACTTTCCCAGCACTGCTGCTTCTTAATCCTTCTACTCATCAAATTACAGTTTAAGAAACTCATTCAGACTTTCACTTATCCCAACTAATATACTATCGCAACCAAGATACTAACACTCAGAAAGTTCACTGCCCCCCAAATGTTCTTTTCACATGCACACAAAATAATAATAAC…
>Contig_Hb_210
TTTTAATAATTCATCTGACGATAGTCATTAATAAAATAAGATTTACTTAGTAAAAAATAAAATTACCATAAAAAGTAGAAACCCAAAGCAGGTATATCCTGTCTTCCAATTCCCATATTCTGCTTAAGCCACATTGCTGCACTTGCACAGCTTAAGGTGCTAATCAAAAGACCATCCCTCCTTATTCCAGTGTCCAAAGACTATAGTGAGATTATCTAAATGAACCCTCAAATTAACTTTACATATTCCAAAGTTATGACTAAAAATAACCAGCCACATCAACTACAGCAGACTAGAGAATAACCAAGAATCCAACGTGCAGCTTGAGAGGGCAAAACATTCTCCATTCTTTAAGAAACTTTGAATTTAATAACTGTTCATTCTATGCTGACCAAAATC…
>Contig_Hb_213
TTTTAGGGGAAAGATGCTCGTCATGCCACCACTTATAATCAAGAAACCTTTGCGGCTGAAAGTGATTTCACAGTTAACAAATAAAAATCTAGAGAGTTTTAAAATACAAATAGAAGTTAAAAAAGCAGTATTACAGGAGTTAAAGCTCACCAATGGCGAGTCCAATTAACCCAGTGAATTAGTCTTTCATGATTTTACATGGCACAATATGGTGGATGCTGCTATCATGCTTGGTGTGGTATTTGAAAAACTCGTTCCTGAAACATGTGCTGCCAAGTTGTTTAGAATTCTTTCTGAAGGAAACAGGAGGCTAATTACCTTCTCAGCAGCAACCCTTTGTTTTTCTTGAAGTTCCTTGTTGTGCATGAGTTCCATAAGCAATGAGGCTAGATTTGTCGG…
>Contig_Hb_214
CTCCCAACACATGTATCTCTTTTCATTCAAAATAAATACAGTTGAAATTACAATTTTAATGAACCTGTATTCTTTTTCACTAGATGCAACCAAAATCTAATAGAAATAAAAGAAAAGAAAACTTTAAAAAAGGTATCACAAGCTTTTCCATCTTGCACCAGAATTCACAAGTTTGATATACGCATTCTTGAAATCATCGAAGAAAATATCTTGATCATCAGCATACTTTTTGATCCATCTTAAGCATTCATCGTCCTCAACAAGTGCACGATCTGAAGGAAGTCCAATCATGCTTGACATTCCAGCTGAAGACATCCATGGCTTTTCCAAAAGAATTTTATAGTATGAATTGTCAAAAACAGTTGGATTTCCAAAGCCTTTACTCCCAATAGTATGAGC…
>Contig_Hb_215
GTATCAGTTTATGTTACAGCTGGTAATATCCTTTTTTTTTTGTGATTTCCCCAATAAAGCAAATGACTCAAATTAAACTAGATGTTCTTAATTTCTTTTTTGTTGATAAAAATGTGATTTATCATGACACAAGCAAAAGGATATACTGGATTATCTCCATAAATATAACTTGTAAAGTACATCTTTGGAGTTTGGATGCTTAAAATGCTCCTTGGTTTCAAGATAAGTAAATGTGACCGTCAGTCAAAACTCTCATTAGGAGTAGGAGAATTCGGCATTGTTGCATATTGTTGGTGATGAAATATGCTGAAGTTCTGGATCATGACCAGTAATTGGTTATTCACATGGTGGCCTTCATAGTTTTATCTACTCTCAACATTGTGCATAGGCACCTTTTGT…
>Contig_Hb_219
CCGGCTTACATGTTTTATAATTGCTTTTAGATCCCAAAACAATTTATAAAATTATCAAAGAAAGGAGAAGAATTAGCTGCTCTGATTAATAGGTGGAAATGGCAGCCTCTATGATGACCACTCTCCCACAATTCAATGGGTTAAAACCCCAGTTATCAGTTGCCCCTGTAAAATCCCTGGCAGTAGCTCAACCCATGAGGAGGAAGGGAAATGGAGCACTGGGTGCCCGCATGGATTTCATTGGTTCTCCCACAAATTTGATAATGGTGACCACAACAAGCCTAATGCTATTTGCTGGGAGATTTGGGTTGGCTCCATCAGCAAATAGGAAGGCAACTGCAGGATTGAAGCTTGAAGCCAGGGATTCTGGGCTGCAAACTGGTGATCCAGCTGGTTTCA…
>Contig_Hb_223
TGCAGACTTGGACTCATCATCACTCTTCATCAGCCTACCCCTTTTCCAATTTATTTCTCCTATTGTGTTGTTTTGTTTCAGATACTTGGTTATCTGTTCAGTTCAGTCTGCCCTCAAAACTCCTTTTGTTTAAAACCTTGACTGAGTCAGGGGAGCCATAACTCAGTCTGTACATCAGTTGAGTCAACTGGACAAAACCTGATGCAGGTCCAGAAGATATTTGTTTTAGGGGTGTGACCCAACTCAACTGGACAAGAAGATACCATTTGAAACTCTGCCAAAATTATCTCAATATTTAATGTGTTTCGTTCACCTGTTTCTTTTCCCTTTTTTTCCTTCGAACAAATTTTGTGCACCTTTTTCTGGTCATGCAAGTGAGGGTGGTTGCTATCGTTTTCA…
>Contig_Hb_225
CTGACTTGAAGTTGTAAGTATAATTTCTATAATTCTAAGATTGACAAATGTGAAAGACAGCAAAGCTAATCAATCTCTTCCGATATTCCATGGCTTCAACCTCCATTTCCGTTACTTCATTTTGCAGTACTTACGATGTGTTCTTGAGTTTCAGAGGGAAGGATGTAATGAAAGGCTTCACTGGCCACCTCTGCGCTGCTTTGCGTCGGAGTGGAATCAACACTTATGTAGAGGAGGAAAAGATGGAAGACACAGAGAAAATTGGAGCAGCATGCCTAAATGGTATCCAGAAGTCGAAATTTTCACTAGTCCTTCTCTCAAAAGACTATGCCTCTTCTACTTGGTGTCTGGAAGAGCTTGTCCAAATCCTAAAGTATAAAAAAGCAGATGATGTCTGGC…
>Contig_Hb_228
AAATGATTATGCAACAAACTTATTAAAAAGCAAGGTTTAACACTACTACTAATTAACCAAGTTCATTACATTCCCAACAAAAACACAACCAAGAATGTAACATACAAAAACCACTTCAACACTAGTATACTACCATTCACACAGATCATCTAATTACTTGTATGCCAATGGGGATGAAGGGTTAAATCTATGTCAAGATAACAATCAAGAACATTAATTGATCAGTGTAGAAACTGAATTAATCATTAAGTTTACAGTCAACATTATTTCTACCAAGTAGCCTACTCTAGAAAATCTGCTACCAGCTCATAATGGTTACATCAAACTCCTACCGATGAGGATCTCTCTTTATGATGCTTACTATCTCATAATAATCCATTATCTTGAGTAGTCTAGGCT…
>Contig_Hb_231
ATGAAAGCACAAGGATTGTTGCAAGAAGTAAGTATCAATAAATAAATGCTGCATGTTGTCTAGTTCCTATTAACTTGTTCATAATGTTTAGCGGAATGTAAATTTTCTGGGCTATGGGGTTTTGGTTACTTCCAGTTTTGATCTTCAGCTATAATACCCAATGCTAGGATTAGGATATTGTCAGATCACTTCCCCATGCAATCATGGTGGAGGAAGTGGCTTATTGGCAACTTGGCATCCCAGTTTGAGTTAATCCACAACTGTGTGCACCTGGCTCAAATTCTTATCCTTTCTGATCTGATAGAAGGAAGACACCCTTTCCATATGTAGATTTTAGTAGTGTGCATCTCTCCTTTTCTGATGAAGTTACTGATATACATACTTCATGTGTGGAACTGT…
>Contig_Hb_232
TCCTTATCTTACACTTCTCTTAAGGACATCCTCCCTTCCACAGCCGTCAACTCCCCCACTGGCGCTGCTTCCGCCTGCGGTTCCGCTTGCGAAATTTCTATTCGCAACCGCCTCGTCAAGCAGGCGGCGTGGGCCTACCTCCAGCCTATGTCGTCGTCACCGGATTCATCGAGCCAACACTTCCTCCGCCGCCTCTGGCTGCAATTTTCTGTGCGCAACCCCATCACTTCTTGTATTCGGTTCATTAGTCTCCATGTGATTCCTAGTATTACCAGAACCTTTGATCGGATTCTTCGTGCCATTCGGGTCCGGATGGACAGATAGCACTGGCTGATGGTTTTTTTTGTAGTAATTCAAATGCTGTAGCAGTTCAGTGTGTGCTCTTAAATTTGTACACTC…
>Contig_Hb_233
TTTTTTTGGATAATTGGCTTCATAGATGGACATGATAACATGTAGAAATTAACAAAGTTCTACCAAATCAACAGCACATCAAATACCCAGAGGAGAATCTACTTTGTGAAAGAACGTGAGAAATTGATAGAAATAGCAAGGTTTTTAGCTAAAGCAAGACATACCTTTAAATATCACACATATAGATGTGCATCAGATTGACATAAACTTTGGAAGGAAAGCAGATTCAATGGTGCATTCATCCCACTCAAGTCCATCCCACCATTCCTTGCTCCCGTACACTGTTGGTAATGTCAAGTTCTTATGAGTTTTGATTGGTAGCTTTTTCAGCCGCGGGCAATCAATCACAGCAATGCTTTCCAGGGAAGGAAAAACCAATGCCCATTGGGTGATACTTTT…
>Contig_Hb_235
AGAGGTGGGGCAGGGTAGGTGATCAAACATGGGTGCCGAGACCTTCAATGGCATTCCCACAAAAACACTGAGCAAACTCTACGTTGGCCGGTCTCGTTCCTCCTTTGATCCTCCCGGCAGGCCACATTATTATTCTTCAACGGAACCTCCGCCGACCCATAACCATAAACACTCGTCTCAAACAATCATCTCCTTGTGGAATGCTCCTGAGACCAAGAGGAAAAAAAGAGTTGCCCAATATAAACTTTATGGCATTGAAGGCAAGGTTAAATGTTCTTTAAAGAAAGGGTTTCGTTGGATCAAGAAGACTTGCTCTAGAATTGTGCATGGTTTATGAAAACTTTTATATAAATATGCTTTAAGGTCATTATCCATGTACGTTGGAGTTTAGTTTTTCAT…
>Contig_Hb_236
GAGGGACTTCCCTTTGGTAGTTTCTTCAGAGTCTACACTGTACAGTTCTCATCTCACTGACAAAACACAGCATTTGGTAATTTCGGCTCTTCTTCCTTCGCTTCATATATCTATTCTCTAGATACACCTTCACCTAATCAAACTTACCTTAACAAATAAGTTATTCTTTATTTTATCTTCGCGATTCGTCCCTCGCTCTTTCAACAAACAAGCAAGAGATATCGAGAAATGGCGTTCAGGCTTAGCTCCGCCGACGTCGTCGGATTCAAGTTCCTATTTTCTCTTGCGATTATGTACGCTCTCATATCGGCCCTTGTTTACTCTATAGTTCACATGAAGTTCATTAAGCCGCTCGCGATCGATGCGCCTCTTGATCGCTTCTCCGAGGCCAGAGCCGTT…
>Contig_Hb_237
TTTTTTTTGTTTATATGAGGACAAATTTATTATTGTGCTACAATTAATGGAGGTTGACCTTCTCGTGCTCCTTGGCAACAATGGTCTTCAACTGACCATCCTTCACGTAGGCAGCAGTGAATGTCTTGAAGACATTTGGGTTTGGGTCACCGAAGTGAGAGTTCTCAACAGCAAAGCTGTGGCCAAGATGTTGGACTTTGGATGAGACATCAGCACCTCCGTAGAGAGCACCCAAGATGTGGAATGCTGGTGGTGTTGGGCGGAACTGTTGACCCTCTGGGATGGACACACTGCCCAACACTCCGTGGTAGGAGTAGATCACATGGAGGAACTTTGGAACATTGGGTAATGGGTCACCAAAAGAACCATTGTTAGCAGTGAAGGCACTATTCTTCTTGT…
>Contig_Hb_238
GCATCTCTGCGGTGTTGTGCTTTTATGGGTTAGTTTCTTGGTTCCCACTCTTTCCGCGACTTCATTATACTGGTTGTTTGAGCATTCTTGGATTCTTCTAGCCTTGCTTGCCTTGTGTGCTACTCGGCGCTTTCATCGTTCGTCGGCGTTGATTCGACAACAATTTGATGGCACGCTTCTAGTGTCTCTGAAGGTCCTCCTATGTCAGGCAGAGTATTGCTCTTGCTAGGTTTCATTTGCTCTGGGGTTTGGGTGTTTTTTAATGTTGGCCAATGCCAGTAGCTAAGATTTTCTTTAGACTATGGGCTTTTTTTTTTTAATGAATAATATAGCTAATCTTCCTCCATCACAGGTCTGTATGCTTACGTGTGCGTGTGTGTAATATATTTGTGAAAATTC…
>Contig_Hb_241
CAACCATTAAAAACAGAGGAGGATAAAAACCACAACTTTCATTTTCCATAATGGAAATTCTTGCTAACGCAGATAGTACTGCAACGACAAGCATTACAATCGATGCACGGTATAATACAGCTACTGTGACAATGATAAGACTACAAAGAACTCTCTAAACAACAAATCGGAAACATGTGCGCACACAAATACTGGGGTGGTGTGTCTACATGCATGCACAAGTTTCTAGAACTGGTCTGACAAGAATGTCTTACAATCATCAGAGGAACAAATATCACTCAGTTGTCAGAAGGCATCCCAGTGGTCCTTTCTAAATCCATCTTGCAATTTTCTCTTAAATCTTTTAGTGCAACAAAGTTGGCTTGAAGCTGGTTGTTTTCATGAACAAATATATCCTCC…
>Contig_Hb_242
CTTTGTTTCTGTATGTGTGGGATTTGCTTAATAACGGGTATTAAAAATTGTTAAATCACAATTCACAATCTTCAACTTGTAGAAGAGGGAATGAAATGACAAAATCAGTAATTGTATAATTGACAGATTAAGGATTGAGGAAGAGTGCTAGGCTTGCTCCTCTATAATGCAACACCTATATCAATTTCATCTGACCCACTTTTCCTTGCTTTATATTTCATAGAGAAGAGGAAGAAGAGAAACAATGAGATCCAAAGAAAGAGATGGAAAGAGTATTGGAGAGAGATAATCACCAGATAAGAGGTTCTTGTTTGAGTTTTAGAGGTTCTAGTTTTTCCATTGAGGATTGAGTTTTCTCATTCTTGCTTAAATTGGTTTATTTGTTGGTTCTATCAGGGA…
>Contig_Hb_243
GTTTTTCTGAGGTGGGCTTTTTTTCTATATGGATTTTGGGGTGGTTGGTTTGGAGGGGTTTGTGGGTTCAGACACTAGTAGTAGTTGTTTTGCTTCTCTTGCTACTTCAGATCCTGAGATAAAGCAGAAGTGGTACGGATCTGGGGTTCTCAAGCAAGAGAGATCTGGTACTACGTCTGAAGATGATTGTAGGAGCTCTAAACTGTCAAAAACTGAGTCAATGCTGCTTCCTCAGAGAAACACTTTACTCAAATCTAATACCACTACTTCTACTACTACTACTCTTTTCCCTGATGGTCATCAACATCAGCAGATGCTGAGCTTCTCCCGTCCCAAATCAGAAGCTCTTTCAGTGGAGAGGAGTACTCAGAATGCCACATTGCCTTACTTTCAACTTAC…
>Contig_Hb_247
CACTGCCACTGTTGTTGCTGTTGCTGCCATCTATCGCCGCTGCACTGCACTGCACTGCCAGGTAAGTCCTTTGATCCTCTCCTCCTTACGGGTGTTCGTCGCCAGAAATGCATGTTTGATTTCCAGTATTTTTGGAAATGGCCCAGAAACATCTCTAAGCCGTGTCATCTCGTTTCTATGTTGGAAACTTTTCGGACACTGGAAAAAGCTACCCAGTCCCATTTTCGTACATCACTTGTTACAAGTCATCTTATTGTTTGCGATTCTCTCTTGGCATATGTCAGTGTATATGCAAGTGGATACCATTAACTAAAGTATCAGCATTCTCTTTTAGAATCTCTAAAAAGAGAATCTCTGTGGTTTTTAGAGACTCGTCTAATCAGACTAGACATAATTGAT…
>Contig_Hb_251
GCATAATTCAGGTGGCAATTTGCTGAGTTTCTTTTGTTTCCTATAATATCTATTAGTTTTCTTAGTATTCATGGGATTATCTGCTTTGCATGTGTAAAGCACAAGTTCTCTGGGTTTTGAATGCTTGATATTGACGTCAGTTATTATCAATCAGCATTCTTGAAAATTCTTTTGTCAGTGATTCAGCCTATATGAATGAAACATCTGATAAAATATTTTCTCAATCCTTGCTCTCCTCTGCATAGGCATGGAATTTATTTGCTTCTTTCATGTTTGATCTTTTCAATGGTGCTTTTTTCAACCTTCTTGCTTTGTGATGGTTTAAATCTTTCATTTGCACCTAGAAATAGGGCACATAATTTAGAAAATTAATTAGAAATGATGATTTCTTGAACAGAT…
>Contig_Hb_253
AGATTGGACACTGCATAGAAGATACTGTTGAAATTCTCAAAAAGCTACCCATGGAGGCCTTGATTCACATTGTGGGGACAGGCAGCAAACCCAAGATCAAGCGTAGTTTAGTCCATCCCAGAAGACAAAGGTAGAACCTTCAAGCTGGGAATGGAGACTCTGAGCATTTGGCTATATATTTGAAGCATTGTGGCAGACACAGATAGCGGAAAGCCTTGGAATAAGAAAGAAGAATCCAAAACTTTTGCTCAATTAGGGTTTGAACTTTGAACCCCCAATTTTTTTATTAGGGATTTTTTGTGTTGGTTTGGCTCTTCTTTTGAGAAGAAAGAAGAAAAAACTTAAAAGAGGTGAGACCCACAGCCTGAGAAAAGTCATTGCATTCACACTAGTGGGAGG…
>Contig_Hb_259
TTTTTTTTTTATCAATAACGCGAATTTTTCATTATTTCTATAAATCCAAAAACAAGAAATTGCATAAATCATGTTTCCAATTATGATTTCTAAACGAGTAACTCTACATACACCATGAGGCATTGCCTCCTATTATTATCCCACTTCAGGGGATACGACCAAAATGATTCGGCAATGGATCTTTCCGAGAGCAATCCTGCTAGCGCTTGTAACACAATCAAGGCAGGCCTCATCCACCAACAGTAACATTTAAATTGAACATAATTCTCTCCGTTGCATCAAAAATGCTCTCCAGGTGCAAGTACACTACAAAAATAAAATTTGCATCTACTAACCACTTCATTCAGCAGTCAAATAACTTCTCTTATTTGGTTTTAAAAACTGGCAAATTCAGTATCG…
>Contig_Hb_261
GCTGGTTGGGACGAAGAGTCCATCCTTCTTGCCAGCCTTATTGTGGAAGACACTCCTGATCGACAGTTTAAGTACAAGAAACGCTCTGATTTGCAGTTCAAGACTCCACCTTCCGCCAGTTCAAGAAGAAAACGCAGGGCTCAGAGAAAGAGTCCCGTTTCGGTTTCTGTCCCCGTTATTGGCCTTGAGGAAGAAGAAGAACCTGAAAAACAAGAGAATCAGAAAGAGAAGACAGAAGCGGAACCAAAAATTGAAGCGAAGGAAGAGCGTAAAACAGAAGGAGATGAATTGAAGAAAGAGAATTCTGGTGTTTCTTGCTCGAATTCTGTCGTTCCCTGCATGGATAAGCTCAGAGAAGAGCTTTCTTGTGCAATTTGTTTGGAGATTTGCTTTGAACCA…
>Contig_Hb_271
ATTAGCACAAGATGATAATATATTCACCAGGAGTATTTATCCGCACAAAAAAGGTACAACAAGAAGGGCTGAAGACCAAATGCCTTAAAGAAAGAATGTTAATTCTGAGTACAGAAATCATGCATGTATAATTAATTCACTGAAGCATACCAAATAAGAAATTAAAATTGCCTACAGAAGTACAAACTATCAGCCAAATCATGGTCAGAAAAAGGGTAAAATTAAATGAAAGCTAATTGAACCTAAGACCAACTTGAACAGTCTAAGCCTCAACAGCTTACTATTTTAACAAAATCAGCGATTCATGAACTAATTTTGATTTCTTCAATGCCTTTTTCTGAAGTAAACTAAAGAACACTGCCTTCCATGCAGTGGTACAGGTGACTTACAACTGCAAAG…
>Contig_Hb_277
CAGCTGGTCCATAAGCAAGGTAAGTAGGTCAATTACCGGCCGGCTCCGGACCGAAAAGACCTAACGGAGTAATCCCTTATCTCGGATCGGAGATGCTAACGGGGCTGGGGGACCTCTCTACCGCCCGTGTCTATCTCCTGTCAAGTATGCTCCCCAGACATAGACTACGTACAGGGTGGTAATCTTGGAAAGATAGAATATCACCGCGTAAACATAACATTAAGTTACGAATGTAACTCCCGAGGGGTCGACCACTATTCTAAATATAGTAAGGCGGAGAACTGTTGTTCATTGGAGCGCCGGAGTGCGGAGGTTGTTCCCATCATTGAAGTCAGAGTGTGGGACTGAGCCCTTCGAATGATAAAGAAAAAAAAGTGCTTAGTTTCGTTGGAAAAACCA…
>Contig_Hb_287
TATATATATATATATGAGTTGAAGAAAAAATTGGAAACATATTAATAATGGTAATTCTGGGAGCTAGAAAATGGAGTTTATATAATACTTATGGAATGAGCACCAGAGAGATAGCTAAATATTGTGGCATAGGCATATGTTAGCTCTCTTTTATTTTTTCATTAATTTTTTTCCAAGCAGGTAATGTAGGTACTTGTGTCGTGTGAATGCGATCTGACTTTTTGCTAATTCAACATTTTTAGGCATACTGTTTTATCCAGACTTTGCTTAGAATATGCATGAAAGTAATGACTTGAAAAAGCATGTCTTACAAGGAAGGAAAACTAATTTTAACTTGCTTATGCTAAAGCCAATAGATGCCAAGAGTGTTTGTGCCTAGTTAGATATTAATTGTCCTTT…
>Contig_Hb_289
TATAACCATACAACCAACAAAAGCAGGACAGCCAAAATCATAATAAGAAAATTCTTAAAAAAAAAAAATCATCTTCATAACTCTATTTATTAATATTTTTCTAAACAATTAAAATGGGACGAAATTACTATATCTATTTATATTTCATAACCCTGCAAGACTTAGAAATCCTCACCACCCCATAAAACTACAAGCATTAGGATGAGCCAAATAGAACCACTGCAATAACAAGCAAAACAAGCACTATACGTCTATCAATGAGCTTATGGTGCAAGTTATTGGAATTTGGCATCATCACTGTCCTTAACCCTAACATTAATAGATAAGGAGATGCTGAATAAGTCATAATGACCATACAAATCAAAGAAATCTTGTGGATAGGAATGAGGCTAATTATAA…
>Contig_Hb_291
AGCAGGTAAGAACTCAAAGGAATTGGAGGGTGAATGACTTTCACAACCTTTCTGTGTGAGTCTACTTTCCCTTGCCCTTCTGAATTTTCTTAGATAACCCTCTGTGTATCAGCGTCAATCAAATATCATTTAGGGCAATTTGGGATACTGCACTTATGTCCATGCACCAGTGTTAGTGAACAAAATGATACATAAAAGGAATCCAAAATATGTAGAACATAATATGTCACCATTAACTCCATTAAGGACAAGACTTTGCATCATGCTATCTCCTTTATTCCTGGAAAGTATCATTCAACCAAATACAAATACTGCTCAAAACAACACATTATGCCACCGAAACATCACAAACGATGAATTCACAGAATGCCAAAACGAAAAGTTTAGCAACTATTTTAA…
>Contig_Hb_295
TTTCTATTTTTCTGAGTTTTATTTTTCTTTTTTATTGATTTGTATTTGGTTTAATTATTCCAAAAAAAATAGTTTCATTGGTACTTACAGCAATATGGTGCAAAACGTTGAGGAGAAAAGATGAAATTTAGGCTCATCATACGAAATTGCTTTATGTTGATTTTTTGCCATACCACTTTCCTGTTTACGTACAATTTTTAGTATCATACAACTTGAAGGGCCTAGATAATGAGCTCTTTCTGAGTTGTACCATGAACAAATTAATTTTCCTTGTTTAGGCGTATGGGATCCTATGTGTCTTGGACTTGCAGGTTGTCATTTTAGGTTATAATGGTGGCATTAAATATCCAGTTACTCGGACAAAACAGGGATATTGATCTTTGATTTACTCAATGGATG…
>Contig_Hb_296
TTTTTTTTTTTTTTTTTTTTTTTGTCTTCTTTTGTTGGTTTGGGGTCTCCACAGTCCATTTCTCTTCAAAGACTCCATCTTTGTCTTCACTCTCTTCAACCTCCTCTTTCTGAGCACTTTAACCATCTCATCCTCTCTCTCTCATGGGATCTCTGAATATTTCTCACCGATAGACGACTGGATAGAGAGAAAAGGGAAGAATCACAGAAACAAGAGTAAAAGATCGAGGGTTTTTGTGAGAATTATTCTTTCTGATTTGTTTGTTACCTCGAATTGGGAAAAGGTTACAGACGCATCTGTTTCCCTTCAGGCTTGAACTCATTGAAAAGCTCTCGAATCCCCCACGTTAGCTTTTCCTGCTGATTTGTTTTGGGTACCCGTACCGCAGAACCACAGCAA…
>Contig_Hb_297
CCGATGGCAGGCAAATGGCTCTGCTATATGCAGCACTGTATACCATAGCACTTGGTGGTGGTGGAATCAAGTCCAACGTGTCAGGGTTCGGATCTGATCAATTCGACTCGACAGACCCCAAGGAGGAGAAGGCCATGATTTTCTTCTTCAATAGATTCTACTTCTGCATCAGCATTGGGTCCTTGTTTGCAGTAATAGTGCTGGTATACGTACAAGATAATGTGGGAAGAGGGTGGGGATATGGAACATCCGCAGGGACAATGGTAATTGCTGTAGCTATATTGCTTTGTGGGACACCATGGTACCGTTTCAAGAGGCCTCAAGGCAGCCCTTTAACGGTAATATGGAGGGTCTTATTCTTGTCTTGGAGAAAGAGGAATCATCCCTACCCTTCTCATC…
>Contig_Hb_299
TAACAGTCCAACTACAATTGGATGGACATTGGCTTTATTTAGACTTGAAGTCCCTAGGTTTTGTACCTTTGCTTCTAATAATGTTGGACTGACTTGATGAATAGAAGAATTGGTATCGCCTCAGCAGAGGCTTTTAGACACGGTATCCTATCATTTGTCCTTTTATAAATTGTGCATAAATGCATGTGTCTTGTATACAATTTAACTTTTATGATGTTCTAGTTTCATGTATTATTTTGTGTCTCAACATCTTTGATCCAAAATCTTTTCAATGGTGAGGAACATGCTGCCACAATAATTTTTAATAACTTTTTCTCATGGCAATGTTAAACATTTTTGCATGCTTTTGCATGCAGAAGAGAACAAACCAACCTTCTCAAAGTCTAATTTTTTACTGTT…
>Contig_Hb_302
TAAAAACCCTAGAAAAACAAAACTATAAGAAACATACAAGATTTCCAGAATTGGTTAGATATATTGCCAATTTGCAAAGAAATAGCGGCAGCATAGCCCTTGCCGCAGCAACTAACCAAAACTTCTGCAGTCATGGACAATACATTAGTGGTAGAAATTTTATTGTTTCCACTCCTGTAGACAATCCACTAAATTTGCTTTGAAATAGCAGATTCTCAAGCTAATGCAGTTCTAATGCATAGTTAATGAACTGGCATCAAAAAGCAACCATAAATTGGGCAGGCTGGAGCAAAGGATAATAGACTCCTGCCAAATTGGGATTGAGGGTGCATTGAGTTGTATCTAGCAGCACTTCAAAAATTAGTTTCAAAAAATTTAGGAACAACAAAGTGTTCTTCA…
>Contig_Hb_306
CACTGTTCTAGATAGTTGAGTTGACTAGAAAATAGAAACCTGGAATCAAGCAACCATCCAACCATTCCAGCTTCAAATGGTTGCATGAACTTGCAATTTTATGTTCTATTATTATTTTCAAAAGCAAACAGAAGATATAGTAAAAAAAAGGAAAGGACAAAAGATGAACTACTCTTCAGAGGATTAGCAGCAACCATGAAAAAAGCTTAAAATAAAAGTCATGATTTTTTTTTCCCGGCAGCCACTTGCCTCGGTCAATGTAACTAGAACATTCAAATCAATATGGAGAGCCATCTTGAAGACCAACCCATAAAAGAATAAATCCTTCAAACTATAATCATCCAGGCTCAAAGTAGCTTATCAAATTCCGGTCTTTCATAGGCAGAGCCAAACTTGGAT…
>Contig_Hb_308
TTTTTTTTTTTTCACCAAGAAGGTCTTTGAGGCTCGGTTTTACTCCCCAGGGCCTAACGGAGTTTCTCGCAAAAGCGACGGGACAATGACCGGATCGAGTGAAGACACTCGGGAGCTACGGGGACGACGATCGGAAGCCTACACGGCAGGACGAACCTTAACCGTCACTTGGAGCGCATCCATGCATGCGGACTTCAAGTGCACCATCACAGGGGCCATGCTCAGGGAGGCAATCGTTTTCCGCACAGTTAGTTGGTTAGAAACCACCCATCCAGCACCAGCGTCGTACGCCATGTCTGTGCCAAAGAGGGTGACAGTACACCAGTGAGTCTCGAAACCCATCAAGAAGATGGGGATCAAAGCCGGACCCACATAAAGCGTGTAGTCAAACCCGTCCGG…
>Contig_Hb_316
AAAAATCTCTAGAGCCATACTCAACACTAGCACATTTCCTGATAGCTCGTTTAATTTCAATGGCGAAAGTCTCCGAGAACGAGCTAGACAGTGTGAGAAGGAGGGTGGCCTCTGTTTCCAACCATCTCGCCCCAGTTCCTTTCTCCAATTATGTCTCGATTGGATTATCCAACACTTCAATGAACGATAGCTATCACAGGATACATGGGGAAGTCTCGACAGAGCAAGTCGTTTGGAGAAATACCCATGATGGGTCCGAGCAGTTCACTGACATTATATATGACAAAGCTGTTGGCGAAGGGATTGCAAAGATTACCATTAATAGGCCAGAAAGAAGGAATGCGTTTCGGCCACAGACGATTAAGGAGCTAATTCGCGCATTTAACGATGCTAGGAACG…
>Contig_Hb_322
GCAGAACATACATATAAGCAGCAAAATATACCTCTAATGTCACAGCATATTTCCATTTCATAATCGAACTTTTGAACACGAATAACAAACGTAGGTCAGAAAACACAATTTAGCCAGTGATATTTCAGAATTCAAGATACAAAGTTATTTGTCTATGCATTTTGAATGGCAATTTTAGTCTCCAATCTCTTCTTTTACGGCTTAAAGGTCTACCTTTACTTTCAGGGTCCCTGTTTTCTCTCACATCTGCCAACTTCCATACACAGTTCTCTGATTCTGTCTCTATGGACTCCAGAAAAAAGATTCCATCCTTTTCTGGGCCAATAGACTCTGCGCCTTCTGCATAGCATACTCTCATCGGCATTTCTTTGAATCGACATAAATCATCTGGTACCTTTA…
>Contig_Hb_327
TATTTTTTTCACCCACATCTAAAATGGTGCTTCAGTTTTGGTTCTCCATACCCAATGCAAAACAGACTTTATTTTCTACAAGAACATCTCTTAAACTAAAATACAAACCAACGAAGTGATTGAGAATTCAAAAGAAGAGGTACAGGCTAAATTGGGTTGTTGAAGAAACTTTAGCACAAAACAAGAACCTACAGTATGGACAAATCAAGCCGGATTACAAACTATGAAGATGTAAAATATCCATAAAGGCTTCTGATTGACGGCTGCTATACAATATATGGGGATGATTATGATGCTGTTATCCTTTTCTATTTGCTATGATTGAGGGCTAAAGATACAAATTATAGAGACCATAGCGCTACAGATTTTACGTTCAAGGATGCTTTAAGTTCAATGAAT…
>Contig_Hb_329
CATGACATTATGAAGGACAACCAAGTCGCTGTGAGATTTTACAACCGGAAGATGCTGCACTTTCTCGGTGAAAATATTTACAGAGAATTCAGGGCTCTGTTGTGACTCATCCACAATCTTCAATGTGGACACATAATCTGTTCCACAGCTCTTTCTAGGGAGAGAGAACTCTACAACAACGCCTATCATGTTTACCTTCTTGTCCACATGGTGAACTACCTCAATTATAGGAATGATACCTCTGCAGCTTCTGCTTCTACTACTACCACTACCACTCCCACTCCCGTTCATTTTTTTGAGTACCAAAAGAATGATAAGAAAATGGAAGCCAAAAAGGTCTTTACAGCTCCGAGTAACAAATACGGCTAGAAACCGTCATGGCGAAAATCCCAGTTGACA…
>Contig_Hb_338
AATTCAGAACTCCCTATGAGTACAAGAACCAGCCAGGACTATCACAAATAATAACAAAAGCCTCAGAGTTTGTAGATAATCACATCAATTGTCAGAAGATGAAGGATAAATACTTGAACGTATGCAATATTTAAAAGCAGGTCTTCAGGTCACTCATTATTGAAGTACTACACAACCTCCATATGTGCAGTATTAAGAAGTAAACACAATCACTTATCACTTGCATACCAATTGATTTTCTGTAACTTCTTCAATGCCCCTAATTAATATATAGTCCCTCCAATATTTATGCACGTTATTTGAGGACACAATAGTTGCAGGGTGACAAGCTTAAGGTTTCAGACCAACTCTTTCTTTTCTATATACCCAATTACGTAAAGAAATTGACACAAGCAGAGA…
>Contig_Hb_339
ATAATACATTAAAACTGCCACTCATAATAGTGAATAATTTCCCCACCACACCCCAAGAGGAGGAGTATGACCCATCCATTGAACAGGATTGAGAATGGAATTTCCCTGAATATATGTACAAGATATTGAAAGTAAGGGCAAAAGTAGCAGGTGCGAGGTGTTTGCAAACATCACGATGGAATCTCAGAAATTTTCTTACAATTACCATTTGTTCAGTCTTTCAGAGGAAGAGAAAATAGCTTGTGTAGCTTTTATCCAAAACAGAGTGGAAAGACATAATATTCCCATAATCAATGGTGGGTGTGCTTTTATTTTTGTTATATTGTGGATGGAAACGCATTTCCTTCTCAACCAGTGTTTCTGGAATTTAGCTTGGGATGCCAAAAACTAAAAACAAAT…
>Contig_Hb_348
CAGAAAAGAAACTCCTCACTCCGCAGTGCATTAGCTGCGTCAAAGCACAAACACAACTCAACAATGGTGGTGTTCTCAAAAATACTTACAAGCACTGATATTACCGGAAGGTTGTCTGTTCCAGAAAACTGTATCAGAGCTCTCCCCCCTGCTGAAAAGGGTCAGGAAATAAGTTTGCACGTTAAGGATAGCGGGACTGGGGTCGTGTGGACATTTCGTTACAAAATTCCTGCAGAAGGGTATTCCAAACCTGTTATTTTTGGAGATTGGCTTCAGTTTACTCGCACTAAAGATCTCAGGCCTGGCGACTGGGTCGTCTTCCAACAAGAAATGGATGAAACTACTGAAGCTCAGTACAAAATTGAAGTGAAGAAAAGAGTATCAGCTTATTTGAACAGA…
>Contig_Hb_352
AGACAGCAGCAACAAAGTGCAGCCAAACTGCAAATGCAAGGATGAAAGAAGATAAATTATATAATAGCAAAAAGGTGCATCAGATTTTGAAGAATTTAAGTCATTAAGCAACAATCTGAACCATATAAATGTATAAACAGATCCTTTAACTCATCTTGATTTTATCTTTTCCCATATACTTAGTCATTTCTGGGTTTCAGTGCAGGCCTAAACCCAATTTTCTACTCTTTTCTCCCAACAGGTTGAAAATTTAGCAAACATGTTCATTAGATACACTACCAGATAACTAGTTCTTCAGTGCAAGCTCAGGAAATTATATTAGAGCTAGCTTGAGACAATGTTATTTCAGAAAAGTGTTTCTGACAACAATCGTGAACTATATATAAGGTATTGTAATTG…
>Contig_Hb_355
TCTTCTTAACCATGATCATATGCAAGCATATTCTCTCATGGACATTAGGTAAGATGTTGGGCTTTAATCTTTTTGTTGGTCAGCTTTTTCTTTCTGACAACTGTTTTGGACAAGTCTGGTGAGCTCTATATGTTGTTGATTTGTTTCTGTGATAATGTGATGTCTACGCATTTATCCGTGTAGCTGGGCTTTCGCCTATTTATCCTTCTTACTCAACTGCAAAGTTGAGTTTTAAAAAAGGTTCTACAAATGTCTGAAGCAGAAAAAGGTTTTCTGCACCAAGAGGAAGGTGATTAACATCCAATAAGGAAACAACATCTACTGAACATTTATTTTGTAAATGTCCTATATCATGCTTGTTTTATCTTGTATATAATCTGAATTAGAGGCTGTGAAATA…
>Contig_Hb_356
TTTTTTTTTAAGAATTTTATCAGGAAATTTAAAACCTACCATTTCACTATTAGAAAGCTACATTTGTATCAATTTAATCATTTACAGAAAAGCTCTGTAAATTAGAATTGATTCACTCTGTGACAGACATCCACAAGACCCTTTTTCTTTATAAGATGGCCAGTAAATAAACTAGGTTCCATGTGCGTCATAAAATGGGCATCTTACATACTTGTTGGAGGGGATAGCCAAATTTAAATAAAAGCTCAGTTCTCTTTATTCTCTGGTGGATTCCAAGATCATATAGACCTCCTGGATTCAAGGATGTTTGAATGCAAACATAGTCTAGCCTTGTTATCACACTTCCATCTTTTGTTATTATCATGCCCAATTTTCACAGGCATCACACTTAGAGTTGAA…
>Contig_Hb_360
AAATAACATTAAAGGATTTGCAAGTTTTGAATATTGATGCTGATATGTCTCTTAGATTTGAATGGCAAAAAAAGGATACATATAGCTGACCTCAGCTAGTTTGGGATCAAGGCTTGGATGTTTGAATCATGTTACTTGTTACATGTATGGATTCTTACGTGGAGGAATTGAATTGTTGCATGGATTTTAGGCTACATTTGGATCAATAGTTTTGATGGGGATTATCAAATTGAAGCTACTCTTGCAGTATAGTGTCTTGTTAACAATTGCAGTGTCTATTTCCTTAATTTGTAAGATGTTTGAATGCTAGCTCATTAAATTAGTGGCTTTGCATATTCATTAGTATGATAAACCATAGAACATAATGCGGCTCAAAGAAGCTAAGAAGAAGGATTAGAA…
>Contig_Hb_361
CAGTGCAGATGCAAGTGATTTGACAGGTTGGGCTTTCAATAAAATTACTCCTCGTACTCTCTGTTCAGATTGAGAAAACAAGAGTATATTTAGAAATGTTAGTTGAGCACGCATTGAATTGAATGGATTAGTGCATACTATCGTTGATATGCTCAATTGCCTGTGAAAGCACATGAATTTTGTGCTTAATGCAAGGGAACAATGGATCCAGGAAAGAGTGCTAAATTGGGGCGAGGAAGAAAGAAGGAAGATGAATATGTTATTGTTGCGAGAGCAGGAATTATAATTCACAAAAAAATCTGTGATATTCTAAATGAACATAAGTAGCTTCTTTTATTTTTTTCTAGGATTTGGCTATGCTGGAAGCTGGCTGCTATATCTGTTTCCTTTTTAAAATAC…
>Contig_Hb_364
CTTACAGTCGCTCGCTAGCAACCCCAACGCCGGTCTTTGTGCCACCACACTCGTTTTCCAACGCCCTATCACCTAAACTCCAATACCTAGTTTTCTAATCCAGAAACTCCAACCCCAACAATCAAAATGAAGTTCACCGCCACCATCGCTGCCGTTGCGGCTCTCTCCGTCGGTGCCAACGCCGCTGTTGCCAACACCTGGTCTGACTGGACTTCGTCGACCACTACCACCACAACCACCACCACCAAGCCCGCCGCTAAGACCACCACAACCGGCACTTGGGAGGACTGGAGCTCAACCACGACCACCACCACGACCACCAAGCCAGTTGAAGCTTCCAGCACTGGTACCTGGGCCGACTGGAGCGAGTCCGCTGTCAGCTATACGACCACCGTTGTG…
>Contig_Hb_366
GATATTTTTATGTTAAAAGTATATATATGTAGGCTATGACCCTTCACTTGAAAAAGGCCTTCACATTGCCTCTCACCTCTCACCTCTCACCTGGGCTATAGTGTACCCTATCACCTTAATGTCGCCTCTCGCCTTAATAGCACCATATTGAATAGGGATCCTAACTTTTAAAATGTTGCTGTTATTGTGTGGATTTATTAGAGCTGAACATTAATGGCACTACTTTTAAGGATAAGTTTCTTGCAGAAAGCATTTATGCCTTGTACATTTAAGTTAATGAAGGCCAATTGTGTAGAGGACTAAAGTGTCCTTACAAGTGCTGGCATGCATGCCAAGCTGATAGTTATTTAGAAGATGTACCCAGAAAAGTGATTTCTATGCCTTGTAGTGTGCTAACAC…
>Contig_Hb_368
ACTTGCTTAGCTTTCAATTAAATGCCACCTGCGTATAGCACAGATAGTTATGGGAGTGGGTTAAGATCATACGATTATGTTCTATTGCTATTATACCAAAAAAAATCTGAATTATCTGAATAAGCTAAATCAAAAGAATTGAATTGGTCAGAGGTTATTTTAAACTGTACGCTGAACTTGTTCAAAACTAGGTCATGCAAATATGAACTACAGTTTTCTTGCTTAAATCGTCATACCTTTATACTCACTATTCACTACCTAAGGGACAATTCAATGATTCAGTTGTGGATTAATTTAAAATGAGATTGGAATGCAAGTATACCCAGGCTTTCTGTTTGGAAAGAGTGCCACCCATTATTTTCTCAGAATATTTTCAGTTGTTTTTATTTGTGAACTTTA…
>Contig_Hb_371
ATGATTCTCCTCTTATCAGATGGATCCTTTAGCAAGAGTCATAAAACTTTTAATAAGACAGAAAAACCAGCACTTGAATTTGAAAAGATTCTAAAATTATGAAGCCAATTAAGCTCATTAGTTAACAACTCTATATCAAGAAACTGTTGATGGGATACCTATAGAGATTATCTAATGAGGAAGAGGTAAAGCAATGAAAATTCAGTAAATGGTTCCACGCAAATTAGAAATGAACATGCCTCAAAGGTACCATTTTACACAGTAGCAAAACAGAAACAAGCTCCACTGCTAGAAAGAATATTAGGCCAGTGATCTCTCCAATAAACTCTACACTAAAACTGAACCACAATCCTAAGCTTTTTGAGTATTTGACTATGAATTTACTTGAATTCCTTGGCT…
>Contig_Hb_386
CTTGGACAATGGCTGCAATAAAAGAATCATCATGAATTACTTTGCTAATTTGTAATGAGAACTGTCAATAATAGGAACATAACTTCTACAGCTGGTGTCATTCATAAAAAATATAATATACATCTGGGCAGGCATTCAAACTTTACTATAATTACAGTGAAACAAGTTCTGCAACCAAATTGTTCCTAGTTGCTCTTTGAGATGGAGTCGAAGATGGAAAGAGATTCTCAAAATGGAAGATTGCAATCCTTATCATTTAAAAGAAATCATGGAGGTGCAATGCAAGTACAGCAATGCACTTGGAAAGCCACCTTATATGTTCATTATGTTTCAGAATAATACTTCTGTTTTCCGTGAGACTTAAAACTGAACCAAAGCCACTATTTGCAATAACCATAA…
>Contig_Hb_388
TCCACAAAGAAAATAGTCTGCATATTGATCATAAAACATAAAAATGCAAATGCATCATAATGACAATACAAAGCGGTAAAAAAAAAAAAAAAATCCACGTTATAAATGCATACACAACATTTGTGGAAGCTTCTCTATCAAACAGGCTAGGAGTGATTGTTAAGGCCTGTTTCAATAGAGCTAAGGCTCAAGTGCAAATTAGTTATAGATTTCAAATATTCCTAATTCTAGCATCCTTAGAGACATGCTTGGTTTAGGGTTTAGGAATAGGATGGGAATACAAAAGGAAATGAACATCATAAACAAATGTTAACAGCAACATGAAAACTTCTTTCATAGCAGCAAACTAAAGTGAAAACAAAGGGTTGTATGTATTTTGATTTTAGGGCTTGTTTGGGT…
>Contig_Hb_389
TGTTGCACCTGATCATCCTGAAACAAAGGTGTGATTTCTCTTTGCTACACCTGGAGATTTTCCTCTAATGCCTTGTCTAAGTTTCCAAATTTATTGGTTAGACGTACGGAATTTGTGGGGCAGTGATATCCCATTAAAAGCTAGCTTGTTTATTTTTTGGTCTCAAAACAAGTGTGAAGGTAAAAAGTGGAATATTAAGAGTTCAAATTGTTATAATTTTTATGATAACACTTTGAGGTCATATTGAATCATTAGGAGTTTAATGTTGCTGCCTTGCATTTTTAGGAGTTCTATGTGAGACATTGTGATAGTTTGGCATTTTCATTTATCTTAAAAGTTCCAGGCTTTTTATAAATTTCTATTTTTTTTTATTAGATTAAATAATTCCCTTATTTGAGC…
>Contig_Hb_393
CTTGCTACCTTTGCTAATTTCAACCACCTGCCATTACAGACCCCATTAAAAAAAATAAAAAAACTGTATGCTCCTCTTAAACAGAACTTGCATCCTAATCTACCAAAAGCAACAATGATATATAATTCCAGACTTGATCATTAAGGATCATTTTTGGGACAGTATTTGAGGAATAATAATCAAAATGATCATATCCTTATTTTCAACATCATTTTATAAATTGCCCTAATAGTTACCAATGACATGCCTAGGCTCTAAAGCTTATCCAGGCCAAAGTCATTCATCTCTAGCAGCATCAATTCCAGGCTCCATCCCTAAGGCACATGCATTTAAGAAGAGCAGGGAAGGGGTGCCTTAGGACCCAAGGGAATTCTTTTGTTATTTATTTTAATCTTTAAG…
>Contig_Hb_398
AGCCTGTACTCTTTTTATCTGTCAAAACAATATATGCAGCTTTCTTTCTTAGCAGGTCATTGTTTGTTGAAGCTGAAAGCTATGAAGGGGGCAACTGAAGTGAGAAGTAATGCTAAAGGTTTGAGCACAAGAAAGGGGAAAAATATTAATAAAACAAAGGTGAAAATTTAAATTAACATATTTTTCAATGAAAAAGTTGGCGGAGGATGAGTATGCTTTGGAGTTAATCGGAATGTCTACTTTGCTGCCCTGCTTGATGATCTAAAAGACTTCGTGGATTAGCTTCTACTTCCCTATTATTCTTGCACAGTTTAGTTGAGTTCAATCTATCACCATATGAGGGATGTGGGCTATGATGGGCCAGTATTCTCCTTTCTCCTTCGAGCACCGCCGTTTCAG…
>Contig_Hb_401
TTTTTTTTTTTTTTTTTCCTTTTAGATTTTCATAGTGTTCAATTTTAATGGAGCCTTGAAATTCTGGCATTGATAGACATTGTTTACGTGCAGATTATCCCATTTCTTTGCTTTTTGTAATTGATTTTCGTTAATCTTGCTGATTATTTATATCTAACTCATCTATTGTTTTTGTTTCTTGAATGTATGTGATGTTATTTTGCTTGGCCTGCTATATGTGAGAACTACAGGGTTTTTAATATGCCTTTTCCAATAGTTTATTAATTATTCAAATTATGAGGATTTCAATTGTTTGTAAGGTACATATTTAGTTATATTCTCGTGTTTACTGTATTGGGCTGGGATTGCATACGTGATACCTCTTTCTTATATGGTTCTGAATAATCTATTTCCTTTCTT…
>Contig_Hb_408
CTCTTTTCACTATCCTTTACAGACCCAGGTTTTTAATTCCTCACTTTTTGTGTTTCATCCATGTTTTGTCTTCACCTATAACTATAAACAACATTCAGAAATTTCACATTATATTCAAGTCAAATGGGTTTTGATAGAAAATATCGTAGTAGGCAGCCAGATCATACGTATGTAGGGATTTCTCTTGGTTCTTGTTATGAACGTATTCTTCCAAAATTATTGTTGTTTCCCTTGAAATTGATGAATCTTATCTTCCTGGTGGAGATTATTATTAACTGGCTCAGCTTAAGGTGTCATATACTTTTATGTGATGCTAATGACTATAACAATCAAATCAATATATTTTTGTTCCAATAATATTTAAAGGCTTTGGTTTTCCTATTAGTTTCCCTATTCCAG…
>Contig_Hb_411
AAAAAAAAAAGACATTTTACAGATGCCCAAGGAAAATTTACATAAACATAACATGAAATCAATCGACTAAAGCGCCTTCATCGGATTAAAAACTAAATAAAGAAGGCCGCAAGTTGACAATGACAAAGCCTTCATATTCCACCTGATGCAGTTTTTTACATGACATGCCATTGGAGCCCAAAATGCATTAGGCTTCTACAAATGGCACCATTCAAATCTCCGTTCTTATATGATAATCATCAGGCTCTCTGTCAACCGTTCAACAAACCACAAAACCAATGACATTCGCCAGCGGAAAAAATGGAGATGAAAGAATCACAAACGAAATGCAATCAATATAGGCAACAGCGAAATTTACAAGTAAAGCCAGAAGTTCTTCCCCTTTTTAAGTAATGCAGA…
>Contig_Hb_412
TACAGTAGAGAGGCTATCAGATGGAAGGTATCAGGAAGAGTTTTTTCATGCGGCTCGTAGATCATCTTAAAGACCAAAACCTGGCCTAGCCTTGGGAACTTGTGATTCTTGATTTTTGCTCCAATGGAATATAGATTTAACTGTTCCCAGGAAAAATATGAATGATCTTGATGTTTAATCATGGATCATTGGAAAAATTTTCAAGTGCACTTGTCAGCTAGCTTCAAATTATTAGCTGTGTAGTTCAATGTAACCCTTTTATGTAGTAATCTAGGCTGAGTGATTTAAATTAGCTGTGGTCTTTAATCTTTTTGCTACAGGTAATTCAAGCATTGGAGAATCTAGAATGTAACAGATGCAAAAATTATAGATATTTTTCAATGATATATACACATTTAA…
>Contig_Hb_413
GAAATCTTTTGGAGGAGAACCCAATTGCACTTTTGTATAATAAAGCCTATAACACAATCAAAATAAGTAAACTGAATCAAACAACCAAAATTACTGCATAAATCAACTGGTTCCGAGATGCACTTTTTATGTGTCCAATGAAACAACCATTACGAACCCTATTGCATATGGAAGTTTCTATATGCAAAATGTGTATGTGTCCCATATAAAAGCCATTAAGAGCCCACAAAACTAAGCAGCATAGTTCAATTAAAACCAACAAAAAGATAACAAGGAATAGTAAATTCCAGAATCCATAACTCCAAAATTGGAAACCCAGAACAGCAAAATCCAATCCAGAAACAATAGATAGTAGAAACCCAAAGACCATTACACAAACAAAGAAACCACCGAAAGACA…
>Contig_Hb_417
GGGCCCTCAGGTATGTCACTATAAAGTTGAAGATACACATTGGTCTGCATTCAAATTCTTGTTCATCTGTTGAGCCTGGATGAGATTAGTTCAATATTATACCTTTGTAAAAATTTGTCTTCTGGACTGTTCAACATTGGTTGTGGATAACTCGATATGCATATATTTTCACACCTATTGCCACAGAGTTGGGTGGTCACATGCAAAGGCATGTTATATTCTCTTTGTTAAAAGTCTCAAGGATGCCATCTTCATGTCTGTGTATTGCTTGTGAGAGGAGCATTGATGTTGCATGACGCTGGCACCTCTAGATAGCTTCCACATAATTGGCTGTGGTCTCTTCTCCAGCATCATTTTCTTTTTATTTGGACAGGCATCTGATCCATCCAGTGGGACTAA…
>Contig_Hb_419
GCGGGAGTAGTTCGGCGAATTGTGAAGCAGATCTATACAGGTGAAAGAATACCTGATGCAATTGCAGTTCTGTTGGAGTTGTCCAACAATGAAACCCTTAGAGAAAAAATTGGGAGTACAAAAGATTGTATTCCCCTTTTGGTTTCTTTGCTTGATAATAGTAATTCAGACATCTCACAAAAAGCAAAGAAAATGTTAGACAATTTTTCTTCTAACACATCCTTTGTAGTAAAAATGGCTGAGGCTGGATATTTTCAACCATTTGTAGCTCGTTTCAACCAAGGACCACAAGAGAGTAGAGGATGGATGGCTGATGACTTGCTGAAGATGCAGCTCAAAGAAAATAGAATGAAGGACTTGGAAGACGGGCAATTCATTCAGAGTCTAATACAGATGCTC…
>Contig_Hb_421
GATAATCCAACTAGGCACAACAACAAGCGTGTTCTGGACCTGCTCCTGAAGTGCATCCCAATCCCAAAGGACCTGAAGTGTGGGAAGGTCTCAAGGCTTCCAAAAATGTGGTGATTGATACACCAGCATACAAAGTGCACGCCTTCATGCCCAATGAAGCCGCCATCCATTATCAAAAGAGTCAACAAGGCCAAACAAGATTGGTGGATGTGCCTGACCTTGGCTTCAAAATCAAGAGTGAGTTCTCTGGTTCATGCAAGTTCACCTTCAAGTACGAGGTGAAAGCAAAAGACTCATCACTAGTTAAATTCTCTCCTTACTTGCAACAACTTGGTGATGGAGGATCTTATGGACGCAGAATCGATGAATGCAATGGCGTGTTCTCTGTTGTGTTAGGCA…
>Contig_Hb_422
TCCGCAGACTAGCACCATATCGGGTGCCTACAATGCAAATACACAGTAAGTGCCACCTTTCTAACCGACAAGGTCAAATGCCAACATGTGCAAATATTATATATGAACTCACAAATCACAAGACATGCACAGAATCCAAAAATGCTAGATACAAAAGTAAGGGGCATAGAAGACAAGTAATCCATTCATAAGTCAAACCAGGAGGCAATAAATAACACGTAACAATCAAATGATCTCGGTTGTCTCAAATAGTTGAGAAGATTTTAAGTAATTTTCTTTCCTCAACTAAAAATGTGTGGCTTCGTAACGCCTTTCAGATACAAGGGTCTATGCCAATGCGCAATTGATCAGATTGTCAAATAACTAAATGGTCAGTATAAAATCTAATAGGGCAAGGAT…
>Contig_Hb_427
GCGCATTATAGTGGAGAGTGATGAGCATGGACTCCGTGTATGGAAACAGCTATATAGCAGATGGAACTAGTAATTCTCAAAAGCCAAATGTTTAATTACTTCTTGAAAAAATGTGATAATTAAAGCCAGGGTTAACAAGCAAAGTGCTTTAAAGCAAAAGCAAGTTGGATCAAATACGCTCGAAAATCCAAAACAACCCAACAACTACAAGAAGTTGAGGAAAAGGTTCTCAAGAGCACAGACCATACGATCAAAATGTAAAGACGCAACAGTAATTGAGATTGGTGAGTACAAGGCAATGCGATGCAGAACCTTGGGCATATAAAAATATTGTCAAGAAAAAAAGTTACAGAAAGATCAATCATCAGTTGAGCCAAAGAAAATTATTTAACAAACAAA…
>Contig_Hb_429
GTTGAAGAACGCAAGTAGGCAGAAAATTAAGAAACGTAGTGGAGCTCGGTTTGAAACCAAGAACACGCATTTCGTGTAACAGAAAAGTGGCCTCATCAACCAAAGAACAACGACAATAAGCAGAGATGATGGAGTTCCAAGAAACAACAGTTCTCACAGGCATTTTATCGAACACTTTCCTTGAAGACTCGAGTTCATAGCATTTGGAATACATATCTAGAAGAGCTGTCTGCACAAATACATGTTGTTGAAACCCCAGTTGGTGTACATGGGAATGAATCATAGTACCGTGGAGTACGGAGTTGATATTAGAGCATGCTTTTAGGACCATAGGAAACGTGAAGTGATTGCCATGAACGCCACTCCGTAACATGGAAGAATAGAGGTAGAGTGTATCAG…
>Contig_Hb_436
GGCAGTTTCATTTTTAGTAATCCCAGGATGCCCATGCAATCACTTTTAAGCTGTTGTTATTTTAATAAGAGTCTTAACTTAAATTGACTACCTGTTTGAGCATCTCTTTTCTTGGTCCTCTAGAGAATCTGGAGGAAAATTTAAACTGAAAGATGAAGTTTACAGATCTTAAGGGGCTGGGAGTGGTCATTATACATTTTATTTGCTTACCTTAGTGGTGCAAATGCCTTGTATGGATGTTTATATTATATCTTCTTGACAGTTTTCTAACCATTAATATCATGCTCCTTTTATAGTACATATGCATCATGTGAGATCAAGTTGCATTACGGGCGTTATTGTGGTTAAACTTTTGCATTAAGGGCAATATTGTGGTTAAACTTTTAAATTTATGTGAAG…
>Contig_Hb_438
AGATGCAACCATTGGATACTCAATACCTGCTCCACACAGACCCATGAGAAAAATAAAATCAATACTTGAAAAAATTATCATGATCTATAGAGCAATATCTACTGAAATGGCATCTTTAAGTGTTGCATCCAAGTATATCAGGCCATTCAGAGCTTTAAGCACAAGAAAACTTCAGGTCAAATGATTTTTTTGCCCACCAATAATATAGAAAAGTAGGAACAATATGATAATCCTGATGTTGGCACCACCAAGATTTCAGTGCTACAGAATGACAACAATTCAGTCGAATTCCTCACAACCACAAATATGTATCCAAAGGAACAAAGTGCATAGTAGAAAAACTTTTGTCTAAGATGTGTACATTTTAAAACATGCATATGTTTAAGACACAAAAAGTTT…
>Contig_Hb_440
TTTTTTTTACGCATGACAATGGAATACAGACTTAAACTGGTTCAGCAGAATGACACTACATGAATCCCTTTTCGTCAATAAACAAATGCAATAAAAATCATATAACCAAAAGAAGGCGTCTTTATATTCTGTGTACAGGATTATTATTTTGCTTGTATTTAAATTTAGACTAGGTTACAAATCTCAACTCTCCCCAAGCTCTTCTTTCCCTGAACATTCTTCGTCCAGTTTGGGAACATGGATGAGAAGTTATGGTAACAAAGATTTCCATACGTGATTCCACTATCATGTTGATGATATCTTCTTCGTTTGGTACAGAAAGGTATATTGTCATAACTTACTAGGAAAAATCTCACTAGACGTTTTTCTCACCTTGCCCAGTTGAGTGGAGCTTCTCAA…
>Contig_Hb_442
CATGTGTGTAGTCATCACTGCAGATCTAGCTGTGAGCTGCTCCATCCAGCTTTGTTGGTCTGATTTTATAATGCTTATACAATGCATCTTCTGACATAACAGTTCACTCTTCTGGCCATTTACCTAATCTCCTATTCAAATACCATACAGCTCTAATCACAACTCTGAACAATTTCAAAAATAACAAAAAAATCTCTGAACGATTTCAACTAGAAAAATTAGTTCTAAGAAGTAACTTTCAAGCGAAAGACAATGCATTTTGGTACGCCTCGATTTCAAGTGACTTTAAAGTGGACAGGCATGGAGAGCAGAGAGCAGCGTGCAAGGATTCAATCAGCCAAATAACAGGCATGCCATTGCGCTGATCCATTGTCTGCTTATTGTACATGCAGATCCTTT…
>Contig_Hb_451
AGGAGAACTATTACAAAGATGATGTGCATGAAATGCTTGGCTATTCAGCCAATTGGACAGACATGCTCGACTGTCTCTTGTGACAATTTACCAATGGCAAGATATTATTGCAAGATCTGCAAATTGTTCGATGATGAAAGGGAAATCTACCACTGCCCTTTCTGTAACCTCTGCCGAGTAGGGAAGGGATTGGGCATTGACTACTTCCATTGCATGAATTGCAATGCCTGCATGTCACAGTCTCTTTTAGCACACATATGCAGGGAGAAATGTTTGGAAGAAAACTGTCCAATTTGCCATGATTACATTTTCACATCCAGCACTCCAGTAAAAGCACTTCCTTGTGGTCACTTGATGCACTCAACATGTTTTCAGGATTACACATGTACTCAATATACA…
>Contig_Hb_452
TCTACTAGTATGGCCCGGGGGATCCTTAAGTCGTGTCCTTCTCCTACGATCTTGTGAACGATGGATATTTTCTTTCTAAACTTTAAACAAACAGTGGAGAGATGTTGTTGTGTGTGGAACGACGCTTAGCCTACCGAGGAAGATCCAGACTACAATAGAATATGTGGCCAAAACTCTCCGCAACTTCAGCAGCAAAAAGGATATTATTGACATAACCTCCTCACAAAAAGTACACAAATGGCTAAATAACAGAGCCCCTCTTTTTACTAGGGAAATGGTGGATGTGGACTTTAGAATTTAAGATAATAAAGCTCTTGATCCCAATGTTATTTCCATGTGAGGGACATTAAATTGAGTAACCTTTGCCACATACCCTCTCCCAGAGTCCATTCTCTAAAA…
>Contig_Hb_463
CCACAGAAGCTCGGCGAACAAGATGTTGGCACTTTCGCAAGGATGGGCACCATCAAAAAATACATATTCACTTGGATTATTGCACACATAATAGGGTTCTATTCCACAATGACTGGCATTGTTCGACCCATAACCACAACAAGCAACATCTGCTACCTGGAAACCATATTTTGAAGGGTTTTTAATAATATCATAAAGCGAAGTGTAATAATCAAAAACTGAATATTTGAATCCCTCTAATTGGTTCTCTAGCACTTGAGCTGCCTTAAGCAAAGCATTGTTAAGTTGTCTTGCCATCTCTGAGAGACTTTCAACACACTCATCGCCACTGATTCCATTCACTTGTTTTGCGAGTGGTAGGCAACCCATTGGTCCTACGTTTTGGAAGGCAAGTTTCCT…
>Contig_Hb_471
CTGGTTTCCCCGATTGAAGAAGAAAGAAGGCAAAATACAGTTGTGCGAAGAGATGATGTATTAGCAAATGGGGGGTGGAAACCCATTCCTCCTGCAACATTTCTTCGGAAGGCTGGAGTCAAACTCAGAAGAAAATCAAAGGCTGACAGCATTTTGCAGGTAACATTTCGAAATGGCTATCTGGAAATCCCCCCTCTTGAATTTCGACAAGGAACAGAAGCTATCTTTCGGAACTTAATCTGCTTGGAGCAGTGTTTGAGCAACTGCCCCCATGGAATTACTTCTTATGTGGCACTTATGGGATGCCTCATCAACAGTACCATGGACTTCGATTTACTCTGTGAGGCTGGAATTTTTGATAACTGGAAGAATCCTGAGGATGTCTCCAATTTCTTCAAT…
>Contig_Hb_481
TTCATTTCGCTCCAGAATCTATACCTAGCCTCCACCATTATCAAAAAGCTTTACCTTTTTCAAATCTTCCTTTCTCTTTGGAAAAGAAAATTAGCAAGAATGTCAGTTTCTTCACCTAGCTTCAACATTCCGCCTCCTTTCAACTTCTTTAACGAGGCCACCGCTCCGATCAAGCAGACTTTTCTCGCCGTTAAATCTCCGATTCCAATCAACTCAGTCTTTTCATCTTCTCTTGTTCCTCAACCAATCAACGCTTGCATTCACTCGGTTTCACTTCTCCAATGCGTTAACTCCGAGTCCGCCGCCAGTACGATTGCCGATTCGTCGGGGCGGGTAGAGGATTGTAATTTCGTTCAGGATGAACGAGTTTTGGACTTGAGGATTGATGGAGGTGGTGGT…
>Contig_Hb_485
ATATGCATCTGATAGCCCCATGATAAATCCATCATACAATAACTTCAATTTCCTCACATATTCAAAGGATTATGAACATCTAAAACTTGATTACTTAAAAGCAATAAGCAAAGAACCCATTTTCAGTCCTCATAAGTGCGGCACTCATCTGTCTCCGGGTTGTCCTTGCAGTAATTCTCCAAAGGGTCAGACTGCTTCTTCTTGTCCCTCGCATGGCTAGCAGCTGCACTCAGTTCCTCCACTTCGTCCCAAGCCGCCACACATTCCCCGCTCGCTGGGTCGCCTGCGCAGGCCTCCTCTGCGCTTTTGATGCTCTCTTCCACCTTCTCCGATATGCTATCTGGGGCTGCTCTCACTGGTTGGATTTGCATGCGTCCAGACCCCAATCGGTATGCCCTC…
>Contig_Hb_487
CTACATATGCAGATGAGGGTGATGAGGTATGATATCTAAGATCAGCTATTTGATATTATAATGAGCAGTTTGTAGACATACTAATGTCAGTGGAAAGAAATATGGCCAAGTCATATTGTGTTAAATGATTATTTGAACCCCAATTAAGTGTGCTATAGAACTATTGCACTTATCTGTTGTGTGATAAGAGAACCTATCTATTGCTTGTCCCCGGTACTTCTCTTTTGTACTCCATATTATATTGATATCCCATAATTTAATATCAATTTTTATTTCTCTTACTTTATTATGTCAAAAGAACGAATTTAACCCAGGTTTCCTATTGCCCAGACAAACTTGGAAATATAATTTAGAAAAGAAAAAACTAGAAGGATTTGTGCACTTGACTGCTGATAGGTA…
>Contig_Hb_489
CCCCCGGTAATTGATTTCCATTTTAAGGAGTTAGTTAGGTTTCAAGCCCTCTACTGTACTAAGAAACCCTATCATATGGTGTCTCACGTACTCATTGGACAGGAGAAGGAAAGATTATTGTCCTCTCTAATCACCATTTTTTTTTGGCCCTCCCAACCTCCATTGGCTTCAGTTAGCCAACTAAAAGTACTACTTTTTTGCTAAATTCCATCCAAAACAAATAAAACTGCCCTCTCCCTCAATGGACTTAACTTATCCTACTCGCACCAAGCATAGGATCGGACAACTGTTTATCTTCTTCTATCCTGTGTCATTACACCCTATCCTGTCCTATGTCGTCCCCTCGAATGCAGTTGCAACTCCAAGTTCCAAACCCAGTCAAAGTGCTGATGCACTAAT…
>Contig_Hb_492
GACTGGAGCCATATTTTAGGCATGATACGTTTTCCTCTACGGTCAGGGACTGATCGACATTCCGGCCAGGCCTGTGTACGCCGACGTTTCCCTGCTTCTCTTCAACTTTTGGCGCTGAATACGCGCACGGCGAAGAAAAAACATTACGATTTAGCGCCCAGAATCTACGGACGCAGCTCTAACTCGACTTTTCCCGCATCTATGAACATGGACATGTGCCTTCAGACTTCCGATTTAAATTAGGGTGGTTTGGGCGGCTTGCAGATTTCATTTCCGGGTTTAAAAATGAACGTTCTAGACTATGGAGGCAAACACACTCAGCTACAGCGGCCTTGCCATTTCACTACTACATTTCGTCTGACACGATTTCGCGGAGGATCTCGATGTCACAGTTATGGC…
>Contig_Hb_495
TTTTTTTTTTAGCTGGACAGCTTTGTATTTTCAACTCCTATCGTACGTGTTTTGGTGCCATTCTGCTTGTCATGTGTGTAATGCGCATGGCTGTCCTAGCTAAGAAATGCAATCCCGCAACGGCAGCAAAGTTCCAAAGATCCTCATCCTCCGTCACAATAACCACGCCAGTCAAAGGACATAGTAGTCACACGACCAGATAAAGCCCGGTGTTAGAAACCCGCCCGCCAGAGCTGGATGCATGAAGTAATGCTCGCCTCATTTTGATTCCTCGATGTTGATGTTTTCCTTCTCGCAAATTTTCCTTTCCTTGAGTGAGGTACCATTTTCTGTCCCGTGCGGTAGCTCCATGAGATGACGTAGCTAGTAAAGTGCGGAGAACCTCGCGTGTTCGCTGAT…
>Contig_Hb_505
TTTAAATGCAAAAAAAAAAAAAAAAATTATATATATACAAGTACTTCTGAACAACGTTCATGAACTTCTTTATAAAAAAATTGAATGAAAAATGTTATTTGCAATGTACTTGCTGCAGTCCAGTTGGAGTTAATACGTTAATGCAATACTTCAGTTTACAAGCACAATTGTCTTTAATTTCACCATGCTTTTGTTTCTGTAACAAATAACAACACTAACACTAAATCTTTGTGTAATTCTAATCTAGAAAAAGGAACACTAATATATTAAAAAATAGCTTGCATATCCTTTGCAGTTTATAGCCCAAACCATAGCTTTCATAAATAGCTGCTTCTTGTTTATTGTATAAACAAAATCATTGAAAATTCTTTCTTTTTCTCCATTGTATCCTGTGAAGCA…
>Contig_Hb_506
CGCGGGGGGGCGCGGGGTTAGGCAGGAGGGGGGAGTTTGCAGAAATTTTGGTATGCGGTTAGCTTGACATGGGAAATTATATATCAATATTTTTCTTCTTGTGAGCATTATTGCATTGAAGGACCTTTAGATATTTACTATCTTTCAAAATGCTGCCTTTTCCCCTTTAATTCCAGCACTTAAAGTTCTTGTTTATTTCCACCATTCATAACCCAAAAGAATTATTGTGATATCAATTGATGGCTGTATTGTATGCACCAGTGTTTATTTCTTCTGTACTCTCTCTGTATTCTTGTTCTTTTTCTTTGATCTTTACTACTGTTTAATAATTGACTTAACTTCTTGTTGACTATCATACTGAGTTGTGTTGTAGGAAGCCATGATCATATTTTCCTATCT…
>Contig_Hb_507
AATAGCCCGTTAGGATCATATTTAATCTCTGCAAAAACATATGATTTCATGGAGAAAGGTTGCCGGTTAAAATTACAGGTGCAATAAATACAAAGTTCAAATTACCTCCAAATGCAAGAGGTCCAAATTTTAAGAGGTTTGAATTCAAAACTAGTAAAAGGGATCCTTGCTATTTTTGTTTAGAAGATGGTCCATGGATTTAATCAATTGAAGCCATGACCTCCTAATGTGCAGTATTAAGAAGCATCAAGAATCAAATCATTTGCAAAGTGTACCCAACAGCTGCTCTTGAGAAGAAAATAAGGTAGCCAAAACTGCCATTAATACAGTAATGAACCAAAGAGAAACCCACATTTAATGTTAATTCGCACCTACTCAACAATAAAGTACACCACATCT…
>Contig_Hb_517
TCCGCCCTGTTGATTGGGATTATTACAGATATCCTTATTGTGTTTCAACATTTTATCCCTTTGTTAGTTTTGTCTGAGATATGAATTGAAAAACTTCTTAGAACTTTTGTCATAGCATATTTGCAACTCTGGCAAACAACATCAACATTTATTTGCTTCTTGTGTGGTCCCCAGAAAAATTTCAACTTAGTTATCCTGAAAGAGATTGTTATTTATTTTCTTTTACCAAATGAAGTTTGATATGTTAAATAATCAGCAAGGTTTAAGTATGTAAGTGGTACAAGATTTTCGTATGGATGTGATTTCAATGAAAACTGATTATTTTCAAGGTATGGAACTATGGATACCCTTCGATGAGAAGAACGTGTTTTGAGAACTTAAACAATTGGCATCAAATCA…
>Contig_Hb_522
TTGACTTGAAGTCTTTTACTTTTAAAATTAATGTTGAAAATTCATCAGTCTGTGACAGTCTCCCATGTGGCTGGATAATGTGATTTGATTTGGCAGAAAATTTTCTTCCTATCCATTTAAATCGTTGTTAGGCTTTAGAGAACATCTTATTGGTTTTATTTACAATGCAATTGAATTATTTTCATTTCAAATTTGATCATATATGGCTATACAGAGAAAGTTTATTGGTGAAGTTTGAGTTCTCTGGGTGGCATATGCTTGGCTATGGAGCCTCTTGATGACTTGATTCTTTTGATGGACTATGGTTTGCTTGTATTTGTAATTAAACATATAAACAGGCTAGATTCATGGAATTTCCTGATGACTTTATTCTTGTGACATTGGGAATGCACCATTACA…
>Contig_Hb_523
TGCTGTGAAGTTTTACACCAGAGAGGTAGTTTATGTGATGTCACCCTATTTCTGTAATATATTAGCAGATAGAAGATGTATGTGATACTTGTTATGATGGAGATGGTCTTGGTGTGCTTGGGATTTCATTTACAAGTAAGATTTGGCCAAAGCTGATAATTTTGAAAAACTTCCGGGAGTAATTGTAGTATCTGCCAACTTATCCATGTGTTTGATGAAAGTTGGTACTGCCTGTCTTAAAATGAAAATCTAAGTTGTTTACTTTCTGCATGTGTTTGCCTCTCTATGAATTTAAGATTGGTTTAATATGTATAGAAAAAGTTATCTACTTTTGTAGGAATTAAGGTTATGTAGGTGCAATATTAATTCATACAAGACATGAGTTCATTAATTGTTTGA…
>Contig_Hb_524
TCTTCAGTTACCTCCCTCATCTTTCTATATGTTTCTGCTTGTTTATCACCCTTTGGGCCTTTAAAGAGGTAAGGATCCGAGGATAGATCCAGAAAGAGTATATCTTCACCAGTATTGATTCTCGACAGAGTGAAATCAATTATTGATATCAATAATCCATATGTTTTGACAAACATATGCTTCCCCTCAAGGATAAACCTCACTGTTGCAGAGTCACTTCGACTTAACAAAATGTTTCCCCAGTGCAGGTCCCGGTGTTCAAATTCAAATGCAGCTTCTGCAACGGCTAAGGCAGCTGTAACCTGAACCAATAAACCCCGTGCCTCATCGAAGTTCAAAAGAACAAAGCTTTCAAGGTCCTTACCACCATGTTGTAGTACAAAAACAACATAGCGCTGT…
>Contig_Hb_527
TTTTTTTGAGAGACGACCAATGAAAATTAACCAAATAAAACGTAACATGTGAAAAATATACTTTTGTGAGAAAAGAAGGCATTCTATTGAGCAATATAGGAGTGGAAGAAAAGGAAGGCTATAAAACCCATTTGTTAGATTAAAAAAAATGGAACACTCCAGACTGTACAGCTGCAAAATTTCATTTGTGGAGGGAGAAATAATGTCATGCCATATTCTTCATCTTTACTTCGATCCAAGGAAAGATGTGTCTGAAGCTCTATATCTAAGATCATATAACATGAATGAAGAAGGTTGTGGATGTTGGAGATCAAGATCCATTGCCTGAAGTAATGGAGTTTGCCGAGATGAGTCATGCTGGTCAGAGTAAAAGTTTGATGGTTGATATAGATTGGGATT…
>Contig_Hb_529
GTTGGACTGAAAATTTGCTGACATTATGTGATGTCCCAAAAGAGGTGAAGAAGAAGAAGAAACGAAGAACGAAGAGCAGGAAAACAACCAAAACTTCCTTAGGACATGGTTAACCGATTGCTTCAAATTGGGTCCATTGAAGGGAAATTATAGTATTGCTGATTCGAAGTGGAGCAATATCTCTCGAGTGATACAGAGAGCAGGGTTTTGGAACGAGGTGGGATGGGTTCGAAGAAGGCTGAAAGTACATCAGCTCCAGTAATTCGACGAGACCCATATGAGGTATTGTCCGTATCGAGAGATTCTTCTGATCAGGAGATTAAAACTGCTTATCGGAAACTAGCTCTCAAGTATCATCCGGACAAAAATGCAAGCAACCCTGAAGCTTCTGAACTTTTT…
>Contig_Hb_534
TTTCTTCTGGGATTACTCCTCCTGAACGGAAGAATCCAGATTAGTTATTGCATGAATCCTCTAGATCAGCCAAATATGGATACCCAATTGGCCAAACACAAATGGCTCTTGGTTAGAATAGAAGAAGGTAGAAGAAAATGGAGATCTCGGTGAGCTTCCTCACGAAACACAGTAACTGTATGAATTGCAGATAGTTTATGCAATTATGAACGTAGATGACTAATGATTTCAGCTATATTTTGCTTAAATATCCAATAATTTAAGGGTTTTTGTTTTTTAAATGGATAAATTCGTGGGCTTTACAGAAAAATAAGTACGTGCTTAAGGTCTCTTTCAATCCCGGCGATCTTATTTTTGCCTGAATAAGGAAAGAGGAAAGGCAGTTGCTCCACCCTCTTC…
>Contig_Hb_535
ATTGAGGGGGTCTACATATTTGGGTTGCTGTCCACAAGAAATACTGGTCAACACCCCAAAAAATGGAGGAAAACAAGAGATAACCAAGAGAAAAAAAAAATTAAAAGCAAGAAGCAAATACATGTTTAACCAAATAAACATGATCACAACTACTGCAAATACCAGATTAGTAAGCTAAGCATAAGAAGCACGTGATCAAGAAATAGGAGAAAATTTTAGTTATAGGCTGATGCCAATTACGAACAACGAAATTGCCACTGTTAAGAGTTAGACTGATAATGCTAACAGGTTATGTACATAGCATCTAATGCAACTTCTAGGAAGTATATAATGAGAGTGGACGAGTATCTCAGTAGTTAGTAACTAATAAATAAGTGAGGAAGATACGTTTAATCAAGC…
>Contig_Hb_548
CCGGAAGCAAGTCGAGCCCTCCCACTCTTTGCCCATCCCGGAATACGCATTAGGTACATGGAATCCTCTGGCACAGTGCACGCTCACAAAGTACCCTTGACCGCCAGAGGCGTCGTCAGACCCGGCTGTTAGCTCAGTTTCGTCGTTGTTGTGCAAGCGGAATTGGCCTGGACTACCCGCCATGGTCAATTTCCACAGCCAAGACGAAGCGATATCGGCGCCTTCCCTATGGATGGACTCGAGCACGCCCAGGTGGAGGCAAAGGGACCGTGTTCTCGTGACTCATGGAAATATCAGACGAGGTCTCTCTCCCTCACGCACTCTCTCTCCCGCGAGCTGCTGCCGCCAGCCAGCTAGCCTTTGCGCTTCCGGTCTGCTCCGACCGCTGGGCGATGCTGC…
>Contig_Hb_552
GCAGAGGTATGTAAACTTCAATTCTCTAAAGGCAATCCCTGCCTTTTGAATTAGGCTGTCTTTGGAGAAGTATATTGGCATGACAAATTAGCAAATTAAACACTACTTAACAACACTGAAAAACATTTTTTACTCCCAAACAAATGTTAATGTACTTGTACACGCAGGAAATGATTTTCTATTTCTGATATGCATGGAATATTGAAATGTAGGGATAGATAATAAGCAGCCAAAGGAGTGAATTTATGCCGTCACAAAGATGACAAAGCAACACTAATGGCTGCCCAGTGCAGCATGACATAGACAACTCGAGCAAACAACAATTTCTGCCTTGATGAAAAATTTGAATTATATGTTTGAATTAATTTTGTGATTTCACCCGTCATGCAGGCTGTCTTA…
>Contig_Hb_555
CACTGACTGGCATTCTCAAAAATTACACAAAACCCACATAAGCATTCCTTCGGTTTGGCATTTTCGTAAATAAACTCAACGCAACATCATTTTTGCAACCAGTAACTAAACTCCTTCAGCTCCACGCGCACTCCACAGACAACAAACACGGATCCAATGGCGTCCCCTTCGCTTTTACAGTCCGCAGCTGCGTCGCTTCGTGGTCAATTCCCAATTCTTTCACCTCCGTTGTCCGCTAGAGTACCTTACGGAAACCCTAAAAATGGCAATTGGGTGGTGTCTGTGAGGGCCACTGGCGGTGTTGTGTTGGTGGAGAAATCAGAAGCTGAAAAGGCCAATCGCCTAAAGACCACTTACCTTGAAAAGATCGTTCCCTTGCTCATGGAAGAGTTCTCGTAC…
>Contig_Hb_566
CCTAAGCAAAACTAGAATTATGTGTAGCTACAAGAAGCAGAGAGCATGTTCATTCCAACGGCTAACAACCCAGAAATCCATATTCAATAGTTACAAGTTACAACATTAAGCCTCTCAGAAGAACCACAAATAAATCATATTGCTTTTACACTACCGCATTGTGATTACAAGACTTCTATCAATGAACTTTGCGCCTCCCACCTTGCCTTGAATTCTCGGTGGCAAGCAAATTACACGTCTCTGGTCTCCTGCTTCCACCAGCAACTCAGACCCTCCCCTGTATTGATATAGCTTGATCTCTGTCTTGTCAAAACCTGGCATAAAAAGGGTTATTGACTTTTTAGCTGCATCAAACTTTACATGTGATGTAAAGCTATCACTGTGACTTGCTGGCAAAGA…
>Contig_Hb_569
AAGGCCCAACAGATTAGCAAGAAACAGGTTTACCATTTCTGTCATAAATGGATAAATGATGTTTGCTGGAGAACAGTTTGTTAATGGTAGTAATGTTTTATGCTTTGAAGAGGCATGGGATGGATCAGAAGATTGGGGGGCCTGTATTAATTCATGTTCAACTTAAGATCTGGATTGGATTCTGACACTAGGATACACTTGCCTTGTGAACATGGACATTGAACTTAAGTCTATTCTAAGGCAAGAAGAACTTAGATATGAACCAAGATCACTTATAAGAGCTTTTTAAATTGGCTTCGCAACTATTCAACTCTTACATTTTGGTTGTATTGATGACCAAATGAGACAAGTAATAAGATATTGTGATAGTGTCAGTAGGATAAAAATGTGTAGCGTCAG…
>Contig_Hb_571
TGTAGGCTGGAGTAAAAACTTCTGTACTTCATAATTAGGATTAAAAAATGCTTACAAACTCAGGGATGTTTAAGTAGGTGCACTGGCATTTATTTTTCAGGATACAACTGAAGAGCAGGGGTATGTTACAAGTTTTCTTGTGCTGTGGCATGCATACATGGAAGGTCTTTCTTCATGTTGAGGAAGAACCACTTTTTATGATTTGAACTTTTCAAATAGGTTTGTTGGTTTCCCTCCCATATTAGTTTCTGTTTTTGATGGATGAACAAGTCAAAAACTGTTCCAATAGAAGTAACATGAGAAGAAATTCTGAACTGGAATGGTGAGGGATGGATCAGAGTCGAAGGTTTAAGTCAAGCTTGAGCGATTCTGATGGTGGCTCTGGTGGTTGTGGATCCA…
>Contig_Hb_578
ACTCAAACGGGACTATCTCGAAACCAGGCAAGTCAGATACCTGTTTATTTCCATCGTCATTAGATCCACTGCAGTGGTATGAATGATTGAACTAATTAAACTTTTAGCATAGTCATTCTCATACTGGTATGCTTTGAGCATGCCGATAGGCCCAACTGACTGCTTTAATTTTCCTACCTCAGCATGACTGCATGAGTTCTATTCTTTGATATTTTAAATTTCCTGCTTGTTAAGAGAGCATGAATTTGATGTGATGTTCTAATATAGCTTCTTATGTCAAGACATGCATAACGATTCTATGTAGATACTGGTGCATGCTTTATAAATCTGGCAGTGACAGGGAATTGCTAGAGAAATAAACCTTGCTAGATGATATGTATCAATTTTTCTTTTGTTTTA…
>Contig_Hb_579
ACAATGTCCAATTACATGTGATGGGCTTAGAGAAAGCCCAATTTATGCAGCGAAAATTCTCTCTGGCTCTCTCAAAGGCGCCGTTCCTTCGCAATCCAAGAACTGCAAAAATTTTTCTAACCCCAAATCAATGGAACACGAAGAAGAAGAAACCAAAAAATGGGCATGCAGAAGATGCGGCCACGTCGGCCTAGATGAATCCGACGGCTTCTTTTACTGCCAGGAGTGCGGTGCCCAGGCCGACGACATCATCTTGACCGGCGTCGCCGACGAGGACTTCATCGACAAGGCCGGCGACGGTGGTGCCCTCTACAGCGCCCGCTACACCCGCCATTCCCAGCGCACCAGCACCATCAAAGCCGACCCATCTTCCCAAGCCTGGTTCCGCTACACCCAAGA…
>Contig_Hb_581
AGCTGCTCCTTATCCCTGCAAGGTTAAGGTGGGCACTCTTATCTGATGAATCTGTTGTCTTAAGTTGGCTCAGATCTTAGGAGTGCAGGGATAAGGGAATGTTTGTGTTTTAGGACTAAATAAGGCTAGTCATACTAACTGAAAGACTGCACAAGCTTGGCTTGCTCATCCATATAGGATTTTGAAAGATTTTTATTTATTTGATCTAGTGTTAAGCTTGAGTAGGTTGATTCTTTCACAATGAAAAACATGATAGCTGAGTAATCTTTTGTTCAAGGTTTGCTATCTTAATGATGGTCTCAGGTGGAATGAGCCAATCTTGAGAGTTTTGTTGTCTTGGAGCCTTGAATTATGACACAATACTTCTATGAATCTTATGCATTATTGTTTGTTGGCTTG…
>Contig_Hb_583
AAAATACCTGAGATAGTAGTTCAAACTTCAAGCCAACAGAAATTTTCTTTTACATGTAATTAACCCAATTAAAAGTTGGAGTCGATAACTCTAGAAATAGTTCAGTACTACTAGCTTAAAAGCTCATTGGTAAGCTATTATTAGATTTTTAATAACTTGGTAGTCCAATGCTTATTTCTCGTAGCGGTGGAGATCAAAGGCAGCAATAGAATAAGGTCTCTTCAATAACCAGCGAAGAAGAACATTTAAAGCATGGATTGGATTCTTGGGCACCTGATATTATAGAAATCGTCCATGGATTCCTCACTAATCATTTTCATGAGCTCATCTTGAAACCTTTTCATGACTGGCCGTGGCAACAATATAGGTACTACAATCCCATACTCGCCGTTGCTATTT…
>Contig_Hb_586
CACAATAACAAGCACTACAATAAGAACCGTAGCTTCTTTGGCCTTTGACTAAGCGGAGGAGGTGATCATGTCCATGATGTTTAAGGTTTTCCGTAATGACAGAGCATCGAACATCAATAAAGAAATCACATTTGTCACAGTGGTAGCAAAATCCATGGCAATATTGATCACAAGCATCACATTTGAACAAGCCATCAACTGTTTGTGCCTTTGAGAGGAGATTGAGCGAGTGTTGATGAAGTGGGTGCTTCTTCTTGGTAGGTAATTCAGAACATTCCTTGTGAAGGAACATATCACACTGTGAACAACCGTAGATTGGAGCAGACAGGGGTAACATACACCCATCACAGCGTTTGTTGCCTCCAACCTCATCAATGATGCTTAATCCATGTTCATGAC…
>Contig_Hb_590
AACCACACTGTACAACACTAATTCTGAAAGCCAACCTGAATCAAGTTCAAGATGCGCTTTGCGCGACAAAAGTTCTGTAGACGAAATTATAAAAATTGTTTGAGGATTTCAGCCAAAAAGAAAAGGTGCTTGAGATGTGTTCTCAGATACTATACAAACATCACTCACAGGGATTAAAAATCAGGTGGATATCATGAGACATTCCAACTGCCATATCCATGAGTAAATCATTCCCAGTGCGCAATATATAGAAAGAAGCAAAATGGGTACAAAGGGAAGCTTATCACCAAAGAGGTGAGGATGCAAAAACTGCCCCCCATATTTCAACAGCCAAAAGACCGAGTAGGTAACATTTACCAACCCACCCAATAAGGATTCTTTCTTTTTCATCAGTGCCAC…
>Contig_Hb_592
CTTTTCATGTAACATGGATATAAAATACCAATTGCATAAAATTATGTATTTATATTTCTCTCTTTTTGCCAATTGGATTAATATAACATTTACAAGTTTTAGAAAACTGCGAGAAGTCATGTTAACAGGCCTTCTCTTCTGAAGTGTGTTCTAAGTTGATTTTCTGATTGAGTTCTCATTTGGGTGCCTTTCATTGAATTTCATTTTCGTTCTGAACAATGCAGCAACAGAACCATATGCTTGTTGTCAGCAATTGGGTCAAACATTGCCCTTTAATATATGAAACATTCATACTATTAGCATGATAATCATTCCCATTTTGAAAATTAAACAGCTTTCAATTGTAGTAAAAACTTTTGTCATTTTGCTATGTGATTGTATCATTTGTTGTTTGGACAT…
>Contig_Hb_600
ACACAACACAAATTTTGGAAATGCAAATAGCAAAACCCCCAAATCAAATAGCATCATCATGGAAACATAATCTTAACATCATATCACGTCCACACCTAACCAATCTTTAAAATTTCAACAGTACAGAGACAAGCAAGACCAACGCTAAAAACTGCAACAACACAGACACCAGACCAATCCTAAAAACTGAAACAGCGCAGAACAAAATTTCAAATGATGTAAGACAAAACAATCTACAATTTCCGCACAAAAGATCAAATTATTGATCTCTGTCATCAAAAGGCATATAACCGTAAAAATTGCAAATGCAGACACTAGTAGACCAATGCTAAAAATTGCAACACCTCATAACAAAATTCCAAGAGAATGCCGGACAAAACATTTCATAATTTCCGAACA…
>Contig_Hb_601
GCTTGTGTTAAAAAAAAAAAAAAAAGTAGTATTGGACCAATCAAGACTATATGGCTGCTTGGACTAAGGAAAATTAGTGTTTGTAAACATGTGGAGGACGATTTGATGCTGTGGATTGATGCCTCTATTATTAGGTAACTGATTGGCTTCTACGGGCCACAAGAACTTGCCATCGACTGAAACAAAAAGACTTGCTATGACCCTTGTATTCATTTTGGCGATAACCTTTGCTGAAGTTGGTTTATTTTCGACAGATTAATCGGTAGCTTAGCTTTGATACAATTTGTACTCCATACATTTTGGTCTATGTCAATTTTTTGTTAAGTCTAAGGTGGTGAGAAAGGCAATAGGCTTTTAATGCTGGTTTTAGTTTTTTGCTTTAGAGCCCCTGAAATTTGT…
>Contig_Hb_606
CCTGAAAGGCCCTCTCGTTGAAGACACCAGGAGAGAGCTGCAAACCATTAGGACCATGGCCATCACTGAAAGCCCAAGTCCTGCAGACAGTCAACCCCATTTGGGATCCTCTCTTAAGCATCTTGGATACCTTGGATCTTGAAGAGGTCCACACACTTTCTTCCATTAACCAATAGGAGTTCCATCCATTAATATACAGCGGCGAATATAGATCCTGATCACCACCACCATTGATGATGAAGAATTGTGTGGAATTGGTAGAGACAAAACCCATCTTGGGTTGCCATAGGAGGACTGGGAAGCTGAGATTGTTATTGAAGTTCAAGTAAAGAAGAGAGACTAACAAGAATATGCCTAACAGAGGATAGAGCTTTTTCTCTCTCCATTGGGAGTCCATTC…
>Contig_Hb_608
ATGCATGAAACACATCCTGGAGTTCAGGTTATTTTTGCTTTTGTGATCCTTGACATTGCTGTATTTACATCTTCCATGCTGGAGGGTTTTTGTTTCCCTTAAAGATTTATAGGGTTGTAATTTCGCCAAGTGGAGCTGGTTGGTGGCGAACCTGTTCTCAGCTTGAATATTTGTTTCTGAAGATAATCAGCTGGACACTTGTGATGCTCACAGAGTTTCGGGCTGAATTTTGCAAGCTTGGGACTATCCTTAGTTGCCCCCATACCTCTCCCTTCCTTTCTTAATCTTGTTGTTCATAGTCTTTCTTTGTTTGTTCAACCTAATTTTTAAACCGAATCTATAACACTGTAAAATGAATTAATTTGACACTATAAAATTATTTTCTTGGTAATAGAAATA…
>Contig_Hb_623
GGAGCTTCAAGGTTATCATTTTGTATCGGTGGACCTTATGGTCATGGACAGCGAATGAGAAAACGTGCTAATATATCAATAAGATTATCCTCCATGGTTTTGAATCATCAGATTGCATTGGTTGTGCTTGTTGAGCAGCTTTATAGGTCATGGACTATTCTGAAAGGAAAAAATTATCATCATTAGTTACTGGGCACTTTGCTTTTGAATCATGCCAGAAGGGTGACAGGAATTAATGCTATTTTGGAGAGAGAGAAAGAGAGGGTGCGAGCAGAAACTAGTTAGCTGGTTCTCAAGCTCTTGCCATGGGCAGCATTTTGTTGTTTTCTTTTCTGTAATACCCATTCTACTTTATTTATGGAAAAGCCCGTGGCCTTGTTTGGTTGGGTTTGTTACTAA…
>Contig_Hb_634
TCTTGAAGACGATAAGATAAGAATTAAGGTTGTGATTTTTTTTGGGTCTGAGTTGGAATTTTGAAATATTATAGTTGCAGCAATTATTGATGACTTGGTTGCTGCAAAATACTTCTTGCTGTAGGTTGGATGATTATTAAATAGGCTAAACACTATGGTAATTATAGCAATTTGCTTCATTAAATATGTATTGGATTTGAAAATATTTTGCAGCTGGAATTGTGCCCTTCACTCTTCTTATCTCAGAACTTGTTGTCTTGGAAATGCTACATAAGTAATTGTTACTTGCATAATTTCAAGAAGAAAGACCCCAATACGTGCAGTTAGCTATGTGCTTTGCTTTGTGTTTGGTACTAATGGGTTAGGTTGCTTGTTTTCTTTCTTTTCTCCTTAAGTGCA…
>Contig_Hb_641
GGATTCTGATCCACAACGAAAGAAGAAGTTAGAATCTAGACCCACGAACGACACAGAAATATATTATCGCCGTTTAGCCAAAACGATCTTTTTTTTTTTTGGGTTTTTGGATAGTAACCAAAACGATCCATTTGATGATGGTCTTCAAAAACTTTATACTGCATGTACTCTTGGCTAAAATAATCATCCCTACGATATAATATTGTAGCATTAAGAATTAATAGCTTATCGGCGAAAAAAAAAGTTAACAATCACTGGATAATTGCAATAACTGTTACGAGAAGTGAATCAGCAATCCAAAAACTCCTCTAAACGAGAATTTTGAAGCTCGATCAAGCTGAGCTCTCGATTGAAGTGAATTCAAGTTATGCGATTTTGATAGATAGTTCTATAAACTTT…
>Contig_Hb_642
CGGGACTCGAGACGCTCCACGAAATAACCATTCCTATCTTCTCCACCATCATCGTCTTCATATAAAGATACTGATTCTGTTTTAAAGCTACTCCCAGTGGCCATCCTAGCCCTAGCCTTATCTCTCCCAAACCAAGACCGTGAAGTTTTGGCCTACTTGATAGCAAGGTCCCTTATCTCCACCAGCACCACCAACTCTTTTTCTTCTCTCAATAGTAACCACTATCCCAAGAGCAAATGCAAAACCACTACCTCCAACGGAAAGAACAAAACTGTTCAAAAGGTCCATCTTTTCGAATGTGGGTGTTTTGATTGTTACACTAGTTTTTGGTATAGATGGGACTCCTCTCCCAACAGAGAGCTCATTCACCAAGCTATTGAAGCTTTTGAAGAGCATTTG…
>Contig_Hb_646
TTGGCCCATGTGTGTCGTAGTGTCCTGTAAATAAAATCCCAGTTAGACTCACCTATTTCCCTAATTTTTAATTTTCCCACTAATTAAAGTGTAAAAGTGCAAGACCCATGCCCAACCTCTTCTTGAAAACAAAGCCCCTCTCTATCCCTTCAACTAATCAGAGTACACAGTAGCAAGCCTATAATTCACAATTAAACAGGCAAAGGCAAACATATCTAATTCGACCTCAAGTAGCATTCCCAGCAACTAAAGCCAAAAGTAAACAGCCATTGATGCAACAGTAAGACCAAAATGTCCCTGAACAGACATCTGCCTCTCTTTCGATGTGTGAGCTCGAGTCTCTGTGTGTATTTATTTGGCCTTCTAGTACAAGAGACCAATACCCAGTTTCCAAGCTGT…
>Contig_Hb_653
GCTGCATATTCCTCAAATGGTATCCACTATGGCAAAAATCAACATCTCAATGAGCTATTGCAATCTCTGTTATTAAACCCAGATTCTTCAAGATGACACAAAATAAGGAACGCTTAGTATGGAATGGCATGAATATAAAGTTAGCAATCACTGGTGACTGGACTCGGGAATTTTTTGGGGAGAAAAAATTGTAAATCCTCTCCTATGTTCCATAAGTAAAATCAACAGCAACCCGGTCAAAGAAGAGCGCATCGTTGGCCGTTTGGCGCAATTGAGTACTAATTAATCAATAATCAATTTCATAGAAAAGAACAAATGGCAGACCTTAATTGTCACATCTATGACATTAACCTGCAGTCCCTACCAATAAGGCTAACACAATTCAGTACTGCTCAAGGA…
>Contig_Hb_659
ACAACAGTGTCAAAAATATAACAGGTGCTGAAAATTCAGCACCTGTTATATTTTTGACACTGTTGTCACAATCTCCAAACATAGTAATGTCCTTGCACCGCATAATCTCAAAGGTAACAGTACAACAATGACATTGTACCACATGTTCTATTGGATCAGTATATGGGACCTTATGCACATTATTCATCAATGCTACATGACTAAAATTTAAACTTTCTTTCCGGAACCCAAATTAATGGGCCGGAACTAAATGCATATCAGTAAAATCAATAGTTTGCTGTGCATAATCAAATGAAAATCCAAAAAGGGCCAACATCATTTAATTTTCTATGTACCAAACTTCATGTCGTTGGCTTTCTAGATGGAAAAATGATTAAAAAAAAAATGCACTTTATATGC…
>Contig_Hb_676
TCCAGTATGAAAAGCTTTATATTTTTCCTGCAGTAAAGACGTGTTATTCCTTGAGAGAGATTAATTAAGGAGATAAAGGGAGTACACAGTATCAAGTCTTTATCAGGGTTAAACTAAAATGTGAACCAAGCAAAAATAGGAGGAAAAAATCTCTAAGATGCCCAAAATGATGAACATGAAAAACATTTGTGATGCTTTGCTAGCTGTTTGGAACAATTTGGCACACTGAATGGAACCTAATCCATTTTTATTACTCAACCAAAGTTTCTCTAGAGATGCTATGTGAAGTTATGGGACAATATTTTTGCACCTTTTTTTCCTTTTGATATTGACAAATATTTGCAAATAAAAGAATGAGTTCTACTGATAATTTCCACCCTATGGGCATTTCTTCCATTA…
>Contig_Hb_678
TTTGGGACTCCCTCAGCACTTGCTCCCTGGAAAAAAAACAAAGTGGTCGTCAACAGGGCTCGCCTGTTAGTCACTAATCAATCTTGTTCTGGTTAATCAAGGGTCTCACCGTATTAACTAATTATCTACTTTCTTTTCTTTCTTCTTTCGTTTTAACAATTATTAAATTAACGGGCTCCTAAACAACTTACCTTTACCAATAAATTAAGGGCCAATTTGGATTTTAGACAGTGCTGCATGCATTAATATCAAGCGCATCCTCCTAGAAGCTGATCTAAGATAGTAATGGAATTCAATGCATAATATCATAAAGACAGTAATGGAATTCAGTGCATAATATCATAAAATTATATAGATGAAAATATTCAAACTCTAGAGCTCTTCGCTCTTCACGCCTTT…
>Contig_Hb_680
AATTAATTAATCCTGTCGAATCCAATGAATTTCTAGCTTTCTATATTATAAATGTAAGCATATAACAATTAAATTATTAATTTTATAATTATCAGAAAAAGGAGTTATTTTGTTTTTTAAATATTTATTTATTTTAATATATAGAAGGTAGACAGGGACACGTAATTATCCCATAAAGGTGTGAGAACCCAAGTTCCTTGGAAACTACATTGTGAGGGGCGCAAAAGAAGGCAATGTGACCACCAAACACAAGCAAGCAAAGAAGGTAAGGTAAGGCATATGGGAAGTTGTTGATCACACGCTCAATATATGCAATTAATTTAATATTATAATTAAATAATGAAAAATAAATGGAGCTAAATATGAATATGTTACCTTTCATATTGCCATCACCGTAGA…
>Contig_Hb_681
ATATCTAAAATTACCTCCTCAACTACCTTTAACCAATTCTTCTTCCTTTTTGTTCTCTTTAACCTGCAAAAGCATACCCTCTTTCGCAGCTCTTTTCTCAATCCCTCATATCACCAATAGCCTTGCTTTAAGCGATCAAAACCTCAAAAACCCATAAACCCAAATCCAAAAATACTGAAACAAAATCACTGTAGTCTTCTTTCTCTTTCTTCTTCAACCTCACCATTTTCATCTTCAATTTCTTGTTACAAGTTCTCTCAAAGATTCCCATCTCCCACCATCAATGTGGCGGCAGTGGAGTCATTCAACGGTCAAGATTCGCGATACTTCATCTTCTTCTTCATCCAGTTCATCCCCTTTCTCCTTTTCCACTTTCAAAGATATCCAGCGCCTCTGCGC…
>Contig_Hb_688
CTGAATCGCTTCCATGAATGACATTCCTGCAAGATTACCAAGTACAAATGCAAAAACATAGCAGCCATGTAACAATTTAAGCATTAACAAGCCACAAAAAAAAAAAAAAAAACTTGATCCAAGAAATCTTTTCGCTTTGCAATCAGAGGAAACTAAAAGAAAATTTCATCTCCTTGGCCTGAATGATCAGAGTTTGACTCAAATTTATGAACACCAACTGTTCTCATCCATATATCATGGAAAGAGATACTATTGGATGCTAAATTACAGTTTTGAAAGAGAAGCACGATGACCGCATTTGAATATTGAAATCCTAAACTCAATTCTTGATAAAAATGAAACAAAATGAACATGAAAAGCACAAAAAGGAATAAAACCAATATGCCAAACAGCTGCAAA…
>Contig_Hb_693
GTGAGCTTACTTCAGGCGGCAGCACAGTTGGAATTGCTACATGAGGGTCTTTCGATACATGCCTATGCTATTAGACGTGGAATTGGTTGCTCAGATGAGGTGCTCGAAACTACTCTCATGGACATGTATATCAAATGCGGGGCTCCCAGAAATGCAGCCTGCATTTTTGGCAAAATAAAGATAAGAAAAATAGGTTCTTGGAATGCAATGATTGCTGGTTATCATAAAATGGGGCAACCTTTGGAAGCATTGAATCTTTTCTATTTCATGGTGCAAGAAAACATCCTGCCTGATCTGATTGCGTTAGCAAATGGGATTTTGTGTTGTGCTGATTTGGCATATTTAAGGGAAGGGAAGAGCATCCATTGCTTTATCATTCGAACGGGATTCCATCTTGAT…
>Contig_Hb_695
TAATAATAGACATAAGTCATGAATCCACCATCAAAACATGAAAAAACATAGCCACTGGAAACAAAATTCCCCAAGTTCTCCTGTACAGAAAATTTCCAGATTAGGTAAAAGGCTTAATTTGAGTTAAAAACAGTTGATATTAAGTTGATAATCTAAAATTCAGCAACTTTATATACTAATATACACTTGGGAAGTATGTCTAGCAGAACCAAGTTGAAGTAATGAAGGTTAGAGAGCATTTCGCTCAAGTTTTGAATATTACAGGATAAGAGCATGTTTATATAGGAAAATAAAGTATGAACCTGCCAAAGTTGTAGGAGGATGAGTTTCAAACTTTCAATAGCAACATAAACTATATGACCCTCGTAATTACCCTATTACTAACAATCTGAATATAAT…
>Contig_Hb_696
CTAAGATCGATTGGCGATCCTCGACATGAAGATATTTCCTTGACGAGATTAGTCACCTCCTCTTCCCTCATGGATCGGAATGAGTCAACTCGACTTTGACTTAAAAGCTCCAACTTGCAGATTCTCCTCAGCTGTCTCCAATAGGTGCCATATGGTGCAAAACCAATGTCCAAGAAATTATAAGACAGGATCTGGGAAGCTAGAGTTTTGGGTCTTTGAGCAAAGATTACATCATGGGTTGTCAAGACTTCTTTAGCACATTCCGCTGAGGAAATTACGGTGGTCCTAAGCTCGCCAAGCAGCAGGTGAATTATGGGTCCATGTTTCTCAGCCAGTTCTTTTAGGGAGCGATGGGGCGCCCCCTTGAGCTGGTGCAGGTTTCCGATGATGGGAAGTTTC…
>Contig_Hb_697
TTTTGATTAAATATTCTATATTACACACAGATACAGGCAATTAATTAAGGTTCTTCAAATTCAATTACCAAAACCCTAGCTAATTAAGGTGATGAATTTATTCTCCAGAGGAAAGATACCATTGCCCAGTATAAGATAAGCCTTCTAAAGAGAGAGAGAGAGATTGATTTGTAATTGTACCCTGCATTTCAATTCTTTTGTTTATAACCCAAGTTGGAAAAATATCCAAAAAATAAACTATGTCTATCCAATCATCTTCTCTTGGTGTGCATCCATTTTCATGAGCCCCACCTTACCCATCATCATATATCCCACCAAACTATTCGTTATTTCTGCTCTTTTTCTCTCTCTCTCTCTGTGAGTTTGTTATTTGTGGTTTTTGTTGGTTGTTAGTCCAAG…
>Contig_Hb_705
CCAGCCATAGTTAAAGCTAATTAATCTGCAATCAATATTTTCATTGTTCTTAATGCATAAAGGAAAAGCACTCAAATAAACATAAGATTCACGACAAGTGAATCAATTAAATAGGTTTTAAATACATGCCACTTAATAAAAGATATGAAATCAGACCTTCCTTTTAGAAGAAAAAGTACTGCTTGCAATTAAAAAAGGGGAACAAAACCAGCAAAATATCATTACACATTAGTTAATACAAACTCCTAAGCCAAATTACAAATTTTGACAATCTAAGCAAATCAGAAAACCCCACATGAATCTATTTGGATGCCACTCTAACACATAACCTGTAAGTCATTGAATTGCTTAAACTCATACTCGGTTTTAATTTACATCTTTCATTCATCAGATCAATCT…
>Contig_Hb_709
GGGTATTCTTGTTTTTTAGTCGTGCGATTGTGGAGGAATTGGTGGGCCTTGGAGCCAGAGTGCACACATGTTGTAGGAATGAGATTGAGCTTAACAATTGCTTGGAAGAATGGCATGGACTAGGTTTTGGGATTAGTGGCTCACGGTGTGATGTTTCAGTCGCAGCCCAAAGAGAAGAGCTTATGGAGACTGTGTCTTCTGTGTTTGATGGCAAGCTGAACATCCTTGTTAATAATGTTGGAACAAATATTCGAAAGCCAATGGTGGAGTTCACACCTAAAGAATTTTCTACTCTCATGGCAACCAATTTTGAGTCTGCTTTCCATCTAAGCCAACTTGCTTATCCACTCTTGAAATCTTCGGGTGAGGGAAGTGTTGTATTCACGTCCTCTGTCTCTG…
>Contig_Hb_712
TTTTATGATCACTTCTTCGACTGGGGGCTAAAGGAACAAATTAGTAAATTGGCATCAATCAGGAAGACTTACGGGATCCATGACAGAAGCACAGTGAAAATTTTGGCTGCCCAATCTGATCTCTATATGGCGACGATTAATGATAACATCATCATGAAGATTGGACCAAAGATGGATCTTGGTAACCTTCTTCCCCCAGACGTCCAGCTTGCTACATCAGGAGAAAGCTACGCTGTGTGGATAACAAAGCCAAAATACTAGACTCCCTGCACGTGAAATTCTTAGTAGAATAATTCTTGTATTATAAAAAGATAAAACGTCTTTGCTATCCAGAGACCTCTTTTCTTTTCCCTTTTCAAGCAGTGGATGGATAACTTTTATTTATTTATTTTTTTATTG…
>Contig_Hb_713
GTTCGGTCGACATTTGAAGGCCTGTTACTGAAACACCACCACCCCAACCGCCGCAACCAGAATGCCAAGAGTCCCCACCGTCGATCTCAATACCGGGTGCTGATAAACGGATTGTCGTTTACTTCACAAGCCTTCACGTTGTTCGGTCGACATTTGAAGATTGCCGTTCCGTCCAATCCATTCTTCAAGGGTTTCGTGTCTCGATCGACGAACGAGATCTCTCAATGGACTCAAGATTCATGAAGGAGCTACAGCAGATCTTTGGGGGCGGTCATACTACGTTGACTTTGCCTAGGGTATTTATCGGTGGGAGATATGTAGGCGGAGCTGAGGAGATTAGACAGTTACACGAAGGAGGTGAGCTCAAGAAGTTTGTGGAAGGTTTGCCCGCAGCGGAAT…
>Contig_Hb_714
CTTAAAAACTTGGCATAAGAATCTTAGAAAACCTTATCTTCTTACACTAATCAGGAGCAATTAACAAGCAATAAATACCCATTTTTCAACCACTGTTGCTGCTTCCATTGGCTGATCCTGGCATCAGCTCTCTTAACAAGGCCACAACTTGCAACATGTTTGGCCTCTTGGAAGGAAAATCATCCACACACTGCAATGATATCTCCAAGTACCTAACCATTTCGTTAACTTCTTCTGCTTCAGCTTCATCAGTTCCTTTAGTGACAGAAAGCAATTCAGGGTCTATCACTTCCATCTGTTTCCCTTCACTTGCCTTCATTTTCACCCAACCCACCAAGTTAGTGTCACCAAAATCCTCCTTATCTGTTGGGCGTTTTCCTGTCAGGAGTTCCAAAATCC…
>Contig_Hb_721
CGGCGGCGAAGCCCGCTTTCTCAGAATCTCCCTCTTTAATCTTTCTCTACTTTTCCATTGCACATGGAAAGGGAGTTCTAGCCATGGAAGAGGTGATTCAACCTAGGTTTGTCAATTCAGAACCCTAAACTTTGGGCTTCTTCCTTTTTGTAGTGACGCTCATGGGGAAAAGAAATAGCGTCGTCATTTTATCATCGGATGATGAGGATGATGAGAGTTCACTGAGTTCGAATCGGAGCTATCCGAAGCCGAAATCGTTGATTACTCGTACGAACTCTAGAGAACCGAAGAAGCCTCGATTTTCTGGTTCTTGGTCTCGCTTAAGCAAAGAATCTAGCAATGCAAATGAGATCACATTTCCTTGTGAAGATTTTGATGAATTTTTTTATGGGTCCAAGG…
>Contig_Hb_722
TCTCTTTTTTTTTTTTTTGACTCCTATGATATTTGAGAAAAGTATTAGAAAATGAATTCGACTTGCCATTGGCCATGGAGTAGTGTTCAGAGACTCGAGTTTGGTTGCTCATTTACATCAGTGTTTTGGTTACTCTGTCCAGCAACCGGCATGTCTGAACTGCATTGATTAGCTATGGATCTCTCTCTATTAGTGGACAAACTGACAAAACAATCTATGAAATGCATTTTGAATTCTCGATCACCTGTTTCTGTAGGCCTTGGAATGCCAGGGCTGGAGGCGTCGAAGATTGAGAATCAATCAAAGACGCCAAAGCAGAAGAGTCAAGGACAGGAGATAAGGTGTAGTCATGGTTGACGAAATCAGCTAGTTTCTTATGCACCATGGCGTCTTTCTGTT…
>Contig_Hb_724
CGTTTGTTCATCTCCCGTGGCCCATTTCCTTTACCACGGCACTATGTTGCATCTGCAAAGGAGAGGAAGTAGTTGAAAAATGGGCTTTTTTGCTCTGATGATGCCTTCCAAAGCTTTGTTTTTGCTTGGAATCACTAGAAACATGAGATCAGAGATCGATGGCATTCAAATGCCTGCTGCGCACGTTGGTGACATTTTTTTATTGTGCAAAACAAAGCGGAAGCTGTGTCCGCAGAATGCAGAGGAAATGACAGAGAATTGAAATTGCGTTCTTCTAAGTTCTAAGCATGACTCATCCTAAATCGCATTCTTTATCATTATTGGTAAGAGATTTCAAAAATAGTTTATACTTGTCTGTGCGTTCAAATCTTTGCTTAGCACATCTTCCTCAACATGCGA…
>Contig_Hb_726
CCTTTATTTAATGTATTTATGCTTGTTATTAAATTTTGTATTTTAGTTTTACTTATATAATTAAATACTTATTCATTTCATGAATTTTGCAAATTTTTTTTTTTTTTAAATTGCATAGCGATTGGTCATTACCATTATGATACGGCCATTATAGGTCTGTTTCCACAACCACAACCACAACCACGCAAGCGAGCGTGACTGCAGTTAGAGATTTAAATCCATGGCCCTAATTCTTGAGATTCAATTGGCTTAAACTCTTCCATTGTATCAAGTGGTACTAGAGCTGAAAAAGCATGCATTACTACATGAACTTTTAGCTAGGAAACTATGGTTAGCAAAGCTAGAGATTGAGGAAGAGGCAGCTAGGCCCAACAAATGGAGTTGGCCAAGATGTAAAGA…
>Contig_Hb_729
AATGTTTAGGTGGGAGCATTTAGGCATTAGATCTGATAATTAAAGGGTCACAAGATGCTTTTGGTGCCAAATCTGGAGGTGGTTATATGCAGGTGCCTATGGAAGTTGATGGGACTATGCAGATGTGATTTTATTTTTCTTTGATTGGTAGACTGATTTATAATAGATGTCCAAGACTGGGAAACTGACAAAATTGGTGGGTAAAAAGCGTACCACGATGTTGCATCTGGTGGTAAATTATGGTTAGCTTGTGATGCAGATAACCTGTACCAGTTTTTGGATTAAACACAGTCCATTTATGGGTGAATTGTTCTTGCAGAGGGTCGTAATATTTCTATAAGGAGATATCATAATGAATAAAGTTGTTAGGAACTAGATTTTTATAAAAATGATGTTGGG…
>Contig_Hb_732
CTCGTGCCGCCGCCGCTGCTTCTTCTTCTGCTGCACCAGGCAGCGGCTCTGATCCATGGTTGGAACCAAAAACACAGCAGAGAAAGAAGAAAATAGCTGGTGTTGATCAAGATGAATTATTGGACCCTAAACTTTTAGCCGATCCAGACAGTTGTTTTTGTGAGTTTGAAGGGGTACACATACACCACAAGGTGTACACTGCAGAATCACAAATGAACGCTCTTTCTCAACTTCCTTACTCTACTTCTCACAAGATTGGGCTTCCTATCATCTTATTACATGGCTTTGGAGCCTCTGTTTTCTCGTGGAGCCGAGTTATGAAGCGCTTGGCAGAGGTCACCGCTTCCAAAGTTCTTGCCTTTGACAGACCTGCCTTTGGATTGACGTCTAGGGTTGATT…
>Contig_Hb_735
CTGTTTCATTAATCCTTGTGCTGCTTCCTGCGTCATGCAAGAAAATTAATTCCGTTAACAATAACTTACATATTTGTATTGCCTGCCAAAATAAATCAACTGGACAAATAAAAGATTGAGAATTGAGAATTTCAGACTCCTGACTTGAAATCTAAGGAATCACGATCCTTTCGTACAAATTTCAAGAGCCTGAGGAAATTATCCCAGTGTTAATACAGTTTCAGTGGTAGCAGAAATTTCCACATCAACTTCCCATAATTCTACTAGTGCTCATAATTTCATATTCTAGTAAATTCATTTCATGTTTGCCAGAGGAATACTCATAACAAACCAATCCCGGAGACAGTAACCTTATTTTGGGAACGAAAAATTAAAAAGATATAATAACGAACTTCAAAT…
>Contig_Hb_738
ATCATGGGTCGTTTTGATGGCGTTAAGGTGATGACATTTGTCGTCCCTCCTTTTGTTTGTGTTTAAATATGTTGTTTTGCAAGAGTGAATTTTATTTGACCCATGCTGCTTCAGTTAAGACTTTATGTGACAGAAAAGAATCCCTGAAGTGCATGTTAATGAGGAAAAATGGTGTTTGTTATTTTTCTTGTTTGGGTTTTTATCCTTTGGTTTCCAGATGGGTTTTGAGCAAATATCATATAATGACTTGGATGAAATATTGGATAATGGGTCTCTTCATGCTCTCTTGAGTGATAGAGATTTTTGACCTTGTCCAGCCTTTAATTAGTGAAATTATATTACTTTCATATAAAATTTTATACAACCTATTGATTCTAACATTGCTTCACCTCATTCTTA…
>Contig_Hb_748
GTAAGAGCCTTGGTTTGGAATTGCCGAGGGGCAACTAGTGGTACTGTGGTATCTTCTTTTGAATTATAAAGGAATGGGTGTTTAGATATAAAATTAATCTTCTTCATTACATATGGCGTCTCTTATCCTAGGTTGTGTTTGATGTAATTCTTCTTGTTCTCTTTCCCTTTCTTCCAAAAAATTTTGAGCTGGCGAGGTGTTTTATGTGATAACCAGCTTGTAGTTCCTAATGAAATTCTGAACACAAGTTTTGTTAAACTTTCCTTGCCTTGGTCATTTGTGCGCCTGGTTAAATTTGGAAACTTGCTATCAAATGAACAATAGAATGGTATTTGATAGTTTTCTGGCTGTGACTTTGTTGATTTATGTCTTCCCTGGGTGTTGCTTGCAGATCCTCGT…
>Contig_Hb_749
AATTAATCGAGGAAGCGAAGATCGCACCCAGCAAGAGTATCGTTCCAATAGGACGTTTTTAGAACTGAAGTCAAAGGGAACGACACAAGCGAAAACCCACGATAAATATGCCCTGTCGATGGAGAATGTAAATGCGTTTCCTTCCCAGCGCCGTTGCGATACCAACTTCAAACCCGAACCCGGTACAAAAGGAGATTGGGGAATCATGACATGACGTCATAGCGCAACTTTTGACGAATATACTCGCACGTGGCGGTGGTGTGCCTCTTCTCAGGCGTAAATCTAGTCGATGTCCTCAGCGGGAAGGCCGTCGGGGACGCCGTTGGCCTTGGGCAGGTCCAATCCGTTGGGAAGGTTCTCGTCGAGCTCCTTCTTGACCTCTTCAGGCTTCTTGCCGGC…
>Contig_Hb_752
GAACCCCACTCAATAGAAGCAAACATGATGGTTCGGTTTCAGACAGATTTCTTGGATGCAATATCAGTCATAATTCACTTAATTATCATTCCAAGTCCAATAACAATGGACAAACCAGCATCAGCAGAACTCATGATCAGTCCCTCGAAGAGCTTGTGTCGTTTCGCAGATCCTGGCAGATGGAAAGTAAAAGAAACTCGTTGGATTTCAACTTGATAACCAAATTGCAAGAAAGAGGAACACATGAAGGAGAAGAAGAATGTTTCAGGAATAATAGCTCCATTAACAAGACCTGGAGAACAATTCAAGAAATACAAAACAGGCTAAAAAGGAAGACTATGGATGCAGATTGTTGCAACTTGGATTTGAACTTATCCCTAAAAGTAACAAAAAAAGACG…
>Contig_Hb_755
CTTAGATTCCTATACTCTTAATATAATAGGATATGTAAGCATTTTAATTATCAAATAATTATTATTAAATTTAATTAATTTTAACAAATATCAATTTAACTAACATCCACTGAGTACAGCTCCTGGTTAGGTTCAACCCAGTGTACTGTGCTACATGTCTTGCTGCAAATGCTATGACTTGCAGATTATCGTGCTCCGTGAATGACGAATATGTGATTTCAAACAAATGAAGATGATCAAGAGGGCTAGTTTTCTATTCAGATCTATTTCATCCTTTCAGCAGTAACAACTACAATATATGGCTATAGAAAAATAGAAGCCTTCCCAAGAGGGACACCGAGATCAGCCCATGACGTGACCAACTGTTTCAGGTGATGTAACGTCTGAAAATTTGGTACC…
>Contig_Hb_758
CTATGGGTGGCTTGTCTGGCAAAAAAAAATATATGATAATTCAATAACCAATATAGTCAAATTTAAAATGAAAATAAATTGTAAAAGATTCCATATAAAAAGTTATTTACAATAAGCCATCTATAGCTGAAATAATGTTAGGCCTTGTTCAAACTTTCCTCACAAATCACTTGATTAAGAGATGCTGGCAACAGCAACAGAGGCAGCCATAGGCATGAAGTACTTGAATCTGACTTTATGAAAAATTACAAATATCTCATGAAAGTAAAAAAATATTTTTTGTGAAGTAATTTTTCATGCTCATCGCTTGTTTGTAAGAAAAATAAACATTTTATATCCAGAATACTACTGAAAAACTGCATCACAGTTTCTGTGATCCTTGACTGAAACAGTAGATTA…
>Contig_Hb_764
TTTTTTTCAGAATTAAAAACCAGATTTAATTTGGAGTACAATTATGAAGATTACATAAATTTGGTAGTGAAGATAATGTGCAGTTTGATGTTAGATCAAAACCTCACAAGAGACCAAGTCACTTTCTTTCCTATCAACACTCTAAATCATATTCACTTCACAGGCACCGGAAACAATATTGCATCATTTTCTTACACACTGTCCCCAGGCCCACTGGGAGCTGCCTTTGATCCTTGAAGGTGCTGCTGATTTTCTGGTGGGGGAGGGAGTCCATTGGGAGCCCGCGGTTGAACCTTTCGCGGCTTTGTTCTAAACCCCAGCAGCCTCAGTGCAAATCTGGCTAACTCTACATACAACAGACCAGACCGATCAAAAAGCTGAAGAAGAGCACTCATGATC…
>Contig_Hb_765
TGGATCAATACAATTTAGCCAGTTAAGGGTAAACGAGCTAAATCTACTTATGGTGGAATTAAGTAATGAGATCTTCATTTGTGGTTCTATTCAATGGAGTTGTACAGGAATCCTTGTTTGTCTTTGGATTAGAGAACAGTACATCATTATTGTATTCTTCATTTCTAATTTGTGTGTGCGACAAATGTGTGTGTGTGTGTGTGTGTATATCTTAAAAAGATTCATGGATCAATGCAATTTAGTCAGTTACGCTGGTTAAACTAATTGTAGACATAAGAGGGCCTTCAAACGAGGTTCAAAACCTTGGGACAATTGTTACAATTCTGTGAGAAATGCCATACATTTATCAATCATATGACTATAGCATAATTATCCATTTTCACTTTTGAATTATATCGG…
>Contig_Hb_767
AGCTACAACTACTTCGTCCCCACCCACTGCTTGTTTGCTGGGCCATTGCTCTGTGGTCAAGGCCAGGATGCCTGGGTTTTGGCAGTAACTTCACAACATTACCTGGAAATGGTATTGTATATCGTGTTCAAACTCTTAGACACGAATCAGAAGAGGTCATTATTAAAACTGGTCCCTGTATCCCCTTTTGTCCCTTTTCTCCATGCTTCCAGAACAAATAATTGTTAAGCATAAACTGGCCTACACAAATTTATTCTAAAGATGGTATCTATTTCAGTCCAATCTCTGATTCCCCCTTTCCATCCCCCATCCTGAAATATTCTGTGGGGCAACAGTTGATTGCCTTTCATCTCCTTGTAATGCTAAGGGTGGTTTGTATTGTATGGTTTTCAAGGACGC…
>Contig_Hb_769
GGCTCCAGTAAGTATAACCCCCAACTCCTATATTATTTAGGAGGAATATGTCAGTTTATGCCAGTTGAAAGCTAATTAATAATGAAGTTCTTGTTAATATCAAGAAGGAAGCAAAATCTCTACTTATCATTCATTCGAAGCCTAAAATGAGGTGTAACCCATAAAAGACAAATACCCACGCAGAGTATTTGCTTCAGAAACTCATGAACACTTTTATGTCCCATAAAGTACTCGCAAGGCAAAAGCAATTCAATACAAGGATACTGCAACCGCAAAAAGAGGCATAGAGATGTTTGCTTTTTACCTTCAACAAAATAGAGAATTTTCATAGAGTACATTTCCACATGATTATAATGAAGCTATTTCTGATCTTCATTCATGTTTTCTAAACTGGAGTTA…
>Contig_Hb_773
CTATAAAGTCAGTGACCGGGCAACAAATTAACAGCCTTAAAAAAATGGTGATAAAAGTAACTTCTATTTATTTTTAGGTCCCAAGAGGCCCTTCTGAATACTTTTCATAAGCGATACACAAAAAGCAAGAAAGACTATTTTGGGATGGTAAACTAGATGAACGAGTATCAAGATGTTCAGGTTTGGTTCACTTAGTTTTTATTGACCTCCAGCTTTAACTGAGTTCAAATTTTATTGTTCAAGCTAGGTGATCTACTAGAAGTCAATGAGAAACTATACAAAAAATTTTACCAATATTTAAAAAATCTGTTTACAATTTCGACTTTAAGTAACCCAAGTAAACTCTCATATAAATGGAACCACCCTCAAAAGTCATATGGCTGCAATTCGCAAATAAAT…
>Contig_Hb_780
TAAACCAAATAAAAAGGGTACTTCTGTAGTTCTCCTTACTTGTTATGATTATTTCACATATCATGGCTTGGGTGTTTAAAGACATAAAGTACTGGGTGCAAAAGTTAATGATCAGTTTCTTTATGATTAAATTACTGTTTCCCTTTTCTTTTATTTTCTTGATATTTGAGCTGCCTTAGCATTCTTGCTGGTGGTCTTGAACTGAAGGAATTACCCAGTTCATGTCATTTGATTTATGTAGAGGTTTGGTCATGCATTTGGTGAACGATTTTTATTTATGCACATGGTTCAATAAATTTTGTTCTTCTCATGGAACATTTTACTGTCCGACTTCAAGGACTATTCATTAACATTTTTTTAACAGCCTATGGTGGGTTTGGAATTCTTATAACTAATAGG…
>Contig_Hb_785
ACATCCATGCAGGAATCTTCACATTATACTTGTACATGACAGTTAAACAAACACATAGGAGCAATATTCAACTTTATTGAATTCGGGTGTAAAGCCAGTAATGGTAAGGATGACAAATATATAAAGAGAATACATATAGCAAAGAGTGGCAAATATGTGATAGAAGGAATGACAAATGCATATGGCACAGAGGATTTGTTCATGTTCCTTCCTCTTCTTCAATTTGATTCTAGTTCCCATCGGAATGAAAATGGACCACTAATCATCTTTGTGAATGACAAGCCCAACCTAGTGGCAATGTTTCCTCTTGATAACAAGATTACCATCCCAACATCAGAACAGATGGAAAGGCAATATCCTTCACAGATTTGCAATGGCATCAAGGTTTTTAAGCCCAGT…
>Contig_Hb_787
TTTTTTTTTTTTTGGCACCACATCATTTGGCAATTCATAGATAAAATGCTCTCTGAATCATTTCATCTCCTGCAACCAACATAGTTTTTGGGAATTTATGCTCAATACTCGAGTTTATTACAAATTCGCAGGTCCAGATACTGTTGCGCCTTCTTCAACAAGCTCGCCAACGGAAAATGCAGAAACTTCACCCACACCATCAAGTTTGACATCAGAACCTTTTGTCGAATCTCCAGCAGAACCACAGCCATTGCTTAAACCAACCAGCTGTTCATCTTAAAACACCCGCTCAGAGACCATTCAGTCTCACTCACCCTTGATTGAGGTCCAGCGCACAGCGGTAATCACTATCCACTAATCAGAGTAGCATAAGCATACGGTTAGTACCCTTTTGGCCCT…
>Contig_Hb_800
TTGCAGATTCCCTGTGCATGCCTCATTGTTCATGATTGGTGGGCTCTCCTTGTTTCCTAGCATTCATGGTTGTGGGAGCCAATAGAGCCCCCATTGATGCTTTAGGATTTTGGAACAAGAAAGTCATTTACTTGTTCCTCGTTGGCTTGAACTTTTGGTTTTCCTAATGGCTCCACTCCTTGCACGTGTTTTTTGGGAAGATTCTGTTTGTCCAACCATAACAGCATGATGAAGAAAAGACTTCAATATGGTTTCCAATGCTTGGTTTTTCCCTTAATTCTTTTCCTTTCTTCTAGTATGCTGAAGGTATCTGTTTTTGTTGATGAAAATTAAATTGGTATAGTTATGGCCTTATAATGTGGCAGATGATGCTGCCCGCTGTTATAGTTATGTAATGGC…
>Contig_Hb_805
GCTACTCTGCGCTTTCTCAGAACTAAAAGAAAACAAAAAAGCATATCGACTTTATTGTTTCAAGGAATATTTGTGTTCTTTGATCTGCTGGAGAGTTTGCAGATATTGATATTGTTGTTTCTCAGAGTCTTCTAAGTTGTTGAAAAGATGGGAACTACCTTGTTCACTAGTTGCAGCTTTCCTTGGAGTTGGAGATTTCATCACCAACTAGTACCTTGCAGCCATTTGCTGGTTTATTCTTCCCAAGAAAGTGGAATATCAAGAGCTAAAGCAACTGCAGAACCAAGAGAAAGTGGGTATCTTGAGGGAGAAAATGAGAAGTCCTCTGGGTTTTTGAAGAGAAGGTCAGTTTTGGTTTCTGGGATTTCTATGCTTCCTTCTGCAGTTTTTGGATATCCA…
>Contig_Hb_808
AAGGAGCTTGATAAATCTGCTGCTGGGTTGAGTTTTTGGAACACTAATATGAACTAGTTTTTTCTTGACCTTCAAATTCTTTCATAGTGCACCTTTTTGAAAAAACCATGTGACAGCATAATTAAGCGGGCTCTGACTTTTGTGATGTGAATTGTGATGTTGATTTTTTGTGATTGTACCAACTGCTGATGTTGTAGCAAGTGAACATAGATTCTAAGTTCACGAGACATTCCTTATTGGTTTTTAGGGACCTTATGCTACACTTTCTGAGTTTTATAGTGTGTTTTTTAGCATACATGTGTATCTAAGAAGTCATGACGTTCTTGTTTACACTGTTTATGTGTCAGCTGGCCTGGAACAGAAAATTAATGCCTTTTAGGTAGTTTAATGCATTTTGGT…
>Contig_Hb_809
TGGATATCACACAGGATCAAGGTATTGAGATGGAATAATTTGCTGATTTTTCTTATTTGGCCATTTTTTGGGTGTAGTATGTGAAGCATTTTCTCTAGGGACAGTCTTGAGTAATTTTAACTCTGGTCTTGAGTAATTTTAACTCTGGTGATTGTTTGGGTTGAGAATTACTACTAAAACTCGTTATGTTCTTAATCTTATGCTTTGTGGATTTTCTTTTCCATCTATCGCATCTTAGGCATTGTGCATCAAATTTCTTTTTCTGGGAACTTCTATTTGTGAGAGTTAGCCCCTATGGCATGGTTGAGTGGGATGACCCTATTGTATCTTCAATAGAGGGTGTCATAATTGAATTTGATTTTTGAATAAGATAGATATTTTAACACACTTGGGTGAAAA…
>Contig_Hb_817
TTTAATTTTTGTTATCTGTTTGAGTTTTGGCAGCAAATATTGTGATTAATGCAATGCCTGTCAAGCTTTTTTCAGCTCCTTTCAGTGCTTTGCCAGGCGTGATGCTAGATAAGTCCGTGAAATATTTCAAATCTTGCAATCAGTATTCTTGCTGAAAACAAAATGACCTAATGTAGGATTAGAGTTATAAGCTTTAGTGCATGGTTCTTGTTTTATTGTTTTTACTGTTCTAATATATAGTGCTTCCTTTGAGAAGTGTTTTCTGCTTGGATTAAATTCTTCAGTCTTTGCAGAATTAGAGCAGACAATGCAAAGCGTAGTTAGATGAAATGTTGTACCTGGGCACACCCAAATTGTACTTCAGATGACGTCTTTCCTGTGAACAACTAGCCTCTGTGA…
>Contig_Hb_821
ATTCTACTGATGACAACTCTACTGGTAGTATGTTTTCTAATATCCTCCATGTCAAGCAACTTTTATCACTTTTTTTTTTTAATTTTAAATTATCTTTTTTATCACTTATACTCTGGCAATCCATGTTGGAGAGTGAAATGCATCTTGTTCTTTTCTTTTCTTTTCTTTTTGTTTTTCCCCAAGTCATAGCCATTTATTTTGCTGCTGGCCTTGGCTTCTGAAGTTCTACTCTGCCTCTATACATAAGATTTGGGACAGCTGTTTATATTTTTATTCTCTCTCACTCTCTCCCTCTCTTTGTTATGATTATTATAGTTACTAATTAGTTTTGGTATGCTATGAGCTACTCACTTCTGGTAAGCAAATGAGATCTTGGGCGTGCTAACAGAATGTATTACA…
>Contig_Hb_822
AGTCCAGCGAAATCAAATGGGCTTCGCGCTGGGACACGTACCTTCTTATGAACGACAGTCAGATTCATTGGTTCTCCATTATTAACTCTTTAATTATTGTTCTGTTTCTTTCGGGCATGGTTGCCATGATTATGATGAGAACACTCTACAAGGACATTACAAGCTACAATCAGCTGGATACCCAAGATGAGGCCTTGGAAGAAACAGGCTGGAAATTAGTTCATGGGGATGTTTTCCGTCCGCCTCCTAATTCCAGTTTATTGTGTGTGTATGCTGGGACAGGCATCCAAGTTTTGGGAATGACTCTTGTCGCAATGATTTTTGCATTGTTGGGTTTCCTCTCACCGGCCAACCGTGGTGGCCTGATGACAGCCATGGTCCTTTTATGGGTTTTCATGG…
>Contig_Hb_828
ATGGAATACCCGGGATGATATTGGTATACTGAATCGGGAAATTTCATATTTCCTTGGTGTTGCTTCTGGTGGTGTCCTTGGTGTTCTTGCATATCTGTACACCAGAGCTGATGAACCGCCACGCAAGTTTCTATTTCCATGGGTTCTGGGGGGATTCTTTATGAGTATCATCTGGTTCTACATTGTTGCGAATGAGCTTGTTGCTTTGCTTGTAGCATTAGGTATAATATTTGGAATTGATCCATCACTCCTTGGCTTAACTGTATTGGCATGGGGAAACTCGATGGGCGATTTGATGTCAAATTTTGGATTGGCGATGAATGGTGGAGACAGCGTGCAAATTGCAATGTCAGGGTGCTATGCAGGCCCTATGTTCAACACAATTGTTGGGTTGGGACT…
>Contig_Hb_832
AATATACTTATTCATGGAGTCTGTAGGATCGGTGTAATGGATGAAGCACTCAGGTTGGTTAAGCAGATGGAGGGTTTGGGATTTCCACCTAATGTGTTCACGTATACAATCTTAATTGATGGATTCTTAAATGCAAAGAGAGTTGATGAAGCCTTTAGGGTTTTAGAGACGATGAAGGCTCGAAAGTTGAGTCCCAATGAAGCGACAATTCGAGCATTCATTCATGGGGTGTTCTGTTGTGTGGCCCCAATTAAGGCATTTGAGCTGGCCATCAGATTTATTGAAGGAGAGCCTGTCTTCAGGAGATTGGCTTGTGACACATTACTCTGTTGTTTGTCAAATAATAATATGGCAAGAGAGGCAGGTGCATTATTGGGGAAACTTGGCAAGAGAGGCTAC…
>Contig_Hb_833
ACAGAATTCATATGACAATCAAAACCTATCCCATACAACATATGCTTTTCATGCAAAATCAATGCACTTGCTAAAATATTATACGTCCTCAATAAGCATGAGTGACACTCAAGCAAAACTTAAGCAATTTGACTGGGCAATTCAAGTAAATCGCAACAACCCAAAAATATGCCCATCCAATCCTCCTCATCTCCCAAAAGGAACTTACAGGGGGGCAAAAAATTCACAGTCAATGAGTGTTAACAGGAAGTAAGCATGCAACATATTGAACAGCTAGACAGACATATTATGGTAGAATCCTATGCTTTAGGCATACATTGAAACACATGCATATAAGTTTCTTTGCAAAAAACGCATTTGATAGAGTCAGAGCTCTTACGTGTAGATTGCAACAAAAAT…
>Contig_Hb_835
CTTTCTTTTCTTTTTTTCTGATTTTTTTTTGTCATATAGAGATTGAATTCTGTTTTATCTATTTGCTTCTGCTTTATGTGATCATTTTGGCTTTTGATCGTTTCTGATTTGTTATGCAGCCCTATGTTGGTGTTTTTGCTTTAATTATTTGCTTAATTTATTTGTTGATTATTGCAGGATTTTTCTAGTTCTTATCTTTCAAGTTTGAAATTTCTTCACTGGTTGCAAATTTGTGGTCTGATTCACAGGATTTTATAATCTAATGCCGAGGAGACACTGATATCAGAAGTTTAGTTATCATGTTTGTGCTTATTTGTATTTATGTTTTGACTGTAGTTGTTAATGAACTTCTATTACTTTTTTTTTTATACATGATCCGCTTATCACTGTGCTTTTTGT…
>Contig_Hb_836
CTCAAGCTTGCCCCTTGCCCCTAAGCTCTAGGACCCTTGGCGCCTTGGTGCGCCTTGAACCTTTAATAATTATGGATTTATAATATGCTGGATAATGTAAGTTTTCCCTGCAACTTGTAGGATGTATTTTCTAGGTGAGGAAGAGTTATTACTAAGTTTTAGAGGAACAAGTGTACTGGAATGAAAGAAACAGAGAGTTTGTTAACTCTGTTTTTGGAACGTGGAGAAGGGTAAAATGCAAAGATAACAATTGTGATACCCCAAATCCCTCAGTTAAAAAAAAAAAAAATCGAGATGATGTATGTATAGAGTTCTTAGTGAACTACTACTTTTTAAGAATGGGCAACCTGGTCAAGCCACCCTTGGTCCAATTGTTAGGTCAATAGTCAACACGAGTTT…
>Contig_Hb_840
TCTCTGTATCTTCCTCATCTTCTTCTCCTTGTCGTCGTTGACCAGATCATCCACGGAAGGAGAACCTACTCCAACTCCATGGCCGCACCAATTCCACGCCATTCTGTTTATGAATTACAGCGGGATCCTCCAAAAGATCGATCTCTGGTACGATTGGCCCAACGGAAGAAACTTCAACATCATCCAGCACCAGCTGGGGAAGCTACTCTACGACCTCGAGTGGAACAACGGCACTACCTTCTTTTACACTTTGGACTTCAATAAGGAGTGTTCCTCTGCCCAGTTGGAGGTTGGGATACTCCGCCCTAATTGGCTGGATGGAGCCACGTATCTTGGTCAGAAACACGTTGATGGATTTCTTTGCAATGTGTGGCAGAAGGTGGATTTCGTTTGGTACTA…
>Contig_Hb_847
CATGTTTGCTACACTATCTTCTGCAAAATGTCTGTTCTTGGCCTACCGCCTCTGATATAGGCGCAGCCAGTTTAAACAATTGTTCAGCTGTAAAAACTCCAACAGCCCTAGAACTTGCGCCGTATGTAGTACCATGTAAGTTGCTGTATTTTATAACTATTACCATTCTATGTTTCTTTTCCAAAATTAGATCAACCACATGGCCAATAGATGTTGTGGTTGTAACACAAGGAGGTGGGCTTCTCATCATTGTCGTAAGTGTGGCATTCAACTCAAAGCAGTCTTCACGATGCAATAGTCCAACGCAACAACCCCATTCGTCCACAATTGGCACAACTTGATCCCTAAAGAAGCGCATGACCACTTTCTTCAATTCCAAGGTACCAAGTAGTGGTTGAG…
>Contig_Hb_851
CCTTGGCAAGCTAACAACAATTCCCCTGCATCATCTGGAAAACTTGATATAAACTTCTGCACAAACACCTTCTCTGTCACAAAGAACGCCTTAATAAAGCTTGGTTCCTTCTTAATTAATTTCTTTGATTTCAATATCTCCAACACTCTGACTGGAGGAATAACCCTTTCTTCCATTCTCGGCATCAAAATTACAGAGTTTCAAACTATTGTCAACTTTTTAAACTTCATTGTGCTCAAACAGAAATTAATTCCCAACTTCAACTTCTCCGCAGAGGTTGTTAGCAAACTAATATGGAGCCTTTCTAAATATTTTTCTGCATTGATACTCGGAAAACTCCTAAAAATTCCATAGTTTCTCTCGATTGTCTTGTCACTTGAGCAAGAACAGCAATTAAAC…
>Contig_Hb_853
ATGGACGCTGAACAACAGTTGTTATTATCAAATCTTGTTCACCATAATCTAGTTTAGTCTTCCTAGTGATGCTGTCTACAGTTACAGGAATCCTAATCCATTTACATCTGATAATTGTCTCTAATGTTAATCATAAATCACTACTACAATGGATTATAGTGCAAAAGCAACCAGTCATCCATGTAAATACTCCAAACAAAATGTGTACTTCTAAGCTGTTCTACTGATTGTCTTCCACGTTGTTTTCCTCAGAGTCTTTCATTCTATTGAAAATATCATGATCTTCAAACCCTACACTCAACTCTTCAACTTCATCATATGAATGTCCTAGGAACCTTGTGTTAGCAGCAGGTGGATCAAGTGCCATCCAATCTGTGTTTTCATAGTCTTCTGAGCTCA…
>Contig_Hb_856
AGGATTCCCCTATCTTCAACTACATCAATAGTCTTTCTCCAATCAAGCCAGTAAAGTCGGTACACATTACTCAGGCATTACATTCACTTAGTTTTGGATCTCTTCCGTCAATTTTCACTTCTCCCCATCTTAGCTCTAACAAGGAATCTAGGTTTTTAAGAAGGCATCACTACTCAGATCCCTCAAAATCTGAGTTCTCATCTGAAAATGGAAATAAAGTCAGCAGTGATGAAGGGACAGCTTTGGATGTTGCTCAGTCGTATGATAACTCAGCTGAGCTACAGGAAAATTTTAATCCAGGGGCGTCTATTGGAGAAGTTTCTGTGGAACCTCCTAGCGAAGATTTGAGATTTGCAGTTGAGCTGCCACGGAGGTTAAAATATGGCTGTGGGAGCCCGG…
>Contig_Hb_861
CGCCTGAGGCGCGCCTTTGATAACACTGCACTCGACCACTAAGACTAGTATTTTGGATTTAGAAGCTTTCACATGTATGCTTCATTTTGAAATGCACAACTTCTCCATAGTTAGAACCTGGAATGGAATAAATATTTTTTTTTCAAAATTTCACATTGACCATATTGCTTGGCTTCCTGTTTTTACTAGTAAGTATATCAGTCATGTTTGGTTCATTTTGAGTATGCAATGAAACTGCTAAAATATGTGGAGCTCCTTTGGTACAAGCTAAAAGAAAATAATTACAATTGGTTGTTTCTTATCTACATGTTTGCTAATTGTTGAGCACAAATGTGCTAATCTAGCCCAATTCCTGCTGCAACATCAGCCCATTTGTGGTCCAACCCCTTCGGCTTGAGA…
>Contig_Hb_866
GGGAGTAGTGATTACAGCTTTGGATTGGTACGTTTTGTGGATTTCTGCTAATTTTTTTCCTTCTTCTTTCTAGTATATTCAATTGTTTTCTAGTTTTGCGTTGTTTGTTGAATTGGATGCTCTAAAACTTATGGTTATCGAACGTTTATTCCTTGTGAAAGTCGAATTTTGTATTTTGGACTTTAGCTTTTCAGTCATTTGCGGATCTTTTCAGAAGCTTGAACAGCTAGAGTCTGTGAATTTAGATCCATGTTGTATTGTTTGGCTTTCAACTGAGCGGCATATGAGCGTTTTACAAAATTTATCATTCTAAGGTTATAGCAATCATTCTAATCTTATAGCAATCTGTTGGTGCGTAAATTTCATGGTGATCTTCAGGAAAATGTTTGAATGCAAGCA…
>Contig_Hb_872
ATAGTAAATACACAAAAACCGCCAAGGCAATTCTCATTCTTTCAGCCGTTATTCGCTCAACTGAGTGAGCCAAAGATACCAATACTGTGATACATGATAATCCACTTCATCAGGACAGATGAAAGCAATTTCGTCAAATCGTGTTTGCCTCCTTGCTCTCTAGTGCATTCCAAAATTCTGTTATTCTTTGCCCTGTGCCAAATCTTTGTCATGTGCAGCCATATACCAGAATATCGGAATGATTGACTTGATCGCTCAATACTCTACAATCTTAACCTTCTTCCTGAGATCGTCCGGCAAATCTTCTGGATTAACTATGCCCATTCGGATTGCGTCACCCCACAAGAACATGGCCCGCTCCTGGGCGTATCCCAGATAGTCGAACTCTTCCTCATCTTC…
>Contig_Hb_873
CTCGCTCTTCAACACCAACCGCCAGACCCTCGGCACCAGCTTCCAAGTCAAAATCAAGATCAGCAACTCCAACTCGCCAAATGTCAACTCCTTCAAGTGCAGCTACTGTGGCTGCTCCTCCCAGTACGCGTTCTTCTTCAGTATCAAAGTCTGTTCCCACAGCATTGAAAAATCCAGTGCCATCACGTGGCAGTTCTCCTACTGTAAAGTCTAGGCCTTGGAAACCTGATGAGATGCCTGGTTTCTCTCATGATGCTCCACCAAATTTAAGAACATCATTGCCAGAAAGGCCAGCTTCAGCCTCTAGGGGTAGGCCTAGTGGTGCAAGTGGTCGATCATTTTCTGTTGAGGCTGGCTCTAAGGGAAGACCAAGACAACAGTCATGCTCTCCTGCTAGAG…
>Contig_Hb_874
GTCTCTATCAGCAGCATCAACTACATATCTGCGCTTGCATCAATTGAAGAGGTAAATATGTAGTTAATTAGTCCATTTGAAGGCCAAGGAGAATGCAACATCAACCATTGTCCACTATTGCTCTCTCAAACTGAAGGAGCGAAGGAAAAAGGAAAACTCAAAAATCTTACAACAGTGTGGGTCAAAGGACTTCCAATAGGATTCCAATTTTAAGTTCGTCCTCTATTTCAGTTTCCAAAAGACAGAATATTTAGCAAATCTGTATGATGAGGTCCCTTAGACTGCTTTTATGCTATTTTTTAAGTCAGTGCATTTCAGATTACCTGGAATTGAGACATGCAAACTAGCATTGTTATTTATTTATTATTATTTTAATGACCCCATCCAGCAGAAAAGAGA…
>Contig_Hb_882
AGTAAAAGCTGAATTTTATAATAATGAACTTTCACGTTCCTTTACCATATGTTACCCACAATGACGATGAACTGATATATCATCCTCCATTCAAGAGACAAAATTAACTGAAAAATGGAAAAAAAACAATCCTCATTCAACAACAAGGGCATCCAAATTAGCAGCCCAAGAACTAATACAAGAAATATCTCTATCGGAAACTTCAAATCACTGAAAAAAAAAATCAAAACATAAAACATCACTAACCAACTGTACACAGCTCCCTCTCCCCTTCACACAGCCAACAATTAGCTTGCAAAATTTAACGTAAAGCAAATAACAGCAAGCAACCAATGTTTATCCTCCAAAAAGGGAGAAAAACCCACGTTTCTTGGGCTCCTCCTCCACCATAACAGCCTT…
>Contig_Hb_885
AAGACCACTCATCCAAAAAGGAAGCATCAGTTGCAAAGTCTTCAAATTCATGAGGGTAGGTCTCCCATGTACTGTGTTCCAAGGCGCCACAGAATATTGGGACAATATCAGGGCTACCATAAGAAAATGTATGCCTGCTTCGGTTAAAAACTGAATCAAACTCAACTGGATTAGCTTTCCAGCCTTTTGTGACTGCACTAGGGTCCTCATAAAAACCAGCGATTATAGCAACGTGTCCAGGCCTTGATTCTGTAGGGGGTCGAGCATGAGAAACTCCCCATCTGCCTTTGTTTTTAATTATACTCCTCAAAAATGGAGCTCTGTAATTTCCCTCTGAATCCGGCTCAAAAAACTTATCAGCACGTAAACCATCCGCAACAAGGAGCACAAGACGTTTCG…
>Contig_Hb_889
GTGGGCAAAGATTGTACTTCTTTATTCAGTATCCTTTTCTGGATTTACCTTTGATGGGTGTTGTTTGGAGTATGGACTTTATAGTTGAGGCTGTTTATAAGATCCAATGTATGCTTATCTAGGTGGTGACTGGTGAGTTATCTTTTGTTCTATCATCAACTTAGCCATGGTGAAAACCATAATGCTTGATGAGTCGAGCATCAATGAATTACCGCCTGCTTGTGTATTGTGTCTGAGCGTCCACACTCTTGAGATTTTGCCTCTTTATTTTCATTCAAAAGAGAACAAAAGAAGGAAAAAATTGTAGATTTTCTTTTTTCTCGTCATCTATAATTATTGAAATTCTCAGCATATGTTGCAATCCTTAGCTTCATGTCAGACAAATATCATGCTTGGGTG…
>Contig_Hb_890
AGCAAAAAGGATTTTTTTCCCCCGAGTTCCTGCTTTTCCAAGGTGTTGTATGCTTGGTATGTGAATGCTGACAAATTTTGTGTGCACTTTTTGACCTGTTTTGGGACTAATTCTTGGTCTCATAATGAGTTCTCAATCTCTTAGGCATAAACCATCTAAATTTGACTCTTTCCGTTCTTTTCTTTAAATTCTTCTACGGAACCATCTAAATTTGACTTCATTGATGTATTTGGAGGGGATTTCAGCTAGAGGTCATGGGTTTGATATTTGACCTTAGGTCCTTTCATCCAAGTGTAAAAAAAAACCAATGAGTTTTAGCTTAGTGATATAGAAATTATCTCTAAAATTGTGATCCTTTTCTAGTTTGATCTCCAGTCTGAGCCAAATGAATGAAAAAAG…
>Contig_Hb_894
AATTGTTTATGTGGATTGTTATTTATTTATTTATTTATTTTGTTAATTTCTTGTGTAATTTTGGGAATTCTGGTTTCAAGGTGTTGTAGATATTCAGTAGACAGCTGGGTAATTGAGTTGTGTTATTTTGCATTGCGTTGACTCTTACCTTGCTGCTTGTTGAGTTCTCTTCTCTTAAACTTGATAATGGGATCAGCTTTTGATGGTTTGGAAAATGGGTTTTATTCTTTTCTATTGACTTATGCCATTATTGATGATAGCTGTTTGCTCTTGCTAAGCTTAAACTTGTCGTTCAAGTGTATTCTATATGTGGGTTCGTTGGAAATTTTTTAACACTTTCTATTTTTAGGTTTAGAAAAGCCTTAATTGTGATTCAGCGTGTTACATTTGGTGGTTTTG…
>Contig_Hb_905
TTTTTAAGAAAATATTAATTGAGTTTATTGATGGCATCAAAAAAGTGTAGGCGATGAAAGCTTCATCACACAAACTTTTTCAATGTGAAATGCTGAGCATGTCCCCACTAAGAACATAAAGTGCAAACGGTAGTACTGTCACATAGCCCTTTACAGTATGAACAGCTGAATTTTAGTATTGAGATTGAGAATCTTGGAGGCTAAGAATAGAATACCCACAATCACGCATGCATATATGCTAATTAATAATTATTCCACAAAACTAGATTACATAGTACAGGAAAGAAGGTAATTCTTGAAGGTTGACATCTATACACCAGGGGAAAACCTGCAGCTTTCTATACCTTAGCTTAAGTAGTTGAATTCACTTTCATCAAACTGAAAATCACTATCAAAATC…
>Contig_Hb_906
CAGGATTTCAGTTACAGTATTCATTGCGGTAATTTTCATAACCCTATTACTAACATTACACACGTATTACATTATATATATATATATATATAATTATTTATATCATGTGATATTTTTATAGAATTTAAAAATTATTACACAATAAGATAATAAATTCAAAGGCAAAGGCCTTGTGCTGGGCACACAAAAACTTGGACACTACCCCCTCAAAGTCATAACGCTTGCTGCGAGCTTTGGAAACTCCAACACCAGCCTTAAGTTTCTCAAGGTCTCATGGACATTAGCTAGAGCAGGGAATGAATGCAATATCTACAAACCCCAACGCGTCTTCTCCGAAACAGGCCCTCTTCCCAATCCCAAGCTACCCTTCCATCACTTTAAAGCCTTCAAATGAGTTCC…
>Contig_Hb_909
TTTTTAATTTACTCTTGCTGATCAGAAATGGATGTGACAATATATGCAAAGCAAAAACTTGCAGGATGGGAGCCCAATCATTCTATCCAGGCAAACAGAATAAGAACCCAACCAACAGCAAGAATCTGGTGTTATGCATACTTACTAAACCTATAATGAGACTGGACTAGAACAGTATAATGAAGTCATTATTCTTCACCACTATTTCATTTGTATCCAAAGCCAGTAATATATATAGTTATATATAAAATCCTTTTTTCAGAAAGATTCAATAAATTCCTAGAAACAACAACAAAGCAGAAATACTACTAATATAGATATCCACCAACAATTCCAGAACAATATATGAAATCCCAAAGAGAATTTGATTATCAGAAAATCAGCACTGTTATTTCACAG…
>Contig_Hb_910
TTTTTTTTTGAGAGGGAAATGAGTGTAATTTCAATTCTCTACTGGAGATGTCTGGATTTGCCTTTCTAACGCTCTACGTGAAGAAATTGGAAATATCCAGGAGACATTGTTTGAGACTCGTTCGCACCACGCCTATCAAGCACTGCATCGCATCAAATTTCAAAGAGACGGCCAACAAGGAATGTGTCCAACCATGAAAGCAATCGAAAAGGAACGGCTTGCGCTGCAGCATTGATTGTCGAATTTCGAATTTAGTCACCATCATCCTCTGGAATAGTTGGAAGTGTTGGGTTGCGTTTCTTCAAAAGCCCATCTCGGGCTGCCAGACCTTCCGGATTTGGGTGGGCAATTGCGAGCGCACCGAGTGCGAAAGCAAGAAGGGTAAGGCAAGAAGTGAAC…
>Contig_Hb_918
GAGGATAATATTCTGAAATTCTGGAACTCGCAAAGTCTTGATCCAACAAATATACAAAACCCTGTGACAGACTTTCTAGAATCTACACAACCTGCCCAATCTGAATCACTGAATGCCTTCAAAATCAAATAAGATTTTGCAGGGGAAACAAAAAAAGCATGAACCAGGTGATCCTTAGACATAATGAAGCATCTAGTAAAGCTTGCTGATGAGCAAAATTTGGTTTGTCCATGAATTGGCTTAACTTTTGCACTGCAAAGGACAAACCAGGTCCGGTGGAAGTCATTTAAAGAAGCCTACCAATTACCCTTTTATACTGAGGAACATTCTCCATAGAATCACCTTGATCCTTGCTTAATTTCAAAGGAGAATCCATAGGTGTTTGTGCTGGTTTGGAAG…
>Contig_Hb_927
AAGGCATCGAGGAGATATTTATCCTGTCCCCTTCCCGCATAATATTGGTTCACTAATTAAAATTTGCACAGCAAATGCCAGTAATGTGTTAATAATTCAAAAGAGATCAATAGTGTCTCAACGTTTGCACTTTTCTGAAACAAATGCTGACACGAATTGCGGCTGCTGCTCCTCCAAATATTCCTCTGTGAAGGTAATCAAGTCTATTGCACCACATACATTCATGCTACCTGAGGTTTCTTCAGATGGTATGGGGATTCATAAGGTCACTGAAGATAGCAACCATGAGAAAATAAGGTCCTAGCTCACAAGACATATAAAACGTTACATATGATGCATTATTTATCGTGCCTCTAGTTGTGTAATAGTTAGACCATTAGCTGAACTGGAATTGTGATT…
>Contig_Hb_928
ATGCGTATACAAATCCTTTAGAGCCTGTAATTTAAAGCAGGAAAAAAAAAACGGAGGTCATGAAAATACTCCACCAACCAATACTCATTAATGAGTTCCAAAATCTGAATCTAATTATCTAAACCTACTAGAGAAATTTTCATCAATATGGAGCTGGGGCCTAAAAATTTAGATATTGAACAACAATAAGCATGATTTGGATAGTGCTTTCTTCCACTTACAAGTATCTATTGTAGAAATGCAATAATAATGTGTACCACTTTCATTGTTCTATATTTTCATCGCCATTTCATAACCATACATACATATTTTTCAGGCAAAAGAAGCATTAACAGTGTATTGTTCAATAGTAGTTTTTTTTTTCTTGAACTATATAAGCACCATGAATATCAAAATCTA…
>Contig_Hb_935
AGTTATTGGTTTTGGCAGTCCGTCAAAGATTGGTCTTCAAACTGCAGCAGCTGAAAGAGATTGTAAATCTGGCTTCAAACTCCACTTGGATGTCGGCCAAATGGAAGAACTGCTACTGTCCTGATTTTGCAAGTTTGATGTGCTTGATGACTTTCTTACACTAGAATATCCACCTACAGCAAGAGAATCCATAGGTACAGTGGTCAAACCACCTGTTTCAGATCAAATGGAGATACAGTTCGACTTGCTGCTTTGGATCTCAGAGCTAATCTCTTTCCTGTGATTGCTGAGCTTACACCCACACTGCTGTCCTCCCCCATCAGCATTTTGGGTAGGCTCGAATGCCATCTAACCACATTCTTATTCCATTTCTTCCATTTAGATTCCCTCACCTCAGAA…
>Contig_Hb_939
AGCTTCCACTCTTTGAAGTTTGTTTCCTCACGCATGCTCAAAGTCCAAAGTTTTTCCTCACTTCCAATAGCACACCGACAACTGTAAAAGCTCCTCTATTCACATGAAAAACCTAAAAGCCAGAGATCGGATCAGCTATATAAATTGCATCACATTTTAAAAATAGGGCATATCTTCCTTGGGTCAAAGGAAAGAATTTGCAGTTTTGAGATTTCCACTCACCAATTCAATTCTCAGTAGCTCCGGCCTTGCACCAAAAGAATACCCAAAACAAGTAGCCAGGCCTCAGCTAGCTTTAATGAATATTAAGATACATTATATTTGGTTCTCTAAATTGCCCTTTTCATTCATAAAGACAAGTTTTCACTCCTGCCTTAACCTTTACCAATTTTTAAAACA…
>Contig_Hb_946
CAGATGAGTAGCCGCCAATATCCCTCTAATGTACTTTTCGTCGTGCTGAAACCATGGCAGGAGAATCATATCTGCCATTATTAATGGGATTCCACAAGTACATACAAGGGCTTGCCATTCAATCGTTCACGACCCTTTAAATCCGGAAGTTCAATTACACAAGCACATTCAACAACTTCTGCTCCAACACGTTCCAGTAAATTCATAGCAGCACGCAGAGTGCCACCAGTGGCGATCAAATCATCAACCACCAAAGCCCGTTCCCCTGAATGGACTGCTCCAACATGCATCTCAAGGCAGTCACTTCCATACTCCAGAACATACTCTTCTTTAATAACTTCACCAGGCAATTTCTTTGGTTTTCTCAATGGAACAAACTTTGCTCCAATTGCCAATGCA…
>Contig_Hb_951
ACTTTCATGTTCAGGCCTGCAAAAGAATTGACTGATGTAAAACTATTTCACAAGAGACAATAACAGTCGCCACTTTATATTTCCAATATCTTCTCTCAATATTTACTTTATTCTAATTCTAATTTATTTTTTTAGTTTTTAAGGAAGTGGGAAAGGGTGTGAGGAGGCTTGACCTGCTTATGCTATATAGCATTTGCTCATTTTGCAGGTAGTTCAACTCGTCCATGAATAAAGTAATTCCTTTTTCCATGGTTAATAACCAAGCGGTATATCGATTGGACAACGTCAGCAAAAAAAATAGATCCCCTAGATTTGATAACTCAATTATGGTAATTTTAGAAAATGGGCATTTTCAAGTAATAGACAGATTTTAATTGAACACTCATTTGTCCACAGTAA…
>Contig_Hb_956
AAGAAGGAACTAATGCCAAGAACAACCTACGGCAAAATGAAGCAGAAAATAAATAATTATAGGAAAGAAATATCTGAAGAACGAAATAATATCCTCAATTTAATTTGAACAACCCCTTAAATAGACCCTTAAATAGATGCTACACATTTTAATATGCTTTATTTTATGTCCCCCACCTTTTCTTATCCCTTTTCTTTTAACTTTCTAAAATTCTCCATTATTTAGTTGCATTTTCTTTTACTCTCTCTATTCAAGTTAAAATTTTCAAATTTTAGAATTACTAATAACAGATTTTTTTTTTCATCCCATTTTTTTGCAATGATTATGTCCATTTTCAAATTTGCAACTGAGTCAGTATCCCCTGTGGAGACTAACTCAAAGCATCACTTACAGAATAGA…
>Contig_Hb_958
ACCTCTTCTCCTGGGGTGAAACAGATCTGCCTCACAAGAAAGAGCCGCGTACGCATATGCATTTTATAATAGATAGAGAGAGAATGACACAGCATAACCAACTCAAGCAAAACCATCGAGTATTGAAGCTCTTAGCATGCCAGAGGATGATTTCAAAAAGCAGAGGGACAACTTAAGGATCACATTCGATATGCATGTACGACAGATAGCAAGGTGCACTATATTGGGGATCCCACATCAGTCCAGACAATATGACCACGAGGTGTACAGATATGGATCTAAGAAATCGGGAAGGTTTATAAGAAAAATGTAGGATTGAGACCCGATACTAATATATAAGGTGTTTGGCAAGCAATATGGCCATGGAGAATCTCCGTGTGATGGTTTCTGAAAGCTAAT…
>Contig_Hb_966
GGGCATGCAAGTTCTTCTGGGTCACGAATGAGAAATGATACGTGTGTAAATAAACTCATTCCATGTGTCAGGCAATCCAGGGAGACACCAGTGAATACAATCGGCATAGGTTGTCGGATCAGCCTGCTGCTCTGGTGTAAGCATCTTGCCTTGGCGGATGGTGTAAACAGAGGTATGAGCATCTTTTCTATATTCAGAGAGAGTGGTGATGTTGATAAAATGGACAGGTATTTTCATTGATTGTGTTAAATTTGCTCCTATAACAAGCAATCTACGGTCTGTGCCCACATTCAGATGCCTAGTTGTATCTAGTATTGGAGTGGTCTCCTTAGCACATTTTATCCCATCTGGGTTGTCCCAATCCAAGCTCTTGATATGGAGAGGAGACATGCTACTGAA…
>Contig_Hb_969
CCATCAACACCGTCTTTGGTTAGTATTTATAAACTGAGGACTATAATTTAGAATTTTTTTTTATATAGTTTATTTGTTTTATTTTTTAAATTTGTGATTAAATTGGTTTTCACTCAAATCCAAAGGTTTTGAATTCGAATGACTAACACTGTGGGATCTCATGGATGAGATCTGAATCTGAACTTTAGAGGATGGAGCAGATCTTGGATCTGCAATCCTCTGGTGAAAAGAAAAAGACCTGTATTAGTATTGTACTCTTGCTTTTGTCTGATTTGTGAAGCAGAGGAGATTAGTTGGCAATGGGTGTAGCTAATCAAGTTTCATATTTTAGTCTGATGTTGTATCTTGCTCGTTTTCATTGCCATTGCATTGGTTTTGTATGTTGGTTTGTGTTTATTA…
>Contig_Hb_971
TAATTGTACAATAAAAACTTATGCCAAGTAAAAACAAGTGAGGAGTGAGAACTATAAAAATTCAGATGTAACTGCCACGAAAACATTATCAAAATTAAAATCTATGAAAATATGGCCTGAATATATCTTGTAAACCATCCAATAATAGAGCTTAGCAAGCAACTGCATATATCCACAGTGTTTTGTGGTGACAAATTCAACTTGATGTGACAAACTCATCCCTGGCTACAAAACCTCCATAATTCACAAGAGACAACGATAATAAACAGGAAGACAATATGATAACTTAAATGAAAAAATAACTTAATCCCAAGTAAACAGTCAAAAATGGGAATGCAAAATAAAACCCATCCAGACTATGTTCAAATCAACCACTTCAAACATGACGTACAATATATC…
>Contig_Hb_973
CAATAATGAATAATCTTTACTTTTAAAGCACAGTTTTACTTTTCATGTGGAAGTGATTTTTCAATTACAAGCATTTAGGTTCTATCTTTCAAGCTTTCAAAATTATTTCAAATAGAGATCTTGACAAACGGCATCCTAATTAAATCAAGGAGCCCAAGAGACAATCCTATTCTTTATTTTCTATCAATCATTCATTAGAAGCCAAACTAGCACATTCACATTACACAATTGAGATCTTAGCATTCCTGACATGCTCACAATCCTACACACATATGAGAAAAAGGCCATACGTGCTTTTAACAAGCTCAAACTGAGTAAAATCAATTTTTCTCAAAAATAGTTTTTGCCACACCCAATGGGATTATCTCATGTCAATTTACTCATTATTTCTTTCTCAAC…
>Contig_Hb_980
CTTCACTGACTTCGCTCTTACAAAACCCTCTTCTTTTACTCTCTTTCTCTCTGTCTCTTCACTTTCTTTCTCATCTCCTGGTTTCACCATATAAAATGATCGTACCCAACAAGAAGAAGAAAAAGAACAGGAGATTACGTTGGCTCCAGAGAGCAACTGCTATATACTGTTTCTAGAGATCTTTTCTTCATTCTAATGAAGCATTCAGGTGAAGAATTCACTGGACCAAACATCTTTGGTGGCGTACATGGGAAAGCCAGGCATTTCTCGTCCCTTCTTGTTCTTCTTGTTCTTGATCTTTTTTTTTTCTGGTTTTTAATGAGGGATGAATTGAGATAGTTAATTACAAGAAATATCTGTAAACTGTTTGTTAGAATTTTCAAGGGAGATTCATAGCAA…
>Contig_Hb_983
TTTTTCTTTAATAAAATCATGATAATTTTATAAAATATATTCATGTAGCACGACAAATTAGGGCAAGAAAAACATGCCATTGTCATTTGTTAGGTTTAAGACCTCCAGTATCCATTTAATCTATCATTCATACATAAACAGAAGGGCATGTTTAGTTATAAAAGAATACAGTTTGTATTTGATAAACTACTGAAAATAAATAACCCAATTAAGTACTACTGCCCTAAATTTCCATGCACTTCTCTGGAGTTTGCCACTTTCATGAAGAGGTCATACCAAGACTCATTATCATTGACATTTATAGTATTGAAACCGTTGATGGCTTCTACAGTTGCCAGCGGTTCCTGGGATTGCTCTTGTGGGAAGACTGGTGCATGGCCAAGATAATGATTTCTTTGA…
>Contig_Hb_985
ACCTCATTCAACTGGGCTTTCACAAAAGTGGAACTGCGACCAAGCTTCAAACCCTTGGTCTTGGATGTAGGAGAGACGCGAAAGGAGACCCTAGAGAGTGCGTAAGTATTGTAATGAGGCAAATTGACAGTGGCTTTGGCGACGGCTGAAGCTGAAGCTGAAGCTGAAGCCGAAGCAGACGCAGAAGTGGAAAGTGAAGACGCCATTGGTTTCAGCGATTTCTAGTTCAGCCTAGCGAGCTTTTGCTGAGAGAGAATAAGGTCAAGCGCAGACGAAGAAAGAGAGAGTTTTGAGGAATCTGCAGAGAAAGGACACAGAGAAATTGCTTTTCCCTCTTGAGAGTTCAGAATTTGAAGATCGATGAAACCGAAGACAAGGAGAGGGCGAAGAAGACAGAGC…
>Contig_Hb_988
TTTTTTTTTTCATTTATTACTTTATTTTTTATCTGTCAAATTCTTTTTTTTTTTCTGCTTTTCCTGCTTTGTGTACTATCTAATCCTCTGTTTGGTTGTTGAGAAAAGTTGAGAAGAAAGTGAAATTATCTATGGTTATTAAGATATCGGATGTGTCCTTAAGCTAAGATAAAATTTGCTTTCTTTTTCTTGCAAATTTGCTTTCTTTTTCTTGTTCTTTCTTAGATACCAAGCAGTGGATAGGGTTTTTAATTCATAAAATAAGTCCAATTGTTGATTTTGGTCACTTGCATGATTTTATTTTCTTTGTTTCAAGTAGTGATGATGTTTGATTCTTAACGAGTTAGTGATAAAAAAATTGTAAGACAATTATGATTAAAAGAGTAAATCTTAGCTCTT…
>Contig_Hb_989
GCCATCTTCCTCTGTTCTTAATTCTTCAATTTTTGCAGGGTTCATTGTCCTTTCTCTAATTGAAGTAACTGGACCTTCAAATCCTTTGAAAAAACTTAACTTTTCTTCAGTTTGTGGATCTAATCTTGTTTCTTGATTAGATTCTCTATAAACAGACTCCCTTTTTGATGTGGGACTGTCTTCTTGTGTATTCTCTTGCTCTGGACTCCGTTTTTGCTCAGTTTCTTCACTTTCCAAAGGTGAGCCCCAAAATCTACTAGCTAAAGAAGAAGACCTGTATGGCGCAGATCTGCTTCTCGTCAATAATAAAGCGTTCTTTGGTGGTGAAATAACTGTAGAAACATATGCCTCTTCTTCCTCTTGACTTTCTTGCTCTAAGTCTTCACTTCTGTTGACGAA…
>Contig_Hb_990
GTGTTTTTTAACACCATCTCAATGGGTTTTTAAAAGCTACAGAATCAGAAAAGCAACAGTTACTAGCAGAAACCATTTCTATACACATAGATTCACAGAAAATTGACTGGCGAATGCGAATACTGGACAACAACTGCTGAGTCTACTGTTTAAGCCAGGATTGCACCATTGACGGAAGCCAGCAGTAGCTCCTGTCCTTCCATGCATTCAATATTTAATGTGACAGATAATAGTACAGAGCACAATGGTCAGGTGAGTTCCCTTCCATCTGAAAAAATCAAAGATTTGTTACCCCTAATCCAAGAACAAAACAGTATGGTGCTCCTGATTGATGCTCTTTATCTCTTCTAGGATAAAAGCAAATATGATTTTAGTAGAGCCTTATCCTGGTGTGAATGG…
>Contig_Hb_1006
TAGCTTTCTTGAAAACAGCGGTGAAACTTGTAAAGTATGAAACAAGAGTTGAACATTTTTTAAGAATTTTTGCCTAAATTTTGTAGGATGGTTTTTGGGCTTAAAATCTTCTATGCTTATTCAAGTATTGACTGGCTCTCTGGCACATGGATCACTGTAATTCAAGTTAGAACCCGATTCAATGGTAACCTTAAGCAGTTCTTGCGGATATTTCATGCTTGTATCTTGGGTTCATAGGGGGTCAGATATGGGCAGGAATTTCTTTGGTTCTTGCAATAGCAGCTATGGAACTTGTCTAGTTATGCTTGCTAACCCCAGCATCAAAAATTCACTTCAGTAATTCCCGATGGAGGAGGAACTCAGGTTTGGGACCATGCTTCCACAGGTGCATGCGAAGCT…
>Contig_Hb_1007
TGGAAGTCCCAATCAAACAATAAGAACATCACATAAGTTTGTTTTAATTTCAAAATGTTTATAAGATAAATTACAGTTGCATTGGTCCACCATTAATTATTTCTAAAAAATGCAAGGCCTCTGTTGGTAGGACACTAGTACTTTTTGGGGTGTAAGCAAGACATTAAGGGGTGGTACAATTGGTAGTTGCTTATTGAAAGTGCAATTAATTATCAGCTAGCAATTGCTGTGTCTCTATCTCAACCAGTGTGATTATTTAATGCAATGAGGAAAGATGGGTACAGTTTCCTACCACGATTTTATAATTTGCCACTTTCCTTTGCTAGATGTCTCTATGCTCTACGTTGTCCTTTCTACAATGTTGTAAGCTTGTCGTATTTCTTAAAGAAGGAGAGCTCT…
>Contig_Hb_1010
CGCTCTCCCCTTAGTGATGCCACAACCTCGGAAATCACACACTTCACATCACATACCATAGGGCAACCTTGTGCACAATAATAAACACAGAGTCGTGGGTCCCTTCTTTCTTCACAAGCATCACAATAAAATTCATCATCTTCATCTTCATCCTCAACATAAAAATCCTTGAGGGTGAGTGGATCTACATGGCATTTATGTTTAATGGTGCAGGGTAATGGACCACATATAAGGTGGAGATCAAAATTGCATTCCATGCAACGGAATGCAGAGGAGCCCCTGCAAGAGCTATAACAAGCATCACATTGAAGTTCACCATGTATGTTCTCCACAACAGTAAGAAGATGATTGTGACCCTGATATTTTACAGTGGGCTTGAGGGAAGCACATTCAACATCT…
>Contig_Hb_1012
TCCCCACCTAATCTGCAACAGCATTGTCTCTGTCTCTGCACAGCTAACCAACAAACTTCCAACAAGACTAGTTTGTTTGATTGAAATGGACATAGTTAATTGAATTCTGAGATGGTCCAAGAAAACCCTCTGAAGCACTTTGATAACGACTATGATGACTCCACTCCAGATCTTATCGACTCGAGCACTTGAACAACCTCAGACATGCTTGGTCTTCTTGAAGGAACCTCAGATGTACAAATCAAACCTAATTTCATAATCTGAATCAACTCATTCTCTGAAAAACCTTGCAAGGATCTATCGAAGCAATCTGAAGCTGAGCCAGTCTCCAATAAACTACGGACATATTCACACAAAACAACTACCTCATTTGCTGATGGACTCTCTACTGGTTTCCTC…
>Contig_Hb_1017
TACAATAAGTTTGGTCCAAATGCTCTTTTTTTTTTATAGAAAAAAGTTGAACCTAATTTTGAACCTTACATTATAAAAAAAATGATTATTGAACTAATTGATCTTATAATTGAGGATTTAAATTCTCTCTCCTTCCTCTTTAAAAATATTTCATTTTTAATAAGAAACCAGGAGAGGCGGGCCGGCATTAAAAATGAACGTTGCTCATATTTGAGGATGATTCAGTTTACTCCCAAGAATTAAAACTCATATCTTTTTACGTGGTTATGTCAGTGTGCCAGTTTTCTTTGTTTATTTTTTTTCTCAATTTGGATTTTTTTGGGAGATTGAGCATGTGGGTTTTGTAGCAAATTCATCACAACCCAACTTCCTCAATTTCTTTTTCATATTTTCATCTCA…
>Contig_Hb_1033
CACGCCTTTCAGTTTCACTAATACAGATTTTCTAATTAAATTCTGCTATTATGCCTTAATTAACTCGATGCATAACTAGTTATACAAACAGCGACAACAATTTGATACCATATTAATTCACCCATTATAATCCAATCTCTTCACTTCCTTACCAGCACATTGACCCTTCTCTGATACAGATCGGGCTGGACCTGGATGAACTTTCTTAAGCATCGATGGAAAGCAACCACTCGATTGTTTCACTTCAAAATCAAATCCCTCAGCCTTAGCACGTTCTTCTTCCAATTTCTTCAATGCCTCCTTATGTAATTTTCTCTGCACGTATGCTTCAGCTAGGCAATACCCAGGAGTTGCCATGGCCCAAAAGAGGTTGAGCAGGACTGCAAGTCTCGAACTGAAG
>Contig_Hb_1037
TTTAGGAGACAAATGCTCCATTCTACGCTAGATTATAGTCATATTCTAATAACTCTTTAAGGCGGAATAAATTGGATAATTCAGCATATTATATACATTGAGCCTTCCTACAGGCCAAGAGGAAGAATTACATCAAATTTGACTATATTGACAAGATCACAATATTTAATGGAGAAAGATTATAGAAATCATATAGGCATAAGCTAAACTTGAGCCACCTTTAACATGATGGGTATGAGGATAAGTGATGTGAAGGTGGGAGACAAAAGGTTGGAGGACTTATTGGAGCATTGGAGGAAGCCCACCCGCTTCATATAAGCATGTCCCCAAGGCCAAAGGTTTTTGGTCATGGAAATCTTACATTCTATATTTTGCTCAAATCAGATATAAGCCTCTGTC…
>Contig_Hb_1041
AGATATATTTATGGATCTCTCATTATCTAAGCTGGACTGCCCATTTCTATTATTCAATTCACCATGTGAATTTTTTATATGATGTTTTTTACTGGAAATTCTTTCTGAAGAACCAATATTCTCTTTATTAAGCTCAGACTGAGCACTTGCGCTCTTCATTGCACATGTTCTCTCTTGTTCAATTTCTTTCATTAAATCCAAGTTCCTTTGCAAATCACGGGTCATGCGCATCCCCATAGCTCTCACTCTACTAACTCGAATATTACCCCTTTCATCTAGATATGTCTCAACATCTTCATCAAACACCCTTGTAGATTCATCCTGCAACATTCCTGTAATAGTATTGGACTTGCTAGTGGATGCAACATGATCCACAGAATCTGAAGGACAATACCCTAT…
>Contig_Hb_1045
GGTTGAGTACCAATTTTTCCTTCCTTAGGTACCTGCTTCTTACCTGGAGTAATATGTTTTACCTAAAAAACTAACTGCAGCAAATGGTTAGCAGCTATTCTTTTAATGAGCAGAAAATAATTGATATTTTTGCAAAGCCAAAAATTACTCCCCATTCTAGTAGAATTCATCCAGTAATTCCTTTCTGGGAATTCAGGATTGGTTTCATTAACCTCTCACCCAATTCAACAATCTTTAATTTGTGATACACTATGGTAGCTATGGTAGCGATATTGTATGGGCTGCTCAAGTACAATGGATCTCCTTTGTGGATCTTCTACAGTAGCGAAGCTGCCTAAACGATTGGAAATATAGAGCGCCATTTTGTTTGATGAATAGGTTCCCTTTACACTTGAGATG…
>Contig_Hb_1047
CGAGGTTCTCTCTTTCTCTGTCTCTCTCGGCAATGATAAAATTCTTTCTCAAATTTTGGTTGTCATTTCTTAGTTCAACAAAAATCCCAAAAATTTTAATTTCCAATGAATTTCTTGGACTTCCTTAGCAGACGAACGAAGAATTAGGGTTTAGTTCTTTTTAATTGTGCTTGTTTATTTACCATATGCTCTGTGAAATAATGAACTCTTGTTGCTATAAGTTGCATTCGATTCATTCTTTCGATCGTCTTCTTGCTGATCTTTGTTTAATTATATGTATTCTTATTTTATTGATTTCTAGGTAACTAGTTATGCTTTTCTCATGAATTTTGTGATTTGTTTATAAGCAGAGGCTAAATTGCACATTGGGTGTTTGTTGGTGCTTCTTATTTTCCTTGT…
>Contig_Hb_1056
CCTGCACCCCTACCAAGATCCAGAGCCTGTAAAATGAAGGGTTCAGATCTCCATAAAAGATAATTAAATCTAATGCTTAGGATCAAATCTTTATTATAAACAACAGCATCTAACTAGCACCTGACATATTAAGATATTATATAACAATGGATACTATATCATATAATATGCTCAAAAAGCTACTTCAAGTTCTCTAAAATGTTATCCAGAGATAGCAATCACAGCCAAACCAGGTCGCCTTCTTTCAAGTACATGTTACTCAACTCACTTGTTCCCTCTCACATCTATTATTTAAAAATCCCACAAGCTACAGTTCATAATTTTCACAATATCAAAATATAATAATGGGAAAACCATCACGACCAATTGAATCTAAGTGCACTTGCATGAGCATTCACA…
>Contig_Hb_1061
ATGATGCTGCACAACAAGAAGCCAAGGTAATTACAAATATGGATGGACATCTTGAATCTCTTTCATCTTCCCTGTAATTGTTTCTGGTCCATGTAATTTTACTAGATAACATCTTTGATAGCTATTACGGTTCGTTTATTATCCATTATAAATTGCTTACACCTCATGATCAAATGTTGATTTTGTTGCTTGATCCAGCATCATGGTTATGGTAACAACTGAGTTATAAATTCATGGATCATTTTGCAAGAATATTTGAGAACAAAATAGAAGAGTTAAACCTCATATCAATTTAATTATTTCATCTGCATTGATATGATGTTTAAATTTCACTTGACCAATATATGATTGAAGGAATTTAAGGCAGAGCAATATGAATCTTACTTTGTTCAAATAAGA…
>Contig_Hb_1068
CTTCATCTCTAGCATATACTGATTGTGTACTGCTAGTATTGAGGTGGAAGTTATACAGAAAACTTCATTTCAGTTCTTTTCATTTTTCATATGGTTTATTTGGATATAAAGGGTAATTAAGATATATAATTCTTGCTTCTGATTTCTGAAATTTTTTAATGTTATAGTGAAAATTAAAACAATGCAGAAAACTGGGTTCCTAGTTGGTGTTTGTTCTTTAGTGACAGGAATTCATGTCCTGATATTGATGGCCCCCATATCACGTGCATCGTTTTCTTGACTGCTTAAAAGGGTGAAATAATCTAATGAAGAAACCTGTCATGCCTGAGAAGTCTTGTTTGTTTTTAGTCCTTTTTGTCCTATCTGAAGAACCTAACTTGATATTGATCGCCTTTTGTT…
>Contig_Hb_1075
GGCAGTGATTTCTTCAGACTTGAACTGAATCAAACATCAAAATAAAAGAAATGATCATGAGTTAATCAATAAAAGGTCCTACATACATAACATTCAAAGATGTTATTAGGTGTTGCATCTGCACCCAAACAAAAGCTTTTGTGTTGGGAGGGATGGAAGGGCAGAGGCCTTAGGTAATCCCCTCCAATCAAGAACTGGGGCCACCCAATCGCTAGCCAGTATGCTTTTCTCTCGTGCCTTTCTTCGTTCATGGTTTGATATTTCATCGTTAGCATTAGACCTTGCATTCAGTCCCACCCGAATAAGATAAGTAAAATAGCACGCCTTCTCTCTCATGGATTTCCTTTCCTTCCACTTCCCAGGAACCAAATGAAGCACAAAATCAAAAAAAGTTGTGAG…
>Contig_Hb_1081
TCACCTTCTGCCCGACCCCAAACACCAGGTAATTTTTTCACTTTTTACCGACTCACTGAAGCCTAACGTTTAACAGTAATTATGACCGTTGGAAAAATTAACGGAAGCCTGTGGATTTGAACGTTGGGTTAGCTTTGTCCTCTGACAAGACCCGATGAAGAAAATCTGAAAATATTGTCAGAACTGAGATTTACAAGGTGGGACTGGTCTGTTGCGTAAGTCGAGATGTTTAAGTCACTTCATCTCTACGCCGACATGACATGACGTGGTTAGGCAATCCACATTACAGTCTGGTCAGATTGTCTAGGCACGATTGAAAGTTGGGGCATTATAGTCTTTTCGTAAAATTATTAAAACGGATTACAGTGGCTTTACGCCACAACCACATACACACTACTG…
>Contig_Hb_1089
CGTGGTCTGATCTTCCAACAACTAACGGCAGCTGGTGGTGGTGGTGGTGATCTGTTGGGTGGCATATAAAGATTCTTTTACTATTATTATTATTTGTTCTTACGAGAAAGTGATGAATAGAGTACTTAAAGCAGCCTTTTGGGAAAGAAACCAGCAATTGATTCTCAAAGTCGGAAAAGGATTCCACTTGCAGCCTTGTCTCTGGCCACTCTGGTTCTAAGGATTTTGCTTAGATTTAATCACTTCAAGTACCGAATCTTTTTCTTTCCACATACATGTTCTCTTACTATATAGTTTAGGCAGTTTGAGCATGAAAGAATATAGCTAGTGCTGAATTTTATTTTCCTTTAATCGTAGCACTCTTTCCAAATTCTTTTAGTGTTTCTTGGCAAAAGAAAC…
>Contig_Hb_1093
TTTTAAAATAAACTTGTAACGAGTAATATGATAAACTAATATTTTCGACATCATAATATCATCAGTTATCACTAACAAATAATCGCAGCTAAATCTTTTATACCCCATTTGCTTGGAAATGGGAATTTTGGCACTAGTTTTACACTAGTTATACCCATGGAACACTTTTGCTACAAACCAAAGCTGTGACCTTGTTTCATTAGACGATACCCCATTCTTTCCTGAGCTCATTCTTTAGACCTGCAAGTTGATTCTCCGGCACAATCACATTAACTGTCCTACCAGCACCTCTCTTGTCGCTGCCGTTACCCTTCCCAGGAAGCACAAGAACAGCTCCTTCATCACCAACGCCTTTGATGGTATAATATGCAAAAACAGGTTTATGTCCTTTCAATTCCA…
>Contig_Hb_1097
CCCAAAATAAATAAATAAATGCGAAGAAAAACTAAGAAATAGGGGAAAGGAAGAAAGAACAAAACAGAAGCAAGAGAGATTCACCACTTTCGCTTTGTGGGTTGGCCGGACTCAAGAAGTGATGATACCCAAAACAATAAAATATTAATAATTATACTTAGAAACTATGGAAAATATGGACGTTTAGGAAACTATCATAATTTTCTAAAATGCTAAAATATCTATTAGAGGGAATAAATTGCGTATTAACATCTCGTTTTTCCAATAGAAACTGCTGAACTCATATTATAATGGAAATGGAACTGTTTGACATTAAATTACCGAAGTTTGGTTCCTGTATAGTCTTGAAAAGATAATAATTGGGATTGGAATCGATCAACTACCCTCCAATAAATATGA…
>Contig_Hb_1098
GGGACGTTGAGCCACAGAATGCTCTTGCTCTGGTTCACAGAATTTGTATATTAATTTTAATTTCGCGTTCTCTGCTTCCTCTTCATGAGTTCGATCGCCGATACAAGGATTGCCAAGCTTGGTTTTTTGGGGAGGATAAGATCAAAGCACCAGAAATGAGCGGCTTTTAGTTGAGAAAGAGAAAACCCAACTACGGCCAAATCCTTTTCAGCCGATCACAACTTTCCTTGACTCCAGTGACTGCGCCATTCTCCTCACCTACCTGAGAACGACCTTCGCCAAGGACCAAACTTATCAGAAAATTGCAGCAGTTAGGAGAGGGCGGCGAGATCGGAAATATTGAAACACGCAACAAAGGCCTACCTTCAGCTATTCTACATCAACCTTCAGCCCAGCCTC…
>Contig_Hb_1101
TTCAAAGGAAGCCTTAATCTTACATTTGTGAGCAGGTTTGATGGTGAAAACTTGTTTGTAGTTTTGGACTTGATCAGGTGCATAGTTATGCGTGTGCTTCACGAGCATTATAAGCTAGGAAAGTTTGCATTGGTTAGTGCCAATTATGAAGTCCTGAAGCTTGAGTGTAAAGCGTAAATTAATATATGGAAGTTTCTTGAATGAGTTATAATAAAAGGATTATTTTTTTAATTATTATTTTCAAAATTGTGACTTTTCTAGACTCTGGCTTGGTTTAATATCGTTTCTGTTTCTAATGGTTCATAGAGGCTTATCTTCCTTGAAACATTCAACTCATCAATAAATTTCAATTATATGTTATAATTAAGTCTTGGGTTGAATATGGCTTTTGATGTAATA…
>Contig_Hb_1102
TATATTCACCCCTTACTTCACATGTGTTTGAGCATCTTTGGATTGTTAATTCTTTTGTTTGATGTTTTTGGATTGTAAAGATGTAAAATTACACTGCCTTCAACTAGTAATTCAGAGTGAACCCATTTGCTGGCAACACTTACTAGCGTTGCTTGGTTGATGATGTTGCCTGGAATCATGGTTGGTTGGTTTTTTTTTCTTTTTTTTTTTTCATTGAGCTGGAAAAAAGAAGCAAAGAGGAGAAAAATATTTCAAGTTTTATGTGATTTCTACATTTATACTACCATTTTTTATGGTTTCTGAAGTTATTGTCTTTGACAATATTGGCTGCTCAAAATAAAATGGTTCATTTTTTATTCTAATTCAATTATGTTGTGTCTATGGTTTTATGGATCCCTT…
>Contig_Hb_1104
GGTCAGGGAGAAGAAAGAAGAATCTAAATCTCAACAGGAGGATGGAACAGCCAAGAAGCAGACTTGATTGCTCATTACTCTGAAGCCATGCAAATTTTTCTTGCGTATCAGCGCATGCAAGTAATAGTCCTTTTTAATTGTGACAAGTTGCTGCTCTAGCGAAAAAGAGTGCAAGAAGTAACAAGGTCGCTTCATTATCTTACATGGATTCAATTGTACATTAAGCCAAGTCTGAGAACTATGAATACACTGAAGACTTTTTGTATATAATTTCCTTGTGGAGATTTAAGAACTCGTAGACAGCACTAAGATTTTTCATCTTGTTGATTTGAGTTTGTCTCATCATGTTCTAGCACTCCTTGATGCTTTATTCTTCTAATTTTAGGTTTTCTGACAATG…
>Contig_Hb_1105
ACACCTGCTCAGGCTCAAGAGGTAAGCCTGAAATGGACGGGTTATTTAGTCAATGTAATGCTTCTGAATTTGATGGGTATTTAAATTCTGTGGATTCTGTGTATACTTGGATCTTATAAGTTGATTCTGAAGGGTTTGTTTGTAACTTACAGAACTCTTCTCCATGTGAGAATGACACATCAACAGAGACTTTTTTTTTCTTGCCAATCGTAAAATAATTTGCTTCTGTCATTTACAAAACTCTATGTTTCATTGTTGATTAATGTTATGCTAATTCATGATTTGTGTCTCTGATGCTCTAGCAACTTATAACCCTTATTCATGTTAGTGTATAATTAGTTTATGCATAGGGCACATTGATTTTAATGTGAAGCACCTTAAGTACTTATTGAAGCTGAT…
>Contig_Hb_1106
AGATCGATGAATTTGAAAAGGGCGACAGAGATGAGGACAAATCCTACTGTAATGACTAGTAGGAATGCCGTGATGAAGGACATGCAGAAAAGCTCTGGACATGGAGCATTGAATTGCACAGGAAAAGTTGATGCTGTCCTTGCTTCAATTTCAGGTGCCAATGCAAGAGAAAATGGTCCAGAGAACAACAATTGCCTATGGCAACGTGTTAAAGGATTTCTATGTAAAGGGGACCTTGACTCTGCATATGCAGAAGCTCTTTGTTCTGTTAATGAACTTGTTCTCATTGAACTTCTGGATAGAACTGGTCCTGTATTGGAAAGTTTGTCCCACAAAACTGTCAGTGACATTCTTAGCACTCTGGCATCTTACTTCTTAGAACGAAGATTTACAAACTCT…
>Contig_Hb_1108
GGTAACAAAACAATTATAACTTCCATTGGATGACAAAATAATACAAACCGACTCCCAACTTGATTAGTGAAAAATCAATAAATAAACAAACAGCGAGATGGTGGACAACACTACAGTTCTGAAAATGGCAGGAACCAAGAAAACCCAATATGGTGACCAAAGTAACATGTTTCTTCACCTAAGGATTTGGCAACGTCCCGCGCCGACACGCTTGGAGGTCCAAACAAAACTGGCTGCACTATTTTTGCCCCTATGTTTCCAGACACAAAGCCGCTCCGTCAACGCCACACAAACCTAGTGCTAAAATACGCGCGCCTATCTACGTCATCATCTCTGTCCTTTTACTTTTTTCCCTCCCTGCTCAGAAATACAGATCACATCGAGCGAGGAAAACTTGCT…
>Contig_Hb_1111
CAATTGCAGTTGTATTGGCCTGTGTTGTATGTGCTTTCATAATTTCCCTTTTTGAAGTGTTAGAATGCATATATTATTCATTCATATGTGCTGTGACTCGACTTTTTTTGCAAGTTTTTATAATAATTAGAGTTTTCTATTTTCACTGATTTTGTCTTCTAACTAATCTCCGATTCCTAATGGTTCTCCTCTATCTATCTATCTATCTATCTATCCAATTTGAATTAGAAATTTCTCTAGTTGAGATGTTTAAAATTGGAACTTTGATAAAATATCAGCATTGATTTAGGTGGGCTTATGAAATTATTACTTTTTGGGCAATTATAAATATAATTTTACTATTGGTGTTTGAAATACATAAGAGTGATGAAAAACAACTATTTCTTCATTGGAAGTATT…
>Contig_Hb_1119
GAGAATCTCTGACTGTGGTGAAAAGCCTGTACAAAAGAATAAATTCAATAAATAAATCTACACAAATATTGCTTAGCTATGATGGCCACAATATAAGAAGCCAATGGAAGTTATCAGGAAAGGTTATGGAAAAAAAACTACCCATAACTTTCTATAACCTACATGACCTCTGAGGGTCATATGCCACTCATGCATACAATTCCATTAAAATGGACGTATTAGATGAATGGCGCTTTGAAGTTTGAACACATCATTAAACTGTAGTGCTCTGAACAGTTCTTTCCAGCAGTAAAACCCAAGTTATTAGCTCCATTTTGCCCCACAGGATTCCTAAAATGATGCTTTTAAAAACAGCACCATTCATGGGTCTGTCGATTCATTTTTATGGCTGCTGAGGCA…
>Contig_Hb_1127
CTATTTCTTACTATGCCTTTTTCCACATGAAATAGGTCAGATTTTGAGGCATCTGCTCAGTGCTGATGCCGCTACACCCACTCAATAATTCACTACAGTTTTTTTAGAAGAAACGTGAAGATGGTCCGAGGACTGAATTTAAATGGCTGGAATTCTGCTGTTTTAGAGAGAATAACTGAACCGCAACGGAAGATAGCGAAGATATTGGCTAAGCTCTTTAATGATGAACGAGACGATGCTGCTGTTTGTATTCATGGTTCTTTTCAAGCATGTTTTGGTCACACAGAAATTATCCAATAGAGAAGACGTGAAATCCATGCTGCACAAAGTAATAAAATATTGGGTACCCCTGAGAAAATGGTGGAAAAGGGAATCCAATTTGATCTCACCTCTAGATGC…
>Contig_Hb_1138
GCCTTCATTAACCATCACAGGTGAACTTGAACACATCGGGTGAGGAACAGAACCATACAAGGCTAAAGCCCGAAAAGGAGACCCATAACCATTCAAGGTGAAAAACTTAGGCAGGCAAAAATCCCGGATAAACAACAAAAATAGAGAATCATGAAAGGACAAAGGCCAGCAACAAGAAACGGAGTCGCGGAAACACAAAGTAGTCCGCACCATTGGTACTGTGAGGGCAATGATACTTCTAATTGACAAACGTTCTACTTATGCCATTCCCTCTCAGCTACCCTCTCAACAAGCAGAGAACAAATACTCGCGCCTCTAAAATGACGAACGTCCAAGCTGGCCAACAATGGATACTTCTTTCATTCAGCACAGACAGCAGGCAGATTTCAATCAAAGAAA…
>Contig_Hb_1139
CCATGATGTCAAGGAAGAGGTGGCAGAAGTAAGCTCTCTTCTATTTTCGGTTGTCCTACATTGATTGGGTGTTGATTCTTAGCAGACCAACGAATTCTAACAAGAAACTTGTTACCTTTTTTATATTGCCACTGTGTACTCTTGTGCGGGTGCTTGATACTGTCATAGCCGTGTAATGAAATGACCAGGCTGCAAAGACATCTTGTATTTTTCAAATTGCATAAAAATTATGCTTCTCTATTTGTGTATATACTGGTTCAAGTTATTTGCTCCACCTTGACCTCTTCATGATAAACAAAAATTTCCAACATTTTGATGCTTATAGTAATGTAAATGACTGGGTTCACTAAAGTGGTTTTGGGTCTAACTGTTGTGTGCATTTGTGGGTAAAAATTTTGC…
>Contig_Hb_1144
TGGACATTGCAGAAAATGTTGCCTACAGGACCAAAAAAGTATATTTTTATGTCAGTATACTATCATTGCTCATTGCTACATAATAGCTGTATCTTCTTAAGTAAATTGCCAAAAGAAGTGAATCCTCAAAGCAGTCCCTGATGATGAATTTTAGAATTCAATGTACTCCAAAGGCTTATCCTATTATGGATGAAATAGATGGCTAATAGGTAAATGAATGAAAAAACAAAAAAACTTGGGAAGGAATAATTATAACAGAAGGTTCTCAGTTAAAAACAAATATAATCAGCAAAAACGGCTGCCTGCAGAATTTAGAAGATGGAGCATATTAGAAACAAGAATAAAAAGAAAGCAATAACAGATTCGCCCAGACAAGGTCTCCAATCAGTAAGAAAGGAA…
>Contig_Hb_1146
CTCCCATCTTCTCATCTATAAACTTTTCAGCTTCCTCTACCATGCCCGATCTCGCCAAAAGATCAACAATGCAAGCATAATGCTCAACCTGAGGTTTAACCCCGTACACACTACCCATTTTTGCAAACAAATCAAGGCCATTTTTAACCATCTTAGCATGGGTGAAAGCAGAAAGGAGAGAAACGAATGTGGTCTCCGTGGGTTGAGTCCCACTAAAGATCATCCCATAAAACAATTCAAGGGACTTCCTTGCAACTCCATTCATTGCAAATCCAGAAATCATAGCATTCCAAGCTCCAGCATCTTTAATAAAAATACTCTTGAAAACTGACAGAGCTGAATCCACATGACCACATTTCGAGTACATATCAACTAATGCAGTAGCCAAGATTGGGTTAG…
>Contig_Hb_1152
TTTTTTTTCTATAAAGATTATATCGTCATATATTGAAACTGAACGTAAATCATCATCCGTGCAACAGAAATCAAACAATCCTAAAGCAGGTAAATTTGGAAGTCTTCTTGATGCTACCCAAGCAAAAATAATTGCCATGCGATTGGATAAATAAGCCAAATAAGCATCAGGGAAAACCTCAATTTTCATACAGACCGCAACTAGAAGCAGAGAAGCCAACAATGGACTCCACTAGGCCCCGCAGACTAAAGCTAAAAACGAAAGAACAAAATAACATTGGAAATAAAAATGCTATAACACCATGAGGCTTAATTTGCAACTAAGAATGACCTATCTGTATCCTATATCTATTATCTATCTCAAAACAAACAGAAGCTGATAAACAACAAACAATAAATG…
>Contig_Hb_1153
TTGTTTTCCCATATGAATCAATTCTTGTCCAATTTGTAGAGCTAACATCAAGTCATAACGACCTTCATGTGTAATATTGTTATATAGGGAGTTTGAGGGTTACTCAATGCTAGTTCATTCAAAATGAGGCAAAACCTGTGTTAGCAGCCTGCTGTATGAATATGTTCGTGTAGTATTTTATTGAACCTTTATTTTGTCAAGCAGCAATGTGAACTTGAGAAATAGAAAAATTGGCTTTGTTCCTTCGTGTCTCCTTCCCCCTGACTCCATATGTCAAGCTTCATCATTTCATTCAATTTCTATCTTGGAAATCATCAGTATATAAGATGGTCATCTCACAGAGGGAGTGTGTCCCCACTCCTGAGCAAAAAATGGAGTGCAAGTTCTCATTTTTATGCC…
>Contig_Hb_1169
GACAGAGATTCTATCGCACTCACATGGAGATGAAGTTAATAACATCTTCAGATTAGCATACGTACCCAGACTTGAGTCCACTGGAAGTCGACCAGAACAACTCTGATGCCTGTCTTGTCATCCAAAGGAGACCTAAAGACATAAGCCACCTTGAGATTTTTTATGACATTTCTGGCTTACGGACAACTGCTAGGTTTTAGGCTTAGCCTTATTAATTGGTCACCATGATTGTGGAGCTTGTGAAAACCGGACACGCCCATGTGGCGGAGGGACGCATTCATTTCCGTAGAGACAGTGTTTTATCCATACAGAGATTTTTCTTTCTTCTTTTTTCTTCCTTCTCTCCTGTGGGGGAAAGAAAGACATTTTGTATAATTGTACCAAGTGAGCTACTGTCAC…
>Contig_Hb_1171
TTTTTTTTTTTTTTTTTTTTTCCCTCTTTTTGTCCATTGTGTTGGGATGATGATCAAGTGGGATTGGTTCTTGGCGAGTATTTCACAGTTCATTCTGTAATATAATGGTTGGTCTTGCCTCATCTAGGCCAGTGGTTGCCTTTTCTTGCAATGTCCTGTGGGCAGCTAGCTGGTGGGGTTGTGATAGTTGGCTTCTTTCAATTACATCCTTGTGTCTTTAATTGATTTTTCTGTCTTATCTGGATTAAGAGGACATTATGATGTATGCAAAGTGGAAATCGTGTTTCTGGTAAAATCTTTGCTGTTTTTTAAGTGCATCAAAGAAGGAATTAGAGTCTCAAATAAGAAGTCAGATGATTGGAGTTTTGATGTCAACTGAATCTGGTTCAGGAATGATGC…
>Contig_Hb_1172
GTGCAAAGGCATGTGGGGCACATCACCTGCCAAAAATGGAAATACAAAAGGAAAGCTTTACTTAACTGAAATTCTACTGCAAATTAGTAGGATAGATGTGTACAGAACATATAAATATAAATGTTTCGTTTTATGAGCTTAGCTGTCTCAATGCCCTCCATGGTTAGGCAACCAAAAATCTACTGTAAAATGACAAGACTTATCTTTATAACTTGCATATTTCTTAAGGCGAAAAATTAGGGGGGCATCTTCCTTTTCATATTATCAACATCCCATGGTCCCATAGAGATGCATTGCTCCAACTAACATGAGATCTTGGAACAGCTTAATAGAGCAAAACAAGTGCATTGGGACCCAAAAACAGCCTTTTTTTTAAATAGGGCTAAAAACAAGGCCTTT…
>Contig_Hb_1173
CTGGGAAACTACAAGAGGCACAAGAGTACATAAAAAAACTTCCTTTTGGGCATGATCCGATTGTTTTAGGGAGTTTGCTGTCTGCGTGTCGGCTGCATGGAGATGTTGTCATTGGGGAGCACTTAGCTACCCAACTTCTGAGACTTCAGCCTGTTAGTTCTTCGCCCTACGTTTTATTGTCAAACTTGTATGCTTCAGATGATAAGTGGGGTGGTGTTGCGGAGGCATGGAAGATGTTGAAAGATAGTGGATTGAAGAAGGAGCCTGGCTATAGTTTGATTGATGTAATGGGAATTTTTGAGAAGTTCACAATCGGAGATTTTTCACATTCAAGGATTGAAGAGATAAAATACATACTCAAAACTCTAAATTGGGCAGTGGATGAAGTTTCTCTGAATC…
>Contig_Hb_1175
CTTAACTGGAGTTCAAAATTCTGCTGAAATTTATTTTTTCTTGGTTTTAGTCAAGTGCTCAACCAGTTATTCTTTTGCTTACCTGCTGCATCAGTTAATATCAGAGAAGGAATTCACTCAATCTGATGGCAATTGATGAAGTTGTTGGTGGCAGTTGTTCTCTTGGAAAAGTGATCAGGGAATGGAGAACCTCCAGGCCACTGTGCATGACCATGGGAACAGCATTAAGAAACCTAGATCAAATGATGGATCTTGGGCTGCAAAATTTTAGAAAGCCACTTCGAAGACATTGCAGGTGGACTTGATGCTTTAGGAATCAATGCTAACAGAAGGCGGAATGACAACATACCACATATTGGAGAGTTAGCTTGAAGTCAGCCCATCAGCAGAAACATTCCT…
>Contig_Hb_1176
GCCCTCCTCCCCAAGAGACACAACGCAACTATAGCTCCAAGAAACATAGCATTATTCAATGATCTCCACAAAATCTAAAGGTGGTTAAAGACATCATGGCCAACTAAATCACACCCCTTTGGATTAAGATACTCTCATGTTCGTGCAAATATGATTTATCATATTTACACAAATCATCAATCCTTCAATTAAAAATGAATGATTGAGATTTCATTATTTAGCATATAACCACCTATTCTCCAAAAATTACATTTTAATTTTTGAATCATTTTGTTTCAATCTAAGGATTAAGATTACACAAACATGATAGGTCATGTTTAGCCAAAAATGAGAGGATCCAAATCCTACTAGTTTTCACTCCACACAGCACATGAACATGCATATGGGGGCAGTGTAAAT…
>Contig_Hb_1183
GATGCATTGCAGACATGTGTGGGGTCCTGCATATTTTATAGCAGAAAAGTGACAGCAAGAAAGCTCTTATCAGTCACAAAATTAACAGCACTTGGCATGTCCTTTATAAGCATGTTAGACCATTCAGATGACAAAATTAACCTATTCACCCCTATGAAACTCAATAGGCCTTGCATGAAAGGATACTGAAGAGGAGAGAGAGAGAGAATGATTTTTTGCCAAATCCCATTCTTAAAGAGTCGGGTGCACAGCTAGTGTCATTTTAACATACAGGTAAGTACATATGCATTAGTGAAACATCCCAAACATAGACAAACATAAAAAAGCCAAAGCCTAAACAGACAAGGAGGACTAAATAACAAATATCTCACAACCTAATAGTATCTAGCATACCTTAAG…
>Contig_Hb_1188
TCGTGATCTACTCGTTCCTCAAAATTTTTCCATTCATCACGATATATTGTCTTCAGGTAGAACAACATTGTTATCCCATCTTCATTTTCCTTATTAAGATCATCTTCCGAATAAAGAACATCTTCTTTGTAATATGGAGTCAACACACTAAAGGAGAGCATGTCCCGGACTTTTGGAGCAGGTGGCATTTTCATGAATAAGGAATTTGCAAAGAAAGTGATACGGCGGCGAGCATCCAAGTTTGATGGTACATTTATGGCAGATTCCTTTGTGATCAAAAGCAAACGAAGCCTAACAACCTTCTCCCTCCATGATTTGTTTTGTGTAAGAGCAATATTTATCTTTCCAAAGCTCTGCTCTATCTTGACATTTTGATCATCCATAGTGGCAGAGTGAGCT…
>Contig_Hb_1189
TTTTTTTAAACCAAGTAAAAATAGTTGAGTAACTCTTATTCTCACTTCTCCAAAAGTTGTATTCTTTATTTTTGAACAAAAGGCCTCGACAATCACTTAAGGAAACTACAAACCAAATGAATTTCTAATTGTCCTCATCACCTAATCTTGCTAAAGCTACTAGATAGATGAGAATTTTCTAAATCTCGTTCCTTGATTGTAAGACTACTGCTTGAAAAAGACAAATACAAGACACCTCTATATCCATGAGAATCACTCTCAATAACTTGGAGAATTCTATACTACAGTTCATATCTCCATGTAGCAAAACAGAGAAAGAAAACAACATATCATTAGGCGCCTAGGAAATGCAAAATCCTGGATCCTCTTCCATCATATGTGTAATATAATCCTAGATTG…
>Contig_Hb_1190
GAAAATATAACAGTTCATCGACCAGGATTAGTGAGTCACCGGTCACGTTCACAAAGTAAAAAGATATCTCATTGCTACAAATTGGGTGAATCAAGGCATGCTAATAAACCAGGAACAAAACAATAGAAAGATCCAAAATTCAAAGTAGCTTCAAATATCTGAAAATGAGAGAGGCTGCCTTACACCACCATGATAACCATATATCTTAATATTTCCAGAGCACAGAAGATGATAAAGGCCACATTCCAACAATGCAGTATATTAGTCACCTCTTATTCTGTTTAATGATTTAAAATTAGATCTACATCTCCCAACAAGCCTCAGATATAAAGCAACTTAAATCATACTGACAGCACAACTGAGGCTGGAATAGCCTATTTGCTATTAAAAGAAAATGTT…
>Contig_Hb_1191
CTTGGGGCTTAACTCCTTCAAGAGATTTCATTGTATTGAACAATGGTATTTCTTTAGTTGATGCAACTTGTACTTGTTGCTGTAACATGTTCTGGGTAGGTGGAATCTGCTTGTTAGCCTCTGTTTGCAAGACAGGAAGATCACTCATCACCGGCAGACCCCATGGTGCTGCAGGTTGTTTCCCTTCCATTAGCTTGTTTTGGTCTAATGCAGCAGCTGGAGCAGCAGTGCTTGGCCCCTCTCCATTTGGAAATCCACTCGTAGAGGAGGTGGTTGTGGCATTATTAGTACTTGCAATTTTACTAGTTTGGTAAGGCAAGCTTGTAGACTGTGAATGGTTATTTAGCAGCCATGACTGAGATTCATTGTTGATCTGAGATGATGGAGCAGGAGGCAGAT…
>Contig_Hb_1196
TTTTGATAGAAAAAAGCAACTGGACCCTTGTTGGGCTCCATCTGTTCGAATATATAATATACTGTTAAATGGATGGCTTCGATCAAGAAAGCTCAAACATGCAGAGAGACTTTGGACGGAGATGAAGAAGGAGAATGTGACACCGAGTGTTGTAACATATGGTACCATGGTAGAAGGGTACTGCCGAATGAGTCGTGTTGAAAGGGCAGTTGATTTGTTGGATGAAATGAGAAGGGAAGGAATTGAACCAAATGCAATAGTGTACAACCCAATTATTGATGCATTTTCAGAAGCAGGTAGGTTTAAGGAGGCATCAGGAATGATGGAGTACTTGTTGCAATCTGAATCAGGCCCCACTATATCCACTTATAATTCTTTGGTAAAGGGCTACTGTAAGGC…
>Contig_Hb_1197
AAAAATAACATTTAGATATTTGCTACCAAGAGGAAACCATTGATTATGATGAATACTTCTACAAAGAGAAAGATCTGCAGTAATCTTAAACATCCTCTCCATCAACAGGCTTGATGTAAAATATTTATGGAAGAGCAGAGCCTTCATAGATTCTCAACATGAGAAAAGAATATTATTCCATAAACATCTTCAATCTATGATCTTGACCGCAATAAACCTATATAAAAGCTAATTCCTTGAGTTTGCTTGCCAGATTGAACTCCATTGCAATCTTGCTCCAATCTCAATAATGCAAGATTTCACTCTGCATATCTGTTCATGCAAGTTCCAATCTTGCTAACCTATCTTAATTTATAGGACATCTGTGAATGTCTGGCATGTATGCAAATGAGTAGTTGT…
>Contig_Hb_1199
TGTAAGCAGCATTGGCAATGAGCTCATCTGCAATGAGTGAGAAAAATCTTATTAGATGTTATGTTAGATGCATATGGGAGAAACGGAATTTGATAAACAATTAGATAACCATCAAGATCTAGAAATTTCAGCAAATTCATCCAATTAGAAGACCCTCAAACTCACAGATATAATCCAAAAACCAATCAAAGCACCAAACTAAGCGTTGCAGACTAATAACAGACCAACAGTAACGCTCGTTTAAAATCATTTATCAGAAGATAAACACTCCCATGCATGCACAATTAGAATGACAGTCATTTCATTCCATTCCATATAAATATACACAAAAATTATCAAGATTTAGTAATAAACAAATCCAATTAAATCGGTAATGATATAATATAATTTCCTTTGTTC…
>Contig_Hb_1202
CGCCTGCCACTCTAACCAGCAACCAAACATGCCATGTACTCATGCCAAACAATGGTCAACATAGTACGCAATGGGAAAGGAACCCTAAACTGAGAGAAGTAATAATAATAATAAACCAGGAATTGAGACATCAACTTCCCATTCAATCCTATAAAATGCTAATAAATATAAGGATTTTAAACAAGCTAGTTGAATGGGCAACAAAAGTAATGCGATATTTAGGCAGAAAATCACTGCTTGATGCATCCATGCACGTTGCCAATTTGCCATTGCAGCCGATCATTAAGCGGTCCCCATGCAGGACCCACAATGAGGCCCACCATAATATACATTGGTGAAGGCTCAATACAAAAAGCAGAACTGCAAGTTAGCATTTCTCTCGGTAGACATGCTTCACAA…
>Contig_Hb_1203
TGGAGTAAACTATGGTAGGATAGCAGATAATTTACCTTCACCACGCAGCGTGGTGACACTTCTCAAAGCTGCAAAGATTAAAAATATTAGAATCTATGATGCTGATCATGAAGTCCTCAAGGCCTTCAAAGGTTCTGGCATTGAAATAATTGTTGGACTTGGCAATGAGTATTTGAAAGAGATTAGTGTAGGCGAGGATCGTGCGATGTATTGGATCAAAGAAAATGTGCAGCCCTTCCTTCCCGGAACTAAAATTGTTGGAATTGCTGTAGGAAATGAGATCTTGGGGGGTGACGACCATGAGCTCTGGGAAGTTTTGCTGCCTTCTGTCAAAAATGTTTATTCAGCTCTTCGGAGGCTGGGTTTGGAAAAGTCTGTTGAGGTCTCCAGCCCACATTC…
>Contig_Hb_1210
CTCAGGTGGATGATTTCCTCTCTTTCACCAATTATGACAGCAATAACATAAAAAATTAACAGAGAAAATCTACATTATGCAGTAGAAATCACGAATAACATGATCTGCTATATGCGATCATGCGGCAGTCACAAAACCACTGCCATTTTCCAGAACCGTTGAGAGCCCATCAGGCATAACAAGATCTTTGTATTTTACGATTTACCAGTTCAGTCCAAAGACAGTATCAGCCTCATGAATTTCTGAACACCAATTTGACCATGGAGGACACCACCTTCCCAATACACATTTCTTCATTCATTCTTGGTCTCAGTGAGATGTGTCTGATCCATTTATAGCAATCAAGTTGTACATACAGCAGCAAGGTTAAATGTTGAAAAATGTAGTAGTCATATGATG…
>Contig_Hb_1214
GTAGTAGCTGAACGACCTGATTCCACTGGGACAATAAACAAATAAACTTTTTAAATTGTTGATGTCAGAGAACAATAACCAAATGCTGCATAATGAGATAGATGTTAATTAGCATGACAAGTAACATTAAGTGTGTTAAAGCCAGAAACCTATCTTGGATAGAATTTGTGTGGACTGTGGAGAATGGAAGAGGAACAAAACCAGGGATAAATTGAAAAAAAAATAAGCAGAAACAAAATCAAAGAAACAAGTTAGATATGATATATCATCAAAACCATACAAAATCCACTGTGCAAATTTAAGAAGTGATTAAAAGTTGCCACAATGTGGAAATAAAAGAAAAAAAAAAAGAGGTCTGACATGAAAAATAGCTTAATATTAGCAGAGAGAATGCCTATA…
>Contig_Hb_1219
CATGGACAGAATGATCAAGTGTTGATAACAAAATATACTTTACTCGAGATTAAGCATAGGGATATCTTCTGCTTCCCAATTATCAAGCTCTTGCCCTTTAGCGATTAGTGAAATCAGCACCTCAGACATGGAGTCTAGCTATATGACATCGATGGATGGCTCTAAAGGAGACTCTTCACTTTCTTCTGGATTCTCAATGATTGGTTTGGTAAAAACATCTGTGATTTTCGGGACAACTTTCACCTTCCCGAATGTTCAGTCAAACTTTTGATCCCTGAGCATATTCCTCATCCAGAATCTTCCATCTACTAGAGCATATTCTTCATATCCCAAGCCGAAGCGACTGATCTTCTGAATAGCTGGTATAGGTTCGACAATTCCCTGTAACGTAGCGCCCAA…
>Contig_Hb_1223
CCCAGGCTGGGTATCCTTTGGCAAACTGCAACAAGTGACACATGAAGGGTCCTTTGTTATTCATATCATCATCCAGACTACTGAATTCCCAGAATTTCACAGAGGTGACAATGTACCAATCTTTAACTCACAAAACAGCAACTAATGTAGCACCATGCTCACGCATAAGAAAGCTCTCTATGACAATAAACAGTTTGACCAAATAATTTTGCTGATCCTTGCACTAGGCCAAGAAACTTTAAGTAAACTGGAAAGTTGATTCAAAGGTTTTTTGAAGAGATAAAGCTAGCAGAAAAGGAATTGTTTAGTTAACTATATTCCTTACTTAGCTAAAACGGTATAGATCATTTTGGCAAGATATTTGATTTCATAACATAGCAGAGTTTGGTACATTGCCAA…
>Contig_Hb_1230
GTTTGACTATCTGATAACTAAGAAAAAGGTATTTCTTTGCCCAAAGAAAGTTTTAAGTTTGCATCCTTATAAATGAGTTCAGTTGTGTGTTGATTTGAAAATTGCTTACTTTGAAAACCTTAATATTTGCTATTCCTTAATTTGACCTTCAGTCTTTAGGTTCTGTATCCATAATATTATCCTTCAATCTTAACACGGTAATTGCATCCAGTTGTGTGATTTCTGCAGAGAATATAGGTTTTCAATTTTGTAATGTTCCCATCGTCATGTATTTAAATGTTTCAAATTTATAATTCTCAAAATTTATTCTTTGGAGTGGGGACAGTTTGTAGTGATGCATATTGATAAATCATAACTCTCCTTCCCCCCCAACCCCACCACACCACACACCAAACCCAC…
>Contig_Hb_1253
TGCCACAGCCTAAAATAATAAGTTACAAAATTGTCCTCATCAAGTTACTGATTATAGTCTTCTTCCTTGAAACCCATCCCTTCCGGCATATACTTCAACCTTCACCCAGATCAGAAACTAATATGTCTGGCCCTTTCTGTCTTTCTTCATTGTCGAACAATCATAATACTTTTGTTGTTACCCATTACTCTATTACTAACCTTGAACCACTATCTTCATTTTCTCTTTTAACCTATAAGACCGATACAACAACAGCAATACTGATATTAGTAAATCCCATGCCATAAAAACAAAGCCCAACTAAATCACTTCAATACAAACATCATATCTAAACTTCATGGGATTCTTTGAAAACGATATCATTTGGAATGGATTTCTGTGGTTGACTTTATTAGGTAA…
>Contig_Hb_1255
GTCCGTTTTAACGTCCTCAATTAGAAGATAATTGAAGGGGGAAAGCAGTCAGGTATTTGGATTTTGTAAAAATGTTAAAAGGAAAGAAAAATAGAGAAAAAGGAAAACTAGGAGGAGAAGTATAACAAAGAGGATTCTCCCAATGAAAGGATACAAGTGGGTACCATTTTACATTACCTTAAACACCAATCAGCATTGCATATGAGAAGATAGAATTCCCTCACTTGCGGCAGATACGAGCAGTAGGATTTGTGATACAAACAGGACCATACTTCTTCTTAGCTTCTGGGGTCCCTGCCTTAGGCTCATCCTCGGCCATTGCAACTTTGGGAATGGAGAATGCGGCAGCAACTGCAGCTGCAACTGCAGCTGCAAACACCAAATCCCTCCTCCTACTGC…
>Contig_Hb_1259
TTGCTATCTTCTCAGCATATCCCGCCTGCACGTTTTAAGTCACGATCATACAAAGGTGGGGAACAAGCTCATAATATGGTAACAAAAATGCATGCGAGAAGCACTTCCATATGTTCTTTAATCAGCATATGCAATTAGTGTCATTATTAAAGACCTGGGCTTTAGTAAACAACAGAATGACCGATTGTGCAGAAAGTAATTGCGGAGCTATATACTCAGGCTTCTATAATTTAGTGTCAGATTTTTATCCACCTGATGTGACACGATACTATTTGAGCATCCACAAACAATGCAACATTAGGTGGGATAACTGGGAAGCAGAAAACTGCAGTATGAGATGTTTTTCTTTCATAAAATCTAAAAAATTTCCTTGTACTGAGATACATGCAACCCAATCTC…
>Contig_Hb_1263
AAATGCTTTGTAACCAACAAGTTCTCTGCCAAGAAATGTGCATGTAAATAACTTATAATTGCAGCACATGCAAAATGGAAAACACTAGGAGTAGATGATACAAAGGATAAATAATATATCCAGTCAGAAATAAAGGATAATGCTGAATGGCATTTAATAAAACAAGCAAACAAATGTCATTATGAAACCACCAGAGGAAGCAAACATGTTGAACCTTATTGACATCATAAACAAACAAAAGAAAACAACATGCTTAAAAAAACAGCTGCTTAACCGGCTTGGTTAAAACCTCAATTCATGCCTAACTACATATTCACTTATTTCCCAGGGCATTCAGTGACAGCCCGTTGCTTCATTTGAGTTGCAACACCTAATGACCAGTAATTACCTGGCTTCAGG…
>Contig_Hb_1265
GGCAAGATGGCGGCTACTCGACTCTACACAAAAGGCCGAATCCTCGGACACAAGCGAGGAAAGCGAAACTCTCGACCTAACCAGTCTTTGGTCCAGATCGAGGGCGTTGACTCCAAGGAGGCTGCTCGACACTACCTCGGAAAGCGAATCGCCTACGTCTACAAGGCCAAGCGAGAGATCAACGGAAGCCGAGTCCGAGTCATCTGGGGCCGAGTCTCTCGACCTCACGGTAACTCTGGTGTCGTCAAGTCCAAGTTCCGAGTCAACCTTCCCGCCAAGGTCTTCGGTGCTTCTTGCCGAATCATGCTCTTCCCCTCCACCATCTAAACACCTCCAACCGACATATATCCTCAATCTCCGCACTTCCACCACCAGCCTTTCCGCAACTAGACTTTTTTT…
>Contig_Hb_1267
CATGTGGTGCCTCGTTTCATATGGAGCCTTTAAGAGTTTCATGCATCATATGACTTAGATGGCTAGCAAATATAGAAGGCAAGACTCATAATGCATGGGCAAACGCACACTATGCTTTGATTTACTCAGATCAGTGTAGGGCAAAACCATGAAAGTGGATCACAGAACTGCTGCTTCAGAAATATGCTTTAGTCATTTTGTATAGACTTAGTTTAACAGACCAAATTACTACATCTTGCCCATATTTCATTTTTAATGACCGAGGCAACCTGAGTATCCTCATGTGTCAGTGACATGCCCTAATATGATGTCAGTTAGTTAAGCATTTAGTTAAATACTGACAAGAATACCCCTCTTTCACTCAACAAGGAATCAGACAAACAAAACTTAGAGCCTAAA…
>Contig_Hb_1278
TGTGGACTGGAGGTGGCTTGTGGACTGGTGGGCATCTTTCTGTGTCTCCCATCTCCTTTACCGCCTGACTTCCATAAGAGAAATAAAGAGGGAACATTAATTGAATCTTCACCCACCTCCCTTCATCTCCATATTAAAGTAATTTTTCTTCTACTAATTTCTACCTTCTTGTTATTTTTATTCTCCCATATTTTTTAGTTTTTTTTTTAATCTCTTTTATCTTTTTAACAGATACTGACATAATCTTTCTCTATGTTCTGTTAATTCTTGTTTACTATTTCTGTAATGGTTTTTCTACTTGTTTGATATACACATTGTCTATATGTATGTTTTGGTCTGTGGCTGTATCTATGTTTCTCAAATTTCGTGTCATTTTTCAGTCAATACAGTCCACACAGC…
>Contig_Hb_1282
CAGCCCATTCAAAAATGCATTTCAATCTATCATTATCACAAAACTTCTATCACCATTAATCACAATTAAAGAGGCAAAACTAATCCCATTCACTTGATCAGCAGGTATGCTCAAAAAAACACATGGAAAGATATACATTGAGTTCCTGTCTCTGTATGTTGGACTACATGAGGCCAAGTCACAATATGATATGTGTTGAACTTGAAAGACTAAAGACACCAATGTATCAGCTTCTAGTGTCAAAGATAAATCACATATATTCACGAACAATATACAGACAAGATCTAAACAACATAAATTTTCAATAAACTCAATAAAGGACAACCAAGAAGTACAATGTAAATTCAGAAATTTTCTTTGATTTTGTTACATTACATGACAAATATGAAAAAGTAAGAG…
>Contig_Hb_1285
AGGGGTGAAGTTGGCGAGGCAAGTACCTTTGAGTGTTCTTAGAAATTTACTTTCTTGTTCACTGGTCGTTTATTTTTCATCTTATATTGCATATGGATCAATGCTTGAGATTGTCATTTTCCCTGATTCATGGAGTGTTGGCTTTTCGAAAATGCAACAAGAAAAAAGAGTGTCTTGTTTTATTTTTTGCTCAAGCACCTTGTTCACATGGTGCCTGTTGCTGAGTGGCATTTATTTGTGGTTTGATTTTAGACTTTTGGATTTGTTTACTATATGATTTTTACTTCTAAGAAGCAACAGTTTGAACATGTGTGTGTGAGAGAGATAGAGAGAACATCTTCACACGTTGTGGCAATAAAATATCACATTCATTTTGTTGTGTCAATTTATCACATAGCA…
>Contig_Hb_1289
CATGGGACATTTTCCAGCAAAAATTTTTTCTTGACGCGGAAACAATGGCGGTGTTGGATTCCCATATGACAACTACTTTGGTCAGAATTTCACCGCAAATGAACTAGGCCGAAATCTTTCAAAGCTTAAATCACGTAAATCGGAAATTGACAGCGCGGGGGGTTTTTCTTGAATCCAAACCATGACGAGACAAAGTCGCAGAGCCTAGGCTGCCTAGCAACGCAGGTTGAGGTGACCAGAATGGCGAGATATCACTGAGAGAAGCAATTCAACCTACAGGTCGATTCCTTCGCCTAAGTTGCTTTTTTCCAGCCAAAATACCGTAAGTGCTGGTGGTGCTCTTATGATGTCGGAGGAAAGCGGGGCGGTGCAGGGGAGGCTTGGCCAACTGAAAAATGA…
>Contig_Hb_1290
TAAAACTAAAAATGCAGATGCATAGTGTGAGGGCTTATATTAAGTATCACTTCTCATCAACACATAGGAGGGGCAAAACCAATCGACCCAGTTGGATAATGGACTCCAGGCCTGATCAACTATGGACCCTAGCCTAACTTTGAGAGTAATATACATCCAATACTAGAACATGGACCATGAGATAAAGCATACATCCAGGCAGCTAACATGCATTCCCAACCAGAAACACAACACCAGAACCAGATGACACGTTGCATGCCTAAATTCTGCTACTCAACAAGACCAAGTGTGATGTTATTCTGCGTACTGTTGAATTAAAGATAACTAGCTAGAAAATTGGAATCTAATATCTCTAAATCACATTGTAATTTCACAACATAAGAAATCATGTTTACAGTT…
>Contig_Hb_1294
CTTGATATCTCCTCTGGCACCACTGCACTAACTGCCCTTATCTTTGGAAGGCAAGTTTGCCTCATAGTTGCCTTTGATTTTAAATTTTGACTTGGAATTCATTATTGTACCGGGGGATATTGTTGCCAAATTCCTTTTAAAGGGGTAGTGCCCCAAGTGTCCAAGCATCCATCAGATGGACATTGGCCCTCCAAAGATGCTTCCCTGGAGGATGACGTAAATGACTTTATGAATAAATATTAGTTTTAACAATATGGAGCTGTAGGACTATAAGTTATAATAAAGAAGGATTAGGAGTGAAAGAATGAGAACGAAAGTGAGAGAAGAAGATTACAGTGTATGGTAGCATAGCAATAGTGATGCATTTGATCGAAGTTCCTTTTGAACTTTTTAAATTAG…
>Contig_Hb_1296
CCTCGTCTGAAGTTCCTGCGGCTTCATCTGCAGCCAAACATAAGAAATGATAAAAAGGATTAGGTGGTAATGCATTATTAATTTTCCTTGGAAAAAGAAATCCACAATACATCAAAACATATTCATATCCTAGACCCCAATAAAGAGCATGTCGTTTTCCAGGTCCAAAGGCATGAATCTGTTGAAAGAATACAACTATTTTAAACTTTAAAATGTGCAGAATATCTCCTGGAGAACATCTCCATATTCACCAAAATTATCATTTTCATGTTCCATCAGTAACATTGTAAAGTTTCAGGCTTTACCGTAGGATTTTCTTGCCTAGAACTGCTCTAGATTCTCACATATATACCCAACCAATAGCACATAGTCTTGAATTTTATTCTACAATTTCCATTG…
>Contig_Hb_1302
AAAATTCTTCACTGTGAATCATTATTTGTTAAGTGTTTCTTCTCCCCTGGTTGTATGTGTTGTTTTCAATTTATTTCAATACTCAAGCTTTTCATTTTTGGACTGATTGATGATTCATATTGGTATGCTTCCCTTTCCTCATAGAAGCTACTAGCTAGGCTATTGTTTAAAAACACTTTTCTTCCTAGCTGAAGCTGCATTATGAAGTTATCATATAACTTGAGAGTAATACAAATCCTACGCAACTTAAGTTTTGCAATAATATTTTGTGACCGAAAGAGCACTGATGCTGGGTGCACTTGCTTTCCTCGGTGAACTTCATGTAAATTTATGAGCATTGATGTACCTATTATAAACAAATTTCACTGGGTTTTCTCCATCGTGAATATTATGGTGCTG…
>Contig_Hb_1315
AAGAAAGCAGGGATGTGAGATTGAAATTTTATTAGGCTACACATAATAGTTGCTCTGAACATACATGAAAGCAAGTGAAATCTTTCTATTAGATAATCCAACTGTATGCACATTACAGCTGGTCTGATACTGAATGTTTCTGCCTATTCAAATGATCTTATGCACCTTCTTTCCACAATAATTCCCCATTCTCCACCAGAAAAACTTTTCCCTTGTACATTTTTGTTGTCGAAACACTTATGTCACCAAGTAAACAGGTCCATAGGCTTTGTCACCGTGAGGATTGTTAAGTTGATCAAGGCACATGTATGGTATCTCATTCCCTCTTTTCTTTGTAGGATTGAACAGGTTAGTAAGTGGCCCAGATGTCTGTCGTCGGTGCTTTGTGTCAACAGCCCT…
>Contig_Hb_1323
CCTCCTCCGCCCCAGCCGCCGGAGACAGGTTCGTTCTGTAACTGTTTTCTGAGAACATTTTTTTTTGTTCTTTTTTTTTTATTGGAAACCATTTACTTGTTTGTTCATTTGGGGACTTCATTGTGAAATTGCTTTGGTTAGGGTTTAGTTGTTTTGCTGTTTTTGTAACTATTGGAATTAATATAACTGAGCTTTCGATTTACTAAAGTTTAGCGATTGGAGTTCTAATTGCGGATAAGAGTTTCTTAATGTCGGTGTTCTTGTTTTTGCTTTTGTTGTTGGGGAAATGGCTTTCTTTTAACTTCTGCCTGGTCTGGGATTAAGCTTAGTTGTTGTCGTTGTCTAGTGTATGCTGTGGGAGGGTTTTTTTCTCCCCCCTGCTTGATTATGCTTAGTGCC…
>Contig_Hb_1324
AAATTAATGAGTTTTAATTTAGAGGTGTGATGGCTTATAAAATCTCATTGCCATGATATGAATGTGCACAGGAGACAACTATAGCACCACAAATTCAAGATCAGAAGGTAGTTTTTGCTGCAGATCAATGGCACGCTCTTTAGCCAATTTATACTCCCTTGTTTCCCTGAACTTTGACTTGAGTAGTTGGCATCTAGACTTGAATAGTTCGGCTAACGGATATGGTCGACAAGGATCGATGATTATCTTCTCAAGGGAAACAGCATTCTTGGATAAATGCAGCAGAAATTCTACTTCAGCTGTGCTTCCAACAAACCCAATAAACTCCACCACCTTGAGGCAATGATATGCATGCTCATCTATTAATGATTGTACATCTCCAGATGACATCTCTGCATA…
>Contig_Hb_1334
GGAATAATCATTCACGCCTATGTTTCTAGACTTGTGTTTCCTAAGATATTTGCATGAGCTTCTAATGAAGTTGCATAAAAATGAAATGCCATCTCATAAATGAAACATTTTCGAAGGAAGCTATCATTAAATGCCCCATGGCTACCTACGTGAGGGCAGAAATCTAAATGGTGCAGAGTGCCTGTGCAACCAAGGCATGTTAGAACTGGTGTCAATGTATACCATGCAAATTTGTGTTTTGCAACAAATAATCTGTCTGGTCTCATGAGGGATAGGTAGGTGGTAGCATTTGATTAGAGCTTTTTCCTTTTGGGCTTGGACTATTAGGCACCGAAATCAGAGAGAATTTCTCAGATGAGAATATGGAGTTCTCTAGGTAGATGCAGTTAATTGTTTTTT…
>Contig_Hb_1336
CTCCTCAACCCTGGTAAGTTTAAATACTCGCGTTCATGCATTTGCATGCTCTTCATCCAGATGCAGATGAATTGTAATGCTTGTTTGCTATTACCTTTGAAGTAAAAAGAATGAAAGAGAATAGTCACACTAATTGCAACTGCACACCTTAATATTTGAAATTTATGCTTAAATTGACAAGAAAAATTTAGATAAGCTAGATAATTTAATGCTGTTGTGCAAGGCACTCCTATCATTTGGTAAACTTGTACAGGAAGAAGAATACTACATGAACTCGGTTAAATCATGTTACTCATGAAGCTTCCATTAATGGAGGCCTAAGATTGGGATGAGATTGTCTGTCCCTCCCTCAGATTATTTTATTTTATTTTATACTTCTCTTTTCCTCTCTCTCACCAC…
>Contig_Hb_1340
CTTTTTGATGGTTTATATACAATTTTTACTTTATTAATAAAAACATGAATGAATTTAAAGGATTGGTTTCATAATATTGTCAAATATGATTTTTTTTTTCTTTTAATGTGAGAATTTACATTATACACATGATTATATTTGGTTACAAATGCTAATTGATTTGCACAGTTTCATTCTCAAAAGGTTGATTTGTCTGTTTTACTGACTGTGGATATGATTATTTGTGTCTTTTGTGAGAATATATCCTTAGACACAATTTTTTTCAGGCAATTATTGCTTTATATGGTGCTCATATTGTCTTCTTGGTTTTGGAACACCTGTAACATGAACAGGGTTTATCATAAACCTCAGTTGAGGTAGTAAGTTGATATGTGAGAATCACTACAATTGTTTCATATT…
>Contig_Hb_1342
TGGGCATAGTACTGTTTTATATTCATGTAGGCTGTAGCACTATCATTTGCCTTCAATGAATTAGGTTTTGCGTTGTTTTCTAATTACACATACCTGCATATTTTTAAGTTTACTTCATATTTCCATGTGGGTATTATTTTGATCATTTTTAATCTTTTGCATGTGCCTTTTGATATTTGTTTTCTGTTTTCTCATAAATGGAAAACATAAAAAAGATTATATAAACTGTACTCCAGTGAAACCAATCATGCCAGCTCAGCTGCACTGAAAAATAGATTAGTTTCAGTTTACAGAAATCTCAACCCTCAGTTTCAGTTAAGAAAGTAATATCTATCCTGTCCATGTATCCAACCTGTGGCAGCCCAAATATCTGAAGATAGATCCAATTAATCTAAATTT…
>Contig_Hb_1343
CAAAGGTGAAAAGGAGTGGTCACGCTTGCAAGAGCAAAACAACAGTAAAACAATGGCTTCTGCTGCTTTCATTTCATCGTCTTTCCTTCCAAATAAACCTCTAACCATTCCTCATCAAGATCAGCAGCTTATGCTTTTCAAGAATTCTACTCAAATTGGAAAAGTCCCCAAGAAGCCAGTCTCTTTCAAGGTCCGAGCTGCAAGGCTTCCTGCTGGTGTGGAATTACCAAAAGTGGAGCCAAAATTCAGAGCCCCTTTTCTTGGATTTACTAGGACTGCTGAAACGTGGAATTCTAGAGCTTGTATGATTGGCATCATTGGAGTTTTCATTTTAGAATTTATATTGAACAAAGGAATACTTCAAGTGATTGGGGTGGAAGTTGGGAAAGGTCTTGATCT…
>Contig_Hb_1351
GTTCAACAACTCTCAGTTCGCTGACTCTATTTGAAAATTTGAAGCATTTGCACAATTATAAAATTAGACATTGTTACATAAATTATACCCAGTAGGAAATAATTTATTTGAAAAGAGATCATATAAAGTAATATCCATAACATTAAGTAAACAGTAGTTGTTTTAAATGTCATATATCCATATCTATAAAATTGAAAGTAAAAAATTAAGTTTATAATTTTGCAAATACCTAGATCCACTCCCTGGAATAAGTGAAAATATGAAATGAACAAAATTTGCCTGTTTAAATCAATTTGCTGATCTAATTGTTATTTATTAAGTCCAGTCCTTTGTCCTTAATCTCCCATTTTAAATCTAAAGCTTAGTTCTTGACCTTATACCACGCATTTTCATCACCCT…
>Contig_Hb_1355
AAAAGGCACTTGATGTGTGTCGTCTGATGAGATTAGAGAATATGAAATTTGACTCAGTGACGCTTGCCTCCATATTATCTGCCTGTGCTAGTACCAAAAATATAAAACTTGGTAGAGAGGGGCATTGTTATTCTATTAGAAACAATCTCGAATCTGATGCAGTAGTTGTCAGTGGCATCACAAACATGTATGCCAAATGTGGGAGAATCGATGATGCAAGGGTAGTTTTCAACACCACAATAAACAAAGATCTTACGTTGTGGAATACATTATTGACTGCTTATGCTGAACTGGGTTTAGTTGGTGAGACCTTGAGGCTTTTCTATCAGATGCAGTTGGAGAGTGTGCCACCAAACGTGACATCTTGGAATGCTTTGATTTGCGGATTTCTCAGAAATG…
>Contig_Hb_1363
CTTTCTTCAGAGGACTGCTGGGTTGTGATGGCATTCTGGAACTTTGTTTTGGAGGCCAGTGGTTACTTGTGCCAAACTCTCTCATGTTACTTAGCTGAGAATGCACATCTTTCTCAAAAGTCGTTGAACAAGTAACTTCTGATTTAGGCTCTATTTGTATGGTTTCTTGAACAGTTTTAGCCTTTAAGTTAGCTTGAAGATTTGGAACTTCTACAGAAAGTGAAGGAGCCACTTTGGACACATTGAGCTGACTCTTTTTTGCCTGCTTTCCATTCTTAGCCTGAATTCTAGTTGCATTGAAACAACTCCTATATGAATTCTCACAGCAAACATTTGTGACATCCTGAAGCACTGCTCTCCTCTTAGGCTCAGTGCCTGCATTTTCAGGTGCAGGGTGTT…
>Contig_Hb_1366
TTAAATTCCAACAAAATAATTTCCGTGATTAGCCGCTGCCCTCCCCGAGTGACTACTGGCAGACACACATGTCGGATCAGGAACATCCTAAAGCAAAGTCGCAGTTTTGTAGACGCCACCTTTAGCATCAGCAGAAAAACACAAACGGTACGCGAAAAAGGACCCGCGAGATTTGGATCAGTTTGTTACGACAGTGTTTCAGTCTACAAATTTCAATTCCCCGATATATCAAAAACCACCCTTCAGTTCCTTCTGATCACACACACACAAGGACGAGGCACGGGAGGAGAAGCAGCCATGGTCGAAATTGAAACTCCAAGAAAACATGTCCTCCTATTGGCATATCAGAGTTTTGGCATAGTGTTTGGTGACTTGAGTACTTCTCCTCTTTATGTTTAT…
>Contig_Hb_1375
TGACAGTAAGGTCTTAAAGGTCTTTGATATATGTACTCATTTATCTTACCTGGTATTGCCTGTAATTTTTGCTCAATTGCCCAAAACCTGGCACTTGAATATGCTACTAAGTTTTTCCAGGGTAGTTTCTTTTCTTGCCCCATGGATTACCAACGTTAGTGGTATGTGAGCAGTCATGCACGGCATTTGGTTGCTGGAAATTTATTGCAGTCACAGGAATGAGCCATTTTTTTTTGGGCTTTCAACCGCTTCAAAAGTTGGAGTTTATTCTGGTGCAGAAGCAATAAGCTTTTGATCTTTCCATTCAAATGCAGTATAACTCTGACCAAGTTGACAGGAATATGTTCCTGTATCTTTAAAGCTAGCATTCATCACCAAATTAAGAAAATTAAGCTTTAC…
>Contig_Hb_1377
CTCTAATTCTCCAATAAAATTTTCTGCATATAAAAAAAAAGTGGCGAAGGGTTTATAAATCCATTATAAGTTTTACATTAGATGTGGTATCGAGCTCAAAGGTGTGGTTCTTTCATAAATCCATTAAGAAACATTCTTCGCAAACGTTGTGAGTTCTTTGGTTTTCAATATAATGATAAACTGGTGAAATGGTGACCCTGATAAAAGAAGTCAAGTGAAGTAATAACTTGCGTTGATGAAAAAAAAAAAGCATACTGATAGAATAATGACTTTTAGTACATGTGATGGCTCTAGAGGCTTCAGATGAACTTCATGGCAGACTCGTGATGGCCTTAGTGAAATAATCGAGTTCTTGATGACACAGTGAATACTCAAGCTAAGTGAAAAGCTTTTGTTCAA…
>Contig_Hb_1381
GGCAAACCTAACAAATATGGCTTTGGCCATTTTGGTGATGGAGAGCCCAATTCAGCCTATAGCCTGCTAGTTTGATAGTCACACTCTTTGAGTCATAATTCTTAACATTAATGAATTGTACTTTCTTTTTTGCCATCTCTACTATAGCATGACATTCTCAATATCAACTCATGGAATATAAAACTCTTTGGTGCCAGCTTCTGGATGCGAGTTAATAAATTGTGCTTGATTATTCTTTCATTATTTTATGGATCTATAACTTGTCATGAGGTTGACAGAGAAAATTCTAAATTCTTAAATAATTTGCATGACCTGAATCTATGTTGTGAATAGAACATAATCAAGATCGAGAAAGCTTGAAGGTGGGACTGCAAAAAATGGCTTGAATTTCTATGTAGT…
>Contig_Hb_1383
CAGAATCAAGACTGCAAATTAAGACATAACCATGGCTATGTCTTTCCCCTATTCACAATTTCCTACCATTTCAATCCCTTCTAGGAAGTACAAATCCGTGCACATTCCTACACTGCATCATCAACCCTCAAAATCAAAAAGCCCAGTACTCCACCTTTGCCACCGCCCGTTCTTGAGCGACTTTACAAGAACCTTTAAATGCCAGGCTCAAAAGCAGCAAGAATATCAAGTTGAAAGGCTATTTTCCAACCTTAACCAAGCCACGCTCAAGAGAGAACCTGGAAGTTTATCTAGTGCAATATTTCTGGTCGCGGGTACAACGGTAGGTGCTGGGATCCTGGCAATTCCTGCGGTTACTCAAGAAGCTGGTTTTTTGGCCTCCGCAGTGGCCTGCATTGT…
>Contig_Hb_1392
GGTGAAATTAAAATATGTAATTATTGGTGCAATTAATTTGTTCCACTTAGCTATAGACCAAACAGAGCTAGCTACTGCCCAGCATATATTCCATTCCATTCCATTCCATATTTGCCTGTACAAGCATAATGGGTATCTTAATGGCATGGTGGTTGTATGAAATAAAGGGTATTAATTACACTTCCCATTAAAATTAGGTCTATGGATGAGAAGATGTGCGGACTAACTCAGACTCAGCAGCTACCTCTCAATGGTTGTATCAGAGAAAACTGAAATTGGGTTACTATAATTTTGATGGAAATTAAATAAAAAGTGGTAGCGTTGCAAGTTGCAGCCCACAATCTTGAATTTTGTTTAGCTGTTTGATGGATACATCTTTCAATTGCAATCATCTTCAAC…
>Contig_Hb_1400
CTTCCTAAAAAGAGGTCAACCAAACTGTCAACGGTAGAAATTTTGAACATATTTTTCAAACTTGAAGTTGTGAGCCTGGTAGATATCTTTAATGTACCAAAGTTACCATTAGTTGTGCATCAGAAAAATAATACTCAAAACTCTAGTATAGAGTAAAATACATCATAAATTATCATATCATGCAGGATACATTCAAAGAAATTGTCAAAATGCAATTGCATATGTATACATGTATATATAATACATACGTCCACATCATAGGAATACATCCTTTTCAACTCATTGTCTTCACTCTTTAGTGTACTTTAACTTGAAATGTCAATAGGCATGAAGCATCAGTCTCCCACTTGCAGTCAGAACATACTTGTAATTCTATTTTTTCATAATGAGTAGATGATT…
>Contig_Hb_1402
AAGTATGTCTCCATGTCTCCTGAGATGCTGCATATACATATGCAAAATCAGAAATGTAACAATTAGGGCAGTTTATACTCCATTACATTTCCTTTGATATAGGGATTTGATAGTTCTCCAACTACCGCTAAACTAATTGTTCAAGGGCAACAGGGAGATTAAACAGAATAACTGAAATATGATGAAGGTTTTATTCAGAGCTAATTGATGGCTTTGATACAATTGATGCCTCTAGACAGCACAAGGAGAAGGGACATCAACATTTATTGGCTCAGATTGACCTCCTACATGAATGAAATAAGCAACATATCTTTATCTGCAAATTATTTGAGTCTAAACCTAGAAAATTGGATGCTTATAATTCTAATCCTTGTAAAGTCTGACAAGCTGGTTAACAGG…
>Contig_Hb_1405
CTTGACCTCTTTGACAAACTGTAGTAATTTACAAAGCTTGTCTCTCTATGATAATAATTTTGGAGGTGTCTTACCAGACTCTGTAGCCAATTTTTCAACTCAATTCATTAGATTATTTGTGGGAGCAAATGAAATCACTGGAATTATTCCTGCAGCACTGGAGAATCTTATCAACTTAATTGCGTTGGGTATGGATGATAACTCTTTCACAGGTGTGATCCCCCATCAATTGGGAAAGCTTCAAAAGCTACAGTCATTGGTTTTAAGGGGAAATAGATTATCAGGTCAAATTCCATCCTCTATAGGTAACCTTACTCAGTTGTCAATTCTGGACCTGTCAAATAACAAATTGGAAGCAAGCCTTCCTTCAAGTATTCGAAATTGCCAAAAATTGTATAT…
>Contig_Hb_1406
GGGAAAGTGCAAGGAACCTGCGTGACACCCTAGTTTAATGTAAATATAAAGGACAGATCATGGCTTTGCCAATCAGCACTTGAATAAGTTCTTGCCTTACATATCAATTAATAAAAATTTATCAGAAGAGAAGTTATGAGAGAAAAGGTTTCTGCCTTATTCTAAAACTCACAACAATTCACAATCATGGGGCAAAAAAATTTTAAAATCAACAGAAAAGCAAACCGAGTAAACAATATTTTAGCAAATTCAAATAGTAATGGAGTAAACAAAGCTCATTTGTCAAAGACAAAAATCAATGAAAGATAACCAGATTTTGTGTCATAGTAGAATTGTTTGCATTCATTAAATGGAATAGGCATTAGTTCTAAGGAAATCTGGGTCATTTACAGATTTCGA…
>Contig_Hb_1407
TAATTGTTTTCTTCACCCGATTTTTCCTAAAAAAATTGAATAAACAAATATAATTATTCCTCGATCAAATAATTATTTTCATAATTATTTACTGACACTACTATTATTATTATTATTATTGCCATTCCCCTATCATGCGCATATGTTGCTATAGTGCGCCGACTTGTCAGCGGTCAAAGTTAAGAGACCATGTCTACCAAGCAACCACGTATAACGACAAAAACAATACAACACCCAAGTTCGACCATTTTGATTAATTTCACCTATTCCAAGTTGAGAAGGATCATCATCTCAAGTCACTATCACGCGCGCTGTGTCCACTAAAATAGCCAAACAGCTCAACGACACAAACCTTTGACCCCAACCCCAACTCGTTTCACTGATGCAAATCAGAGTTAA…
>Contig_Hb_1411
CGGACATGTTCAATAATTCATCCCTGCAGGCACTAGGTGATCAGACACTGCTGGAAAATTGTTTCTTCAAATATTTTTCTTCTAAAGTGGTTAATGAACTTTGTTGGCACTTGGAATCTAATTTCATAATGGGTATGTTGCTCGACTGACCTTGTTTTGCCTTTCAGTCAATACCAGTCATGTTTGATGTTGCCGCAAATAATGCAATTCAGGAATACTCTAGTGATCTTCATGGGAAAAAATGATCAGTAGATGATTCTGCCAATGCTTCCCTTGCCATGGGTTCAGTTCTTTTGTTTTTGGCAGCTTGGATCTGATCTGCGAGTGAAACTTCTCTTTGAACTTTTTCTCTCTTCACAAGTGCCACATCCAATTTCTTCCAAGCTGGACTATGGGAAA…
>Contig_Hb_1420
GTTTTCCACCTTTAAAATTATTAGTTTATAGCTAGGGGGCCTTAGCAAGTGTAATTAATATTTGCATGATCCTCTTGTGCTTAACTCATTCAATGATTGTGCTGTCTACACTTCCAAAGTGCATTAAAATTTTCAAATATTAAAGTAGTGACAAAAATGAGAGAGATTGATTAAACATGGATGGAGTTTAGAATGACCAAGTTTGCTTGAAATTTATGCTGGTAGTAGGCATGTTTTAGGCAGAGTCTTCAGTCATATTGTCAATCAGGAGACTGAATTGGTCCAAATCACAATTGTTTTTGGCTGCTTAGAATTTTTGGCACCATTAATTCTATGTGCAACCATCAATGTATGTTCAAATAATGTTTGGGTAATGTCTGATGGCAAACAAGGAAATAG…
>Contig_Hb_1423
TACCCCTGTGTGGGTACTGTATTGCAGGCAAGTTTTTATTTTTATTATTATTATTTTTTGTTAAAAGCTTTCAAGGGCCGTTCTTGACCTGGCAGTTTTTAGACGCAAAGCATTAAATGGCCTCACGGGTTGGAATTAAATTCAAATTTTCGGTGTCGTGCTCGGTAGATATCTTTGCATAGAGACTAAAGAGTATAGACTTGTCACGTAAATCTAACACTAGTCATTATTACACAGTTGCAGATTTTGCTGTCTCGTGTCTCTTCACTTCCTTGAATCCGTCCATAGATTTTGGAACTTGTTTTACTCTCTGTCTCTACTCTCGTGGCCCTTGATAAATTAGATATTTGGCTTCAAATTTTTAATTTTTCGTGTATACACTGAAATTTAAATTTAAGA…
>Contig_Hb_1427
GCTCAATGATGCTTTTACAAATGGTTCTGTAATCAGTTCATTATAATTTGATGAATATCAGAGATCATTCAATCTCTGGCAACATTCATGATTAACTATATTCACCTTCTCCATATCTATACAATGTAACTCTTGTAACTTATGATCTGTCACTGCAGGCTGCAGTTAATGGGCACATCATGACACAGGCACAAAGTAGCTTGTGTGCTAGCTGTGAATGCTTGACTTGGGTAAGATTCTATAGAACCCACAGAAGGTCAGGCACTACTATAATAGTCCATATAAGAGGGTCTACTATGCCTAAAAATATGGCTTATCAAAGCTTCAAGAAATGTGTATAAGTTTCCAGCAAAATATATCATTAAATAAGCTAAAGGAGGACCTAACCAGACGCCCAGA…
>Contig_Hb_1428
CAGGAAAATATCCGATGAAAACATGCAGGTTAATCTTTATTTGTTCTTCCATCTATCATTACCAGCTTACATCTTTCTTTTTTTTTTAAGGATGAAATGAATGTTTCAAGAATCATCTTCTACCAAAACTGTGCATTGTGTTATTTAGCGCCAGTAATGTTCATTTTGATGAGAAATTAGATCTTGCTCCATGTCAGAAATTACTTGTTACTGAATTAATATGGCCCTAAATATCTGCTTTTTGGAATGGTTTTTGCTTGTTGAAATCTTGAAATTGCTTTCAAGATAGTCTCCATAGCATTGGTAATTTGGTAGCTCTCTACTAAGGAATATATAGTAGATTGTGACCAGAGACTTAAATGCATACCATGCTCGAAACAGAAGTGCGCTCGTGGTCTT…
>Contig_Hb_1437
TTCCACCAAGGCAACTTTCTTTTCAGGTAAGTATGAATTAGTTTTTAGGTTTGTTTAATTGAAGATTGTTCATATACTTGGAGATTATAAAATCTTGGCAATTCAGAAATTTTATGTAAATCACTTGTTCTTGACATACTTACATGTTCATGACATTTAAAATTGCAGAACAAAGTTCAACTTACATTGAATTCAATTTGAGATTAAAGGTAGAAAGTGTTTGTTGTTTGTTTCAATCCATATCTTTAATTGGTAAAATTGATGATTAGACCCTATTTTAGTGTAATTATTAAAAGGCTACTGAACTAAAACATGGGAAAGAAGATAGAACACTTAGAATTTGTTTGATTTAAAGGTTATTGACTAATTTCCTGCATATTAATAAGATCTTTCTGAATT…
>Contig_Hb_1443
AGTGTTACTCGAGAACTTTGTGTAATATCTCAAGCATCTTGAATCTGCTTTGACGGAGGGTTTTTGCAAAATTTTTGCAAAGATGAATGACTTAATGACAGAATCGTTCTTAAGTTATGTGGAACTGAAAAAGAAAGCCCAGAAGGATTTTGAACTCGAACTTGACGTGGAATCTGGCTGTCTCAACCCTGCAGATGAACCAAACCTATCTCAGTTCTTCCGAGAAGTTGCGGCAATCAAGGCTGAAATGGAAGAGATCACTAATCTCTTGATTGATCTCAATGCCCTTGATCAAGAGTCTAAGTCCACTCATAGTGCCAAAGTTCTTCGTGGCCTGAGAGACAGAATGAAATCAGACGTTGTTACTGTTCTTAGAAAGGCCAAGGTTATCAAAGCAAG…
>Contig_Hb_1444
CATTAATCTAAATAGGGGAAAAAACTAAAATGCAATTAAAATACTTCATTAATTAATAAAATTACAAACAATATCATACATAAAATTTTATTGAATGCATAAAGGAAATTAAGAAAGTGTTTGAACCCAAGTAGCAAGCATGGCTGATGGCTATCCAGAGAGTAATGCATTCTAGGAAATCGCCTTGAACTCAAGACCAGAGCCACTTAATTTTTCCTCCATCACTTGGGTCAATTGCTCCACCATTGCAGGGGATAAATAATTCAACCAATCTCCAACTTCACCTTTCCTAAACAAGTGTCTATTTTCAATGTTCATAATGGACTTGCCAGATTTGTTCACCTCCAATTCCTTCAACTTCTCAAAGCTACAAAGCTTGGCTACATCTTCAATTACACC…
>Contig_Hb_1446
GATCACAATCTGATACTCGTCGGCAGGGTAATTATGATATTAAAGTTTGCATGTAAATGTTTTGGGTGAAAAGGTGTTTAAAAATGTGAAATTCCAACATTGTGAAATGACGAAATATAGAAATTTTTATGATAATGTAAATACCAAAGCTGCTATACAACATAATCTCTGCATAATGCCAGTTGTTTTGGTCACAATTTTAATTGGATTAGAATGGTATTTTCCATGTTAATTTTAAATGAAACTACTTCTAAGGGATGGAAATTACTTGCATGAATCCTTTTTGGTTTTGCTTCTCTTTTATATGATTTTAAGTCAGTAGTTAATAATTTTAGTAAATTAGTATTTATTAAATGCTTCTAGCTATGATCTCTATGTGACATTCCTTTGATCTGCTAA…
>Contig_Hb_1451
ATATAAAAAGCAGTACAAGCTCAACATCGTGAAGCAGAAACAGAATGAATATGAAATCACTGTAGTTGTCAGCATTATCACCAGAAGCATTGCTTTGAAGCTATTTGTTATTGCCATCGTCAATGCTATCACCACAATAGTCAGCATTATCATCAGATGCATTGCTTTGGAGCTATTTCGTATTGCCATCGTCAATGCTTCACAAGTGTTTATGATCACTCATAACATACAATCTCCATTTCCCACGTGACAAATAAATTACCATATGATGCTATTTGAGGAAACATACATATACACTAGCAACCCTCTTCAACTGTTTACAAATATACAAAGTACTGAACACTATTCTTATGTGAAACTAACTCCTACTAAGATCTCATTGCCATTAACCTTATAAGA…
>Contig_Hb_1454
CGAACGGTGGAGGTGATGACATAGATTTTGATCGTAGACAGCTTAGCTCATCTGATGAGTCCACTTTTGGGTGGAATAAATCAGAAGAAGGTTCTACTATTAGTGGATCATCATTCTCTGAATTTGGAGATGACCATTTTGCCGTAGGCAGCTGGGAGCAGAAAGAGTTAATAAGCCGTGATGGACTCATGAAGCTCCAAGCACAGGTCTTTTTCGGTTCAATTGATCAGAGAAGTGAGCGTGCAGCTGGAGAGAGTGCTTGTACAGCCCTCGTTGCTGTCATTGCTAATTGGCTGCAATCTAATCAATATGAAGTGCCAACCAAGTCTGAATTTGACAGCCTGATCAGAGATGGTTCATTGGCGTGGAGAAATTTGTGCGAGAAAGAGGACTATAGAC…
>Contig_Hb_1458
CCCCCACTATCCAAGACTATACCCGTGGCTTCTTTGGCATATACCGAGCCACAGTCCTCGAAGCTAGCAAACGTTTTTCTGGCGCTATCTTTGCTTCTTACGGTGACCCAAGTGTCATCCCATGCCCAGTTTGGCACTTTCCCACTGCCTTCGGCCAATTGACGGATTCTTTCCATCGGAGAAAGGGAACAACTTTTATGGGTCGGTTTCCATATCCAAGCTGCCTCTACCTCCTCCCTTGAATCCCATAGTCTTTGGTCTAATGCACTTGTTGGAGTATCCGTATCAGTATCCTTCAAAACAGAGCCGGCGTCCTCTGTAATAAAAGCATGTTCAAGTAGCTCATCAGCTGACCACCTCTCCGTCGGGTCTCTCTTCAAGCACTTGCTCAGAAAATCT…
>Contig_Hb_1461
TCCAGCTGAGTATTGTGATGCTTGAACTTGCTCGGCTCAACTCACTATTCAAGCTGCTCAAGTTCGAGCTTGACTTAATTAAACCTGGAGTATAATTCAACCATTTTTGCGAGTCAAGTCCAAATAACTCATAAGCAGCTCAACTCATTTATGCTTCTACTAAGGAGCAAGGCTCAAGATATACAAGGGTGCAATGTCAAAGACATGGATGCAAAACATCTTATGTTTCTTGAGATCTTGAATTTCCCGAAAGATGAACAGAGAAGATCACTAAAATTTCAGATTAAAACTTTTGAAGAGAGCTAATTTATGTCTCGATATATGTAAAGAAAAAACCACAGGCAAACAAGTACAAAAGGTATCGACTATTTTTTCAATGGCCAAAGAAAGAGGAACATA…
>Contig_Hb_1463
CCTATCGTTTATAATTCTAGACAAACCAAGATAAATTGAAAGCAGATACCATGTAATCAAGCTCTAAGATAGCATGGAAACACAATCTCCTACTTAGCTGCTGTGCTTAGCGCATAAGCTGTGAAAATGACCAGAAGCCCAGAACTATTACATCACATTTTCAAAACTCCAGCCAAATGAGCACTAATAGGATATCCATCTCTCTTTAATCAAATAATCATGAAGAGAGGATTGAAGATGTTAGATGAAGACACATCACCCAATAAAATGAGAAGAGGTTACCGGCTAACACAAATCCAACATGTGAAACTGAACAAAAAATCCCAAATGAAGAGAATCGTGAAAACCTTGATATCCAAAATCCAATCAAATCAATTCCCAGTAAATATTCACACCAAT…
>Contig_Hb_1473
CGAACCCAAATTTGTTTATTTATTTATTATTATTTAAATTAATTAAATCCGAAAATATCATGTTAAAAGAAATCCAACAGCCTCTGTATCTGTTTCCCTGTTTCGTTGTCTGTTGGCTTCCTTTAGCGCAGCTTAGCTTACCCGTTGAAGTTTGAACCTTTCCTTCTCTCTCTGCGACATCATGATGATGCTTGGAGCTCAATTCCAAGTCCCCGCACTAGATGCTTTCAGGGTTTCAAGGGCAAGTGATGGTGGAGGAGGTTTGATCCCGAATTCTGGTAGGTGCTTGTCGATTCAATTCGGTTTCAAAAGAAGCCTAAAGTTACAGTGTCGCGGTGGACGTAAATCAATCCTCATCTCCTGCAACTCTTCTCGTGGAAGCTCCTCCGATGGTGGTGG…
>Contig_Hb_1475
GCAAGCTATTTGATTCTGGCATGGCCACCTTCATGGAAAGAAATTGGCTTGCTTTCCTATTTACAATCTCTTCATTTAGATGTGGTCCTGGTCTCATATGTAACCTGTGACTATGCCAATTGTAGTCCACTGTCCAAGATGGTCCTTCTTAGACATTTGTAGGACTTGAAATCAATACTGACCTTTAGTATTTTGGTATGAAGTGTATACTTTTGAGATGGCTTGTGTGTCAATATCTCCTGTTTGGCTTCATGAAGGAACCTTGCACCCACTTCACTTGTTACTATACTCTTATAGCCCTTAAGTGAAATCTCATGTTCCCCTCCATGGAGGGGGAACTTTTTGTTATGCTTTCCTTCATAAAAGTATTGCAAATGGGATTGGGCTGTGCCTTCACTG…
>Contig_Hb_1478
CTTACCTTCCCCCAAAAAAGTTTCAAGCTCTAGCGCTCGCTAGTCACTGCAAAACGCTTTCAAAAAACCTTCCAAGATCAAACACCTAGCGTTCAAGTCATACAGTTAGAGCCATGGCTAGTGCAAGCTGCAGCAGGGAAGAGGTGAAAGTGGTGATTATTGACACTCAATATGTTGTCACTGATCCTTTGACCTTCAAGTCTGTGGTTCAGAGCCTTACTGGTAAAGATTCTTGCGTTTCCTTGATAGAAGAGAGCTCGTTTGCTGGTGGAAAGAGGAAAAGAGAAGCCGATAGTAATGGGATTATTGAAAGTTCAGGTGGTCCTGTTGGTGGTGGCGCTGCTGCTGCTGCTGATTGGAAGTTATCGAAAGGGTTGTCGTTTAAAGACTTGGATAAGA…
>Contig_Hb_1481
TTTTTTTTTTTTAAAATTTTCTTAGCTCATCTATTATTCATCCAAAAAAGGTATCACATAAAAAAAAGATGATGTCATATTGTATAAATAAATAATCTATGGCAGTTTTGCACTGCAAATGTCCTTGCAGGCTACTGGCTGAATTTTATCAGACTTAAGCTGGTTCAGAAGATGTGACTTAACTTATTCCACATTTTGACTGTAAAGGAGCTTTTATGCCATTGATTTAACTTTTGTGATGAACATGAACTTGTTACTTATCTATCACTTTCTCCCAAAATCTACAATAAGATGGACCCTTTTTGTGCCTGTGTCCTGAAAATCTTTCTTAACGTGTGTTAGAGAAATTAGGAGTTCTATTTCTGAATTGTATGTCTCTATTTATGCAATTATTGGTAA…
>Contig_Hb_1482
GATTAGAAAGCTCAACCAGAGGTTCCTGTCAATCCCACAAACTTGTATATGAGATGTTCTAAAATGTCAACAGAAATCATTAGTTTGAGTGAATTATGCCTATAATAGGTAAATCAAGTTACTAAGAACACATTGTGAACTAATTGCACATGAACGTATTGGGATATGATTACCAATGTTACCTCCTTACGAGGTGCCAACAACTTTGTTTCTCTGTTGTAATACTACTAGAATGGAAGAGAGAGTATTGCACATGTTAAAATTAAAAAAGTGCGAATAGCCCAAGCTTTTAAGTGGCCACACAGAATAATTTTAGAAAGACAAATGGTCAACTCTTGGGAAAACTTGGCTTGCTTTATACAGATATAAGGTTATACATTTTGCAGTTGCTATGAACTT…
>Contig_Hb_1484
TTTCTCTTGCCATTTCCCATTTCAAGGCCTCGTTCTTTGCTTGTTTCTTCTTCACCATAGCCCTCCTTGGAGAATACCTGAAAATCAATTTAGAAACAGAAATGGGATCTCCAGTTTTGGCAATCCAGAACTTACTCAAGTGGAAGAAGTATAAAAGGCTTGATTTTGGTACTGTATTTGTAAAGGGTAGACGTTTGGAGAAACACGCAGTATCATGGAGGGAGCACTGCACCGAAAGAATTGGAGCTTCTATTTCTTGTTCTCACAGTTTCAACAAGGATACAAACCTACCATCTATTCAAGAACTTACTAATGCTCGAGTTATTTATAGCGTAGCTCCTGCTTTGGGTCATAACCAGGAGTCGCATCCAGAATCCCATCGTAGAGTTCCTGCAATTG…
>Contig_Hb_1486
TACTCTCCAGGACAAGAGTAATGTACAGATATTTACTTTTATGATATTGATTATTTAGGATAAACCTGAAATACTTAGAAGGAGACTTAGAAGCATAGGTTGGTTGATTTAGTCTAGGGAGACTGACTGGAGGATTATGACTTGCATTGTTTGGCAAGTCTTATTGCCCCAAGAATGTCTGAAAGAAGCGTTCTGCATTTGTCACTTCATTTTGTATTTGGTATAGTGGGAAGTACCATGTTTTTATCTAGCATATCGACATTCCTATTGTAATACTACTAGTAGTTATCCAACTTTATGTTGTGTAAAGATGACAATATTTTTCACGCATATGCATTAGTGTGAAACGTTAACAAATCCAACTAGAGATGTCTTCTTCTTCATACCTTTTGACGTCCA…
>Contig_Hb_1487
TTTTTTTGCTATAAAACTTGAAACCACTTGATTCCTAGGGCAACAAACAAATCCAGAAAATCTTATGATATTGACATTAGGGTTAAGGAAAGTAAAAGTCATCATACGCTTGAAGTAAGATAAAAAGAAGAATGCAAATGCTATTTTAATGCTTAAATGGAATGGTACAATCTATTATTTTATACATGGTAGCATCCAATATTAGAGGTCATATCTAGGCCTGATACGCTATAGCAAAAACTACTCTCCACTGCACAGCAAAATGAAACTAATATGTAGGTCAGCCAGAATGCTATCTGTCCCTAACCAATGAACACAGCTCCTTTCATTATATCCACCATTTTCCACAGTAGGTGCTATTTACAGAGCACTTTCAAATATGGGTCTCCTTTCATTAAG…
>Contig_Hb_1490
ACTTCTGGACAAGCATCTGGGCTCCAGAGGAGCAAAAACTATGGCTAACATCAGCTATGCTTTAAAAGCAACAGTTCTCTCCTCCACATCCTGTAGCAAACCAGTCCTGTCTGGAAACATATAATATTCTTTTCCAATCTTCTTAAAATAAATGTTTCAGAATGAAGCCACATTCCTTACTCATGAATAGCCCTTATCACCCACTCCAAATGCAAGTATACCTTATATTGGTGCACTGCGTCACACCCAACTCCATCCTGGGCCTTTTCTCAGCCCTGTATTGATCATCTTTGATCTTGTGTCGCCTGCATCTCCCCACCTTGCAGATTTAGCATAGATATTTGATAAAACTACATGATGGGTTGGATTCTTAGGCTCAAGTTTAAGAAGATGATCTAC…
>Contig_Hb_1491
CTCGACGGTAGCGGCGCTACACAAGCTTTAGGGCTCCTTGTTCGGGTCCCGCAGGTTTTAGAGTTAGGGTTCTAAATGGTTGGGTTCTAAGTTATGACAGTGGGCCTCTTATAGATTGGCTTTCTTTGTCTTGTCTTCAGGCCTTAGGCCTTTATCTACTGTTCGTTGTCCTCTGAGCTTTTAAGTTATGGGATTTGTATTTTAAAAAAAAAAAGGTGAGTGGATAGAATCATTATTTCTGAGCAAAACTTTTGCTTTTGCTGGATAAAGCAGCCCTGCAATTGAGATATGGAAACATTTATAAGAGAGAGTGAGGGAATCAATCCCAAGGCTTTTCAAGAATCAACATACTGCTGGCATGAAGATCGAAGCCAATACTTACATCTGTAAAGAACAAGA…
>Contig_Hb_1492
GACTTGCTGACAGAAGCAGAGACTAAGCTGCATCACAAATTTGCTTGCTTCTTGTTAAAGCAAGGACAAAAAATGAAAAATCTGTTAACTTGGTAGCTGTGGCATCTGCCAACACTCAGGTTAATAGAAGCCAACTACTGAGAAAAAAGGAGAGCTTTAGGCAACGCTTTTGGGCAGCAATAGATATGCCTGCAACTTGCAATCAGCTGAGAACTGAGCATAGTTACCTTTGCTGTCTTCCATTGAAATTGCATCAATAATCTGCAGCAATACATGTTCAAGCTCTGCTCTGTCAGTCCATTCATGAATTTCTTCCCTGATAAGCATAGGATTTCTGCAAATTAAATCCCACCCTGGAAAATTCTTCCTTATATAAGCTTCAAAATAGGGCAGTCACCC…
>Contig_Hb_1495
CCACGTCGTGCTATTGCAGTCGTTCTTTTGAGCTTCCTGCTCGTCCTCTCATTGTCCCGCCCGGAGACGTCCCAACCGCTCTCTCTTTCGCAATAGCCCTGGTTGGCTTGCTCGCCGCTCGCCACCTCCGTCCTTCGAGAATTGCTGATCGCTCACTGTCCGATTTCACCTCTCTCTGATCTTCGCCGTCAACATGCACGCCAATCTTGCCCAGCTGGGACTCCTGTCCCTCGCCGGCTCCGCGCTGGCTCACCAGCCTCACCAGCACAAGCACCAGAAGATCCACGAGCGCCGTGTCGCCCAGGCCAACGACGCTCCCTACGGCTTTGGCAACGCTACCGTTGCTGGCCCTACCGCCGGTGCTCCTGCTCCTCCTTCCTCCGAGGACACCACCAGCAC…
>Contig_Hb_1498
TTAAAATCTAAAACTTTAGATAAATTTTATAATTAATTTTTTAAAACATATTACAATTTAACTTGCTTTATTTAATAATTATTTATAAAATATATCAAATTAATGATTGTAACAATGTATTATTATTGCCTTTTAAAAGATGACTGATTTGATAATATATTGGTTAAACCTTGGTTTGACTCTGGTTGAACCTTAAATCTTTAGCCCTTTTCTTTTACCTATTTAATGATCAGGCTGGTTTTGAAAACCTTGCTTATGACCCATAGCTCCTTAGATACTACACAGATGTAACTTTTCTTTTTCTTCTGTGTACCTGATTTGCGTCTTCACCATGTAACTTCACATTTGACATTGCCTTTCTCCATGGATGCTTTTTGCAGGTTGCAAGAGAGAATGCTG…
>Contig_Hb_1499
TTTTGAATTTTGATATAGACATGGATTGCCTTTTTCCCCAAATTTTTGGTTATTATTTCTGTTGAGTCGATCTTATATGGACTACTAGTCTACTACCTAATGGAACGTATTGAATTGATCTTTCATGGTTTTCTAGTTGGTTTTGAAGGAAATAATTTGTGCATCGATGTTAAATCTTGCTCTGTTTTGTTGTTGGTTTAACGGAGAAGGATTCAAGGTTTTGGTTCTCGCGCGTTATATTGGTTTTTGTTTCCTCATCACTTTCTAGAACTTAAAAGGTGTTTCCTTCGGTAATCCTGGACATTGTTCAAGCAATTCATTGTGTGATCAGTGTCTATATAAGAACCTTTTAAGGACATGTTGCTTACCAAATTATTATGTTATTGTTGCTAACTTGTG…
>Contig_Hb_1505
GGCAAGTTCAACCAAAATTGGTGTCCAACTAGGCAAGTTCTCATGTGGATCTAAGGCACATTGTTGGAATATTGTCAAGAGTGAGTATCACATAAGGCGGCTTATAAGTGTGGAGGGCTGGTTAAGTTAGCTTTAAGTAAGCCCATCTCAGACTCTTGCCCTTGGCCTACTCATTAATCTCTACCATTCATAAGTAAGATTCACGTTCTGATGCACATTATTAGAATATAAAATAAGTGAGATTCAGTCCATGCCTGCATAAGTTTTTCCTGTTGAATTATTTCTAGGTGAAATTAACATGAAAACTCACCTCAAACGCTTGTTTATTTGATCAGATTCTGTACACCTAAAGCAATCAGTTTGTGCTGCAACTTCTGTAATGATTGGCTATTAAATTAT…
>Contig_Hb_1508
TGGAAATTGTTCATCAGGAAAAGTAAGGCCCCTCCCTTAGATTTTTAGCTGGTCAGTTTATCCACTGGGGAGAGAAGCAAGATCCTGTGCTATTGCTGTTAGTGGTTCTGTCCTAGATTGAGCCATGGGAATAACTGTATGCATATTCTCATGACTTGGCCATTGATTGAGTGTGACATGCTACACATCATTGGTGATAGAGAAATTTATACTATTTGACTTTTGTGGAAAACTTTTAATAACATTTGCGTGCATGTGTGTGTGAAGCACAGTGCCAGATGGCACCTATGGATTTGTAATTAAGTCATATGTTCATTTTCTTTTCCTTCCTTTATCTTTGATGGAGTATCTGGATAAAAGTTCTTTGGCTTTTGTAGGTCTGCACCAGACTTTCTGAAA…
>Contig_Hb_1515
TGAAATCTGTCAATTCACCTCCAGCCTGCACACAAATAAACCCTTTAAAAATAGTACCAAACACCCTCCTAACAGAATTCCTAAAATATTCCATTGAGTTGAGATATTAAAAAAAAAAAAATCATCAGGCACTTTCTTACATAAATAATTGGAAACTAAACCAAAAATCAAACCTAAGAAAATTCTCCGACAAGTATCAACTACATGACTAAAGTACTCAACAATCTGCCAAGATCTGAGTAGAAAAGTGACCATTGATCATGTTCATCTATTGGTAAAAATCTAGAAACATGGAAGAACCAACTAATTTAAAAATTAAAGTGAAACAGCAATAAAATGGTTTCCATTTTCAATTACATTGAACATACTGTTTATACATTTTCATCAATGTTAAATAGA…
>Contig_Hb_1516
GCTAATGAGCTTTCAAGACAACTTAAGGTACTAAAGATTCTAAACATAAGTAGCTTCTACATTAATGAAAAGATGTGGAATAAGACAGAATTGTAGAACCTTTAGTTTCTTTCATGCGATATAGTGGTGGTGGAGTATTCCTGGACATGGTGATTTCCTTTTTGGTCAATTAACTTCCCAATGATCTAAAATTTTCCGACATATTCAGTGAATATTGTTCTTATAAATGCGTCTGCTTGTCTAATTACTATGTAGTGCTACCATGTGTGCTTATAATTTGTAGCGTGATCACAACAGTTTGCTAACCTTTGTTGCCACTCCCATTGGTGGGTACTTTTCATAGTAATCACATCAATTTCCCGGGAGTCTTTTAAGCCTTCCCCTACTTTTTTCTTGTAC…
>Contig_Hb_1518
TCTAGAAGCACATTCGATGATTTCAGGTGACCATGGGGAACTAATATGGGAAGCTCACTGTATAGATATGCCAATCCTTTGGCCACTCCTTTGATAATTCTCAACCGGGTTTGCCAATCAAGCCCTTGCCCTTCAAGGGAACGGTTGCCGTGAATGTGACTAGCCAAGCTACCATTCTCAACGAACTCATAAACCAAAAGCTTCTCTTCCCTCCGGTAATAGTAGGCTGTGAGACGCAGCAAGTTTGGATGCTTTAACCTCCCCAGCCTTCTCATGTGCTCATGAAACTCTTCTCTGCCTACATTGTTCATATGCCTGTACCTCTTCACCACCAAGGCTTGGCCACTCCCTACGGCAGCCTTGTATGAAGACCCAAATGTCCCGCTCCCCAAGACTTCT…
>Contig_Hb_1519
ACTTCAATTCAGCAGCAGAGATGGACGTATGCTAAGTTTAGCTTCTCGTGTTTTATTTATACTTGCAATTCGCATTTGATTATCTACGTGGTGTTTGAATTATATTTGGCTGTTGTGGCAAAATTTGCATTTGTCAGCTCAGCTGAGATGGCTAATTTTGACTAACAATGGATTTGGTTCTTTATCATGGTTTGTATCACTTACTTGGCAAAGTTAGGAGCTCCATTTATTGTATAAGCAGTTTATACTCTTACTGACATTTGAATCAACATTTTGTGCCTTTAATCAAGTAAGACTTGAAAGCAGCTAGATAAGCAACTGTGAATTATGCATGATGATTTTAGTGGGCTGCAAGATTTTGTATAACACCAGGATTTTTATTTTAGGATATTTGAAAAG…
>Contig_Hb_1524
TGAAAACCAGAATTTCACATCCACAGCCTAGAATCAAATAACAGCAACATAATGTATCATAATTAATAAAATAATATAACTTTAAGAGAGAATTTTGCAGCATTATACTAACATTACAAGAGCTAGTCTTCTTATACTTAGAGGTGGCAATCCTACACCTGGCTCAGAAACCCAGCCCTGACACAATTGCCACCTCTCACACTACATTGGTTGCAGACATTTCTTTCTCTCACACAGAAACTATAAACACCCCTCACACCACTTTTGTTGCATCATTGGCTTATTTTGGTTACCTCCCACTTGCTATTCCTCACTAGGAAGTAGGAACTCTCCTTGGTACAAAGCATCACCTATGCACACATACATAAAATTTCTTTTTCTTTTTGCAGTGTCAATAAA…
>Contig_Hb_1530
TTTTTTTTTTGTTGGTTTGTGGGGTTTGAGGGGGGGTGGTGGTGGTGTTGGGGTGGTAGAGTGAAAAAGACATCTCTATCCCCATTACCACACTCAAGCTAGCGAAGGTGGCTGACTTGACTCCTTAAATGCCCACTTTCATCTGTTGAGTCTTAAAACATTCTCTATATGATTATCCTAATTGGATTAAACAAGGTATCTCAATGCATGATTATAATAATTTTTGGCTTAGGTTTTGAAGTTTTCAATTCATAAATTTCTCTGCTTTTGAGGTGTTATTGAGAATGACTACCAAACACCGGGTTTTTGGCATAAATTTATATGTTTGTTTTCCTGTCCTTTTTAGCTGTGTTGTTATGTGTTGTCTTTTCACTTATTTTGGGTTTTGGAGTGATGGTT…
>Contig_Hb_1533
GTCGAAAATGCTTTCGTCGATGGCGTGTGTGCGTGACGGCAGGTAAAGCAGCGATGGCATCGTTTAGATCATCAAAGCAGCAGCACCACCGGCAAGGAGGACAGCCATGGCAGGGCCTTGAGCCGATGCGGCACCAGTGAAGGAAGGGTAGGCGGATGGAGCACCGGTGCCAGAGGGCACGGCACCGGTGGGGACGACAGTGCCGTTGGGGGCAAAGTACTGGGCCGAAGAGACGGCGGCGAGAGCAGCAAGGATGGAGACGACGGAGAACTGCATCTTGACGGGTGTTTTTGAGAGAATCTGGGTGGTCTGTGGGGTCTGGCTGAGAAAGTTCGAAAACGACCGGGGGATTGAGCGAGAGTAATCGAGGCGAGCGAGCTGAACTTTTTGTACTTGAGA…
>Contig_Hb_1537
GCAACAGTTCCCTGGACAGAAATGTGACAAGAATCAATATGGTTCAAATCTTACTCCCCTTGCTATCTAATAATCTAATATCATATCAATGGAAAGAAAAAAAAAAAAAGCATACACTCCATATTATATCATATACTTTATAAAAAGAAAATAGCATGTAACCTTATGTTTTTTCGTGATGACATAACACCTTAGCATGATTGACTATTGCATACTCTATCCTCTTTTTCTATTTTCTGCTCTTTTAATTCCTTTTTTTTTAGAACCCAAAGATACTAATTTCCAAAAAACAGTTATCTGAGCAATTTAATACAACATTAGCCACAAAAAAAGAAAAAGGAAGAGAGGGAGGGGGAAAGGGGAAGGGGGAAGCGCACATAACATATAATCAAACTATAT…
>Contig_Hb_1541
TTTTTTGCAGACAAATGATTAGTATTTCTAGTTGTTGATCGTTTTATTCGGTTAAGAACCATCAGTATATGATGGTTATATAAAGGAAATCAGTAATCACAATTCACATGTTTACATTTACAACCATGAAATCTCACTTTACGAAAATGAAAATGATCAATGTACTTTCTTCCTCCTCTCAAAGTAAGCACATCAGTTAACTTGTTGAGAAAGAAGAACGAGAAGTCCTTGAGGGCCAACCAGTATTTCACTTAGGAAACTTATCAATCCAAACCAGACCACAGGAGTCACATCCACTCCTCCCACCGGTGGAATCACCTTACGGGTTGGAATGAGGATTGGTTCTGTGGGAGCATAAGCTATTATATATGGAAATTTTCCAACAGGTAGCTTTGGGTA…
>Contig_Hb_1544
AGGCTTTGCATCACCCATTTACGGCACCCAAACCTGAAGACGTGGAAGACCTTCCCTCTGCTCGTGCCCTTGCTTATGACATGGTTTACAATGGGGTTGAGATTGGTGGAGGAAGTTTGAGAATTTATAAACGTGAAGTCCAACAAAAGGTTTTGGAAATTGTTGGCATCTCCCCTGAACAGGCTGAAGCAAAATTTGGATATCTTCTGGAGGCTTTAGACATGGGTGCTCCTCCACATGGGGGAATTGCATATGGTTTGGATAGATTGGTTATGTTGTTGGCCGATGCTAATTCCATCAGGGATGTCATTGCTTTCCCAAAGACCACAACTGCACAGTGTGCCCTTACTCGGGCGCCGTCAGAGGTTGATCCTCAACAGCTAAAAGATCTATCTTTTC…
>Contig_Hb_1545
AGATGTGGGTGACTTGATATTCTTAGTAATCAGCGCAGAACATCGGTGTGGATATGGAATGTACATCTCTTCTATCCTGTTGTTGTTTTGCCTCCCAGTACTTCATTTACTACAATATTTCATACTTGAAGTTTGTTGAATTAGTAGGGATACTTCTCCCAAGCCAAACAATATAGATATGAGGAGGCCGCAGCAATTTCGCCATTGAATCAGATAAGTTTTAACCTTGGAAATTTACAGTCAACCACAATAGTACCCTTTCCCAATAACCAACCCTTTCCTTTCTCAGTGTAGGTATAAATCCTTCTTTTAATTTAACACGGATTCAAACATTAGCTCCCCAATCTTATAGCAATGCAACGTTCATAAAACATTGCCCCAATCTCTGCTTTCACAAGT…
>Contig_Hb_1548
GCTTCACGCTGTGTCACACTGCAACACCAAATCTGTTGTGGAAGGAGAGAAAAGGGACCATCTGCTGTGAACCTAGAAGGTACTGCAAGAATAAATCTATAGCACCCCAAGAACCCGAAAGCACTGTGCAGTAGAAATAGGGGAAAGGTAGAGACTCAAAATGATTGCTATAAAGAAGGCCCAGCAGATCAACAGACCCAAACAGAACAGACTTCCTTCAACAGGAGAAATCTTAGAAATCAAGAGACCCAAAGGACAGATTCCAGAAGAGGCTATCCTAGCATCGACTCAACTGGTCAAGGTGTCTGGTGGTGACAGGAGCAGAAAATGACAGTAAAAAGCTCACTCATGCATCAGTTTATTGGTCTAGTCTAGGTCAGAAAACTTGGAATGGTGCAT…
>Contig_Hb_1560
ATTCAATTTTTCGGTTTGTTTATTTGTTTTATCAGTTCAGTTTCGTTTATTGATTTAAAAAAAAGGTTAATTTAGTTCCCTCTACATATATATATATATATATTATCATTCTCATTTATTCATTCTGCCACAACCATTGCCCAAAACTGTGTTCTTCCTCAGAGTGAAATTAAACTCTTCCTCACTCCTTGCAAGGCAGAATCCATGCCTTCTTCTCCTTCTTCATAGCCTTCCTTGTGCAGAGATCTAGATGACAAGAGCCTCTCTCAACCACACTCAATGGCTCCACCTACACACCTCCATCTCCAGCCTCAAGTAGTCATCAATGTCAGGGGATGACCTTGGAAAACAAAGTGACCCAGTTTGCTGTGCCATTGACATAGATCCATTGAATCTCCA…
>Contig_Hb_1568
ACACCTATTGGCATGTCGGTCTGCTCAGGTAAGTCAATTTCCCCTGTGTGATATCTATACTTTTGCAAGAGGATTATTGAGCAGAATTCTTTGGCCAAAGAATCTTTGCAGTATTTCATTGAGAATTGCTTGAAGCCTTGAACAACTCATTTTTGAGACCCAGTATATCAGCTTTGTCATTTTAGTTCCTGTATATACTATTGTATCGTCGTAAATCTCCTGAAACTTGTAAACACTGATTATCTTTAGATGTGTGGCTATGCTTCTTTTGATGATTACACAGCTGAATTAGTTTGTGTTACCCAAGTTTTACCTAGATTTCCACTACTGAACATTTTGAAGTCCTTGTGTATTTCTTTTATGTGCTAGTTATAATGACATTATTAGCTTTGCTTTTAC…
>Contig_Hb_1569
TTATTTGCTCTTGGCTCTTCTCTCAGGCAAGTGATTTCTCCTTCACGATCTCAATTCCTCTCTTTTTCTTCACTATTTTTTTTTTCCAATCTCTGATTCCATTTCTGTTTCGATCTGATCTCCTTCTCTGTACGTGGAATTCTGGCTTGCTTTTTTCTTAATTCAATTTGTTAATTTTTGTGATCTTAAGATTTCGAGCGGGATTCTGTTTTCTGATGTCTTGATCTTGATAATTGTTTTGAGTTTTGATTGTTACCCTGTGGATCTCTGTTTTCCTTGCTTAATCATTTGTTTGCATGATCGAAATCATTTGATGATACCTTAGATTTGAACGTCTATAGATGTATTATATGCGGTTGGATGCTTGATCTACCTGTTATTGAAGCCTAATGCGAGTTT…
>Contig_Hb_1575
TTTTTTTTATTTATTTAGATTGGCAGGAAATAAAAGCCGTTTTAATTATAATTCTCCTTTTTGGAAATGAAATTTTTGTGTTATAGTTAAGATAATGGAGTTTTTGTAATTCTTATGTTTGGTTTTTGTCCCGTGTATTGGTGCAAGAGATCGGATTTTTTTCCCCCCTTTTGACTTTGTTATTTTTCTAATGGTCGGCTAAGGAGTTTGAAATGATAATGGAATTCATCTGCGTTGCTTGACTAAGCAATTTGAGTATTACTTATGGAGAATATTTGCCATAGTTGGAGAAGAAAGAAGAAGTATATCAATTTTTTGGTAATGGGTAACGTTGGTTATTTGCATTTTGTGTCTGAACTTAATTCTCTGCCTTTTCTTTTTTAACAGGTATCATCTGTG…
>Contig_Hb_1576
TCATCTGCTTCAATGCAGTCATATCCACCTGTTTAATAGAACACATATATCATGAACCAAGTGAAGGGGGAAAAAGCAATCAATACCAGACCAAAAAATCTTCACAAATTTCAATAATGGTCACAAGGAAAATCCAGCTATGGTGGTGTGATAAATTACTGCTCAGTTTGCTTCCAAGTACAAATTTGAGAATGCATCTTAAGAAAAAATATTTGCAGATATACACATGAAGAATAACAGTTAACGGATGTCCATTCCTTCTTTTTTCTTATAACTGGAGCATATCAGCCACCACACAACCTATATTCCGAGACATCTCAAACACGCACACACATACACAAAAATCCACATTATATGTTATTATATGCTCTTTGAAAATATTCTGACATTTTGAATTTT…
>Contig_Hb_1581
GGATTCTTCATTTTATCTGATCTAAACTATTGAAGGATAGTTCACTTTAACATAGCACGTGGTTATTCTAACAATTAAGTATTGGGATGAATTATCCAAATCTGACTGGGATCCTAATAACAAATACCTTCATTACTAATGTAAGCCAGCTTGATGTGAATTATATGAAGGAAAACTTTGCATTAAATATGTAATTACCATCTTCTAATTAGTTTTAGCCATATGCATATTAGAAGCGCAATTTATTTTCCCTCACAAATTACAGACACATATTTGCATTCATTGTATAGGGACATATCATGGATTCTTTGCTTATTTCAAAGCCCACCGGCAGATATTCATAGAAATAGACTTAGTTCTGATATGAGTACGACATGCTTGTTGCGAGACATGTCTCTT…
>Contig_Hb_1584
GTCGTTTTGGACCTTTTGGTTGTAGGGGGCTGCGCTTTTGCAGCCTTTTTTTAATCCAGGCTAGCTTCTTGTCCAACCCAACTGCCCATTAGGTCATTACAAAATCCCTAACCCTAAATCAGCTTCAATCTTCTCCATTTCATTATTTCTTTGCCGTTTGTGACTCCTTCAGTCCTTTTCCTCCTCTAGCTTTCATTTCAATCCCAGACCATTCAAGTCAATCAGTCCAGTTTTCATTTCAACCCTAAACCACCGATGCTCGAGTCCTTCAGTCCAGCTTCTTTGTGCTGTTGTCACCACAAATCCTTGCGCTGTTGCTGCTTGCCTCTCGGTGCTCAAGTACTGGCATCCTACATCTACAGCCCTATCCTTTCTCCTCTCAAGTCCCAGCAGCCACTC…
>Contig_Hb_1592
TGCAATACATGAAGTCACGAAATATGGTGAGAATGCATAGATTCTCTTTAGCAGTCTTCATCAGCTTATTTGCGACTGATGCTTGACTTCAAAGATTTTGAACCAAAATTGACACATGAAATTGCTCATTCTTGCTCAACATAAGCATCCAAATTCTAGCAGACATGTTTAATTGAGAATAATTGTTAGTTTGGTCTGGAGTTGTTTTGTGAAAACTCCACAATTTGCCTCTTGATTCATGACAAACACTGATCTCATGGATAATAAAGCACAGCCAATTCGAAGAAGGAAAGCAAATGAAATAATATGATGGAATATTAGCTTTTAGCTTATCTCTGTATAAGACATGGCATAAAAATTGTGGTCCAAGATCACGTGAACATGGAGTAGCTGATGAGG…
>Contig_Hb_1595
GGGAGAGCATTGAAAACCATATAGCTAAGGTTTCTTTATGCTCATTACAAAGCATCTTATGCATTAATTCATAAATACACTCCTCCAAAAACAAAGTTGGTGGTCACCAGTGGAATTGCCACAAGTAGATATTTACCCATACATTTGTAAAAGTTTTGGTTCTGATTCTGCATGATGCATAGGTCTTCTTCTTTGTAAAATGCGCTTTTATTCATTAAACAGCATCTTCACACATTTAAATTTCCTAAACTTAGTGCTCACCAAATCATCTTCAATATGTAGTAGACTAAAATAAAAAATTATGAAAGTGTGATTTTCTAACATTCTTATTCTCTTCCATTCCTTTTTAGCCAAATTCATTGCAAGTCTAACTTAAGTGGAAACTCATTAAAAGGAAAA…
>Contig_Hb_1609
CGGCCGTAGTGGCTGGACGTTGTCTGTTGTGGAGCGATAGTACTGCCAGCGCCAGGGCGGTCTTGAATTATCGGTCTTCGCTCTGGCTCAATTGGCCTCGTACCCGTGGTTGTTGTTGCAGTCGAGCCAGGGGCCGTTTGCATTGAGGAGGCCCCTAAATTCTGCGTTTGAGAGCTGGTATGTGTAGTCCCGCCTGCTCTGTTGGCAGCAGCAGATGCCGCAGTCTCCTGGCCTTTGGCCGAGTAGGGATCGTAAGGCTGATTCGGCTGGGTGCGGGTCGTTGTGCCGCCGGAAGTGTACCCGCCCGGCATGGATATAGCGCCTGGTGCGCCATCTCGTGAAGCGGACGTATTCGAAGTCGAGCTGTAACTGTTATCCACGGCCGTGCCAGTTGGCCCG…
>Contig_Hb_1610
CGGGTTTTAGAGAAGAAGACCAGATGAGTAAAGGTAAGCTCCCTTTCTCCTATTCATCTTCCTCCTCTCCATCATCTTCTTCCTCCCAGCACAAGGGCAATCTGCTTCCTCTATCCCAAATATATGACCATCAGAAAGCTCAAATGGGTTCTTGGTTAGGCAGCAAGTATGACCCAGAACAGGAAGATATCTCCAGGTTTAATGACAGCGGAGCTGCAGCCAAGCTTGAGCTTTTGGATGTCAACGATGAACAGCAACAAGGCTGCAAAGAAGAATCATCTGCTGTTGTTGTCATAGAGAAGGAGCACATGTTTGATAAGGTAGTCACACCAAGCGACGTGGGCAAGCTAAATCGACTTGTGATCCCCAAGCAGCACGCAGAAAAGTACTTCCCATTAG…
>Contig_Hb_1616
TGATAGACATATTACGTGTTTTTAAAGGGTAGCGTGCTGTGTATCTTTTTTCCTTGGCTCTTTGACATGAACTGGTTGCCTTTTGGTATTTAATATTTTAAGGTCATTTCCATCCTTTCATGTGTTGGCGTGGTACATAGCTATCATTGTTAAACAAGAAACTAGGTCTTCATTTACTTTCTTATAGGTATCAACTATCAATTGCTGTCTGCATTCATTCACCTTATACATGATATGATATCAGTCTGTTAGCTTTCCTGCTTAATCCACATAATCAAATTGTGTTGGTCAAGATTGCACTGCCATGGCCTTGATTACACTCTCTGTTGTTGCTGTGTAGTTCTCAGAAAAACTCAGATGTTTTCCTTTTACTATTTTCTTCTTTTCCTTTCTATTTTT…
>Contig_Hb_1619
AATGCACCTGTTTGCCTTTCACCACAACTGCAAAAGAGTAAACAAGTAACAATTTTTGCAACACAGAGTGTGCTAGCTCATCAAAGAAGAAGATGAAAACACAAATAACACAACCCTCATCTATACACGCTCATGGCAGTTTGCAACAGAATAATAACAGGCTTATCCTGAGGTGTTTGATATGTGATTGATGTTCCAAGAATTCAAAATCTTAAAATGGAAAAACTATTTGTACTTTAGGACAAGAACATGATATTTCTATTCCTTGTTTCCACCTTGAAAATTCAAGAGGGTAACATCTGTATCATATTCACAATTAATTAAAGGAATTCACGATGAACGCCTAGAAAGCCTAGTTTCTTGGTATTGTGAAAACTACAAAATCAGGTCTTGAAACAC…
>Contig_Hb_1620
CCGTCATATAGTGGTTGCGGCCATCTTCCTTGTCAAATAGTGGTCGCTGCCGGTGATACGGACGGCATAGAATAACATTTCTCCCGCTGAATCTCTCTCGCCTATTCAGCGTCTATCGGCTAAGTCCACTGCCTACAAACACCATAGCCGAACGCCATTCGCCGCTAGGTTGGCCTTTTAACCCCTGAATCAAATCGTGGCTCCTCATGAGAAGATCCATGGAAGTGCACATTGTGTAACTTACTGATAACCCTATCATGAAATTCTCATACAAGCAATAAGCGATATAAATTCTCATACTGTTTCCCAGGCCAAGACACATCCTTGCTAATGATTTCCACTAGAAATCCACCGAGCATGGTTCTCAAGGTTTCTTGAAACAATTATTTGAAAGCTTTT…
>Contig_Hb_1631
GGCTTGTGTTCTGGTGGCGGTTTGTGGGGTGAGGGGGGGTGGTGCCCTACTATAGTTTTATTAATCCTTTTATGCATGCGTGGACGAATGATGTTACATGTTTAGGGACGCAAACATGCTACTGGGGCAAAATTGTGGACCCCAAATATATATTGCTTATACGGATCTTGTGATAAGGACTCTGGTTTTTGAATTTGAGAAGGACACAATTATCTTTGGTGTTATGCTTATTGAAATTATATGTAGATTGATTTTCTTGGATTCTCTTCTCGTTCAGGGTTGGTTTTGATCTCCTCTTCTCCTTGTGGTCTATAACTCGCTTTATCTGCATGAGTATATATTTTGTTTGTGTGAGATTTCGTGTTTATGGCTTTTTTCTATGTTAGCTTATTGTGTTCT…
>Contig_Hb_1635
GCAAAAAGCATTAAATGCTGGACTGGGTAAGTAATTTCATGCATTGCTCTAGGTTTGGACACGCGTTTTACAATTTCATTTTGAGGTGCTGGTTGATAGTAGTGCAGCAAAATGTTCCTGTAAACCTGTAGATACCTGTAGAAACTGGAAACCAGATAATATCAATATGTAATTCTTTAGTCAACAATCCATGATTATAGTTATGATGGTAGTCTAAATTCGATGAGAATTATTCTGATATGAACTGCTTGAACTGGATAATGCTTCTCAAATTGAAATATTTTCAGTTAGAATTGCCTAACAGTTGTCTAACTCAGAAACTGAATATTTTTTAGTTGAACACAAAAATCAAGCTGACGTATATTCCAATTTAAAAAAAAAAGGGCTGACATAAATTCC…
>Contig_Hb_1638
TGCCAGGCCTACACTACAAAGCTACAGAAAAGAAAGGGAGAATAAGATCACAACATTTTTATTGCAGCAGCGATGTTACATGCCCTTTTTATTTTTATTTTCTTTTATACTTTTGAGGGCAATTAGAGGAGTAAGAGAGGAAAAAAAACTAATGATAAATAACTGCATTTGCGTCAAGTGACAAGAAAGCAGAGTGCCATTGTTCCTATAACAGCTCTGGAGTGCCTAGGGAAGGTGATTCCTCTTCTACTTTGACCCACTTTATCATTCTTAAGGAAACTACAAGTTGGAGTTGGTCTGCAGAACTATGGGAGATAGCCTATTGTGCAAATTGTGGAGACAGAATGGAGTAATAAAGCAGCATTCTGTGCAGACTATAGGATAGAAGGAATCAGGCAA…
>Contig_Hb_1640
CAACCCGTAAAAATTCAAGTTTATATGCTGAAAAGCAGACTAGAATGAAATATTATATGTCTATCTACACACAAGAAACAAAATATATTAAGGCAGTTACTTTATCAAAATCATGGTACAACCTATACTGTTATAAAGATTTGACCTCGAACAAAATTCAATTAATCTGTTCAGATCTTCAATGTGACTAAATCAGCCATCTATTTATTCATCAATTGTTTCCATAATGCTTCACTGAGCTACTTCAACATAAATTCAACTTTCAGAATGTTTACCACTCCTTTGCAGAAATTTCTTTAGACAGCCAAGTTTCAGCTAAATTCTTTTCTTTTGCCATTCCGGGAAAAACAAATTTCTAAAATTACACCCTTATGCACAAGCAATAGAATTAGTTTTTTT…
>Contig_Hb_1647
TTAACAGATCAACTTTACTTCTATCTCTTGCCAAGTATTTTCTTCGTTTCTTCATCTTCATCTATTTTATCAGTTTTCATGCAGTCCAAAAGTCCACAAATATCTTTGCCACTTCTTATATTTGCCTTCAATGAAGCATGATACATTTGTCTGTTCATTGGAATGATAACTCTCAAACAGGCCACAAAAGCTTCTACATCTTCAGCACTACCTTCATCACCAAGCCAACTTAAAATGTCTGTGATCACCCGAGGGTTTGGCTTCCATCCCTTGTTCTTCACATGCAAGGAAAACGCAGCCTTCATACATTCAAAAGCTTTTTCCACCTCACCTTTTTCAACGTATCCTGAAGCAACAATGGCCCAACTATTTGGGGTGGTAACTTTTCCTTTCTCCATC…
>Contig_Hb_1653
CTCCAACCCATTATGTTCCTTCTATGAGCCAGCATCCACTAACAGGCGATTGGTAATGTTGTTATCTGAATGTGTATGCCTTGACTAAAGTAGTTATCATTATTGTTCATTTTAAGTTAATTCCAGAACTTGCATGTCACCATTTTGGTTGTTCTCATGATTTATATGCCTTTAATGTTCTTGCCCTGATTGATTGGTAATGTCATATGCTGCTTTAAAAAAAATGTTGAGGATTTGTGGTTTATGAAGGTAACCATCCTGGGATTTTGTTTTAGTTGAAAGGTACTGGTGATGCACTTTTAAATTAGTGTGTAATCAAAATATGAACTTCTTTATGGAAATGATTAACAAAACCTCTTCCATTTCCCAAACCAAAGAAGATTAGTCCTGCCCAAGCAG…
>Contig_Hb_1662
GAAATATTTGAATATTTAATTCTTTTCTGCTGGATTTCTTTAGTAGCGAATGCAGTTTTATTAAATTAAAGGTATATGAGAAAGCTCATTTGCAACTTTAGGAGGTATTACATGATTTCCTTTGTCGAGTCTTCAAGTAGTGGATACATTATTATGAGGTTTATAATTAAAAAAATAAGAAATACTTATTTGTGATCTTATTGTTGTGTTTTAAAAATATACACATCTTCTTTGCTTGATCTTTAAATGGTTAAAATGAGAATGGAAACCTTGACGATGGAGTATATATTAGACAGGAAATGATTACTCTTACTTTGGAGAATTGGACTGGTAAAAGGCAGATGAGAGAACAAGTGTAGGCTCAGGATGAGAAATTAATGATTGTGTGATGCTTATTGC…
>Contig_Hb_1666
AAAGGACCAAAACCTGTGTAACGTTGTGCGAGACTGAGCTACCATTGCTGCTGCTTTTCGCCAGTTATCAGTTATCACCAATCCCTTTTCAGTTGTCTCTGTCAATGGAGCTCGCATTCTCTCCTTCATCTTCGTTTAGAATTTCAGCTATAACTTCTCAGCACCAGTCAAAGATACCAATTAAGCTTACCAGCAAATCACTATCTGATTCCTTTTCTAAATGTCCTAAAATTTTGCCTTCAGCTGGACTTTACACTCACAAAAGCCACCTAAGCTTTGCACCAAACAGAAGTTTTAGACGAAATTCTATCTGGGCCTGCAGTAAAGTTGGAGCTGCTGGATCTGACCCAATACTAAACAAAATCCCAGATTTCAAAGATGCATGCTGGAGATTTCTAA…
>Contig_Hb_1677
ATGATATTAGCAGACGGCCACATTCAAACTGCGGTTGTTAGGTTGTATGCTGGGTGTAAAGTCATGGATGATGCGCACAAGACGTTTGATGAAATTCCTTATCCAGATGTCGTTCAATGGAATGTGCTTATGAATGGGTATGCTCGTTGCAATTTGGCGAGTGAAGCTTTGAGGGTGTTTCGGTATATGTTTGTTATAGGGGTCGAGCCAGATGAGTTTTGTGTTACTACCGCATTGATGGCTTGTGCTCAATCCGGGGCTCTTGGTCAAGGGAAATGGATTCATGAATATATCAAGAAGAAATCATTAGATTTTGACGTATTTGTTGGGACAGCACTTGTTGATATGTATGCAAAATGTGGATGCTTATATTTGGCGGTGGAAGTCTTGGAGGGGATG…
>Contig_Hb_1680
GCTGGTGGCTAATCGGTTCCTGCGCAAGGTTTTTACTTACATACACTTGTCAATGTATCAGCATGAATGTATTTGTCTAATGAAATTTCAAGTGCAGAATTACCATATTTTTGTTTGGTAATAAATTTTGAACCTATACGTGAGAAAAGTTAATGTTAGAATTTAGCATGAACTGATAAATTGATTTTGGAAATGCTGCTCAATTAAATTGTCTAAATATCAGCTTTCATTTTGTATTAAAATAGTTAAAAATTGATGGCAACTTCGTTGAAGTTTACCTTTAGGTTGGTTAATTCCAAACATCGTAGGACTGCAATTATCAACTGTTACTGAGAATTTATATCGATTCTGTTTCTTTTTTGAATAATTGTGTGAAAGATGGTCCGAGTTCTTGTGGCA…
>Contig_Hb_1695
CTTGGTTCTAACTTCTGCTTCAGTCACTCCTGCAAGGGTTATCCCTCCATTCACTGTTTCTCTAATTTGAATTGGAACCCTTGTAGGCACCGCTGGTTTCACTGCATTTGCCCCTTCTCCTTTTGAGAGAAGGGCTGAATTTGGGTCAAGCAAATCAAAAACCTCTTCCTTGAATATCTCAATAAATGATACTCTAATCAAAAACTCTGTGGAATCTTTAATCATCTCAACTCTTTGGAATATGTTTTCCATTACTTTAGGGATAATTCCATCATTATTACCTTCACCGGTGTAATTTGTTCCCATGGTATATGTTTTTCCTGATCCCGTCTGGCCGTAGGCAAGAACTGTGGCATTATAACCAAGAAAGAGTGCATCCACCAGTGGAGCAACACAATC…
>Contig_Hb_1702
ATGATGGTTGCTTCCACTGCATGTCAGGTGTGTTTATTCTTTTTATTAAAAAATTGAGCATTGAGGAGCAAGTTGTTGAAATTATACCTTTTCTTTATGACCTTGCTACTGGACATTTTATTATAATGTTGCCCAGTCTGATAATTTGCCATCTGCATAAGATTTCTTCATTTCAAGTGGGAAAGAGGGGCTCCCTGTGGATGAGGGAATTATGATGAGATTAGTATTATTAATAGATGAGGGAGCATCAGAAATTAGTGTTCTACATGCTATAACACAAATCTTGTTTTCCTGGGGATCAGCACTGGATTTAAATTGTGCATATTGGTTCCCCCCCCCCTCCTCCTTCCTTTCTTCTTCCTTCTTCTTAGTGGCATGACATTGGATATCAGTGTCTGG…
>Contig_Hb_1706
CTGGACGAGGCAGAAGCAGGCCACCGGAAGCCATGCAGGGATCTTCTATCCTCCACAGACCAGCAAGACTAGCAACACTAACTTAAGCAAGAAAGAAGCGCCCATCACCAGCACAAGCAAACGCGCTCAACCAAATAGAGACAAACAAGGGCTATTGCCGACGCCACGGGAGAAGAAAAGGCGGGGCTCCGCTGCTGTGTGGTTTGCCTTCCTTTGGGAGAGGTTTCTCAAAGGACTGATTAGGGACTGTCGAGCTGGCGTTGACGACTGGGTGCCGCTTCCTATGGTTAGATGAGACTGAGACTGCAATACTTTTCTAATTTTGCTGAAATGATCCTTGCATTCCAATAATTTCGTCCTATGTTCTTACACTAATTATTTTCTCAAAGTATTGATAGG…
>Contig_Hb_1710
CGTTTGGGTGTATGCCATTTTCAAAAACCACACCAAACTTGTTTACCAGGAAATGCCCCACGTGGTCTTGGCATCTCCTGCTCCAGCGGCGCAACTAATCATCGTGAACAACGCGAAAAGGGGTCAATTTAGGTTAAGGTACCCCTTCTCTCTCAATCCACATGGGCCAAATCCCAAATCGCCTCCATTTCTGACTTGGTTTTCTCCTTCTGCAACTCAATCTATCCCTTCCTAAGAGTTGCGCCAATTGAAAACGAACCTAATCCATGTCTATATCGCTTCGAACGACATTGCGTTTGGCGCTATCGTCTTTTGTGTTATTATGCTTTTTAGGGTTAGGGTTGGATTCAATTTATGCCGAAGCTTTGAAGGTACCTTTCAGGGTTAATGACGTGCTTC…
>Contig_Hb_1713
TTTCTTTTGTAAACCCCTACAGCCAGGCAGCCAGCATCAAAAGCTACAGAAACATCTCCTATACAAATTAGTCTAACAAACAAGTATTAGATTGACTTCTAGTTTGCAGATTCAAAATGTCCAATTACAGACCAAAATACAGAAGCTGTAAACTATACAACTCGTGACTCAAAGGTTTCGAATTAACCCACCATGCCAAATCCCCTAAAAGACCAGTATCCACTTGAAACCTACTCTCTCTCATCATCATCTCCCACTCTGTTTCCCTCTTCTGGCTGCTAAGTGCCAACAAGGCCTAAGGAAAAGTCATCCCCCGCCTCTTCGCAGCCCCCATGACACTACCATTTAGTACACTAGGATCGTAATTATAGTCCTGCGAGACCATTTTTAGCACATCCA…
>Contig_Hb_1714
TCCACGACTTCACTGCTTGGGAGATCTGGCCACCAAGTTCAACATCATCTGTGAAGGAGATGAAGCTTTCCAGAATTTGGAAAATCTGCCCAGGCACTTCACCCTGTCCCATATCCCTTGGAGCGGAGAGTATAATTCCTCTGGTCTTTTAATTGGTCTCTTATCCATTTTGCAACCTCTTAAACTATAACACAGGAAGAATCAATTGAATCTCGAATTGTACTTAGAAGAGAAGTAGAGTGCTTTGCACGTCTGCCTTTCTTCTTCTTTCCAGATGGAAGAGATGATCGTACACAAGATTGGAGTAAAGACCATGTCAAGCTAATGCCTCTGTAACCAATTGCACTATAGTCAGAAGATCACCCCTTAGTGAGAAAATAAGAGACTCCATGGATCTGA…
>Contig_Hb_1731
GAGGAGGAGTTCCATTGGCTAATTAAGTGAGTAAAAAATTACTATCAGAATCCAGTGTATTTTCTTATTGTATTTCCTTGCTTTTTACATATTCAAATAGTTCAAAAAAAATGGGTTCTGGTATTATTGTTTATTTGATTCCCATGATGATTTCCCAGTCCTCTGGAAACAATCATAACGCGGAAAGATGTTCTCATTTATCATTACTAGAGTGAACTGAATCCATTTAATCTGAATTGCTACCAAGTTTTGAATTATATAGCCACAGAGGTTTTAGGAAAGAAGGCCATAAACCCCATAACTATTTTATCAAGAAGGGCAGTTGGGTTTGGTCTTGACTGGCCTGCAACTCTTCAGCATAGTTCTAATCTGATACATCCATAACATCCCAAATACAAA…
>Contig_Hb_1737
CTTTCACTCTCCAACTGGCCACTGCAAATAAGAGAAATCAAGAGATTGGCATAAAAGTTATCTACAAGGAAATATATGTGAATCATGCTAACAATTTGTTCAGATGAGAAGATAAAAATATTTTAGAACTTTAAATACCTACCTAAGGTTAAACATGGAAATTATGACTGTTATGATAAAAATAAAGAAATGGTCTCTGTTGTTCCTTCAGAAATGAAGCTTCCCATTTATTATCACTACCATCCTGTATTACTCGTGAAGTCCAGGACCCAAGAATGGGATTTCAATTATTTAGAATTGGGTTAAATTCATTGCCATTTTCCATAATGAGAAGCCAAAGCTGTTCTAATGATCCAACAAATAACAATCACCAATTTACCGTTAATGTACTGCATGGTC…
>Contig_Hb_1742
AGCTCCTGCTGCTCACTACTATGGAGAGCTCAAAAAGGAAACTAACGTGTTCAACCATGGTTCTCCTCATAGACGAAAAAACCTGCACGGACCGAGGAACAAATGGATTTCTCATCAGAGTTCTGATTCTTATATAACTCGAGTTCATGATTCATTATTGAGGAGGGTATTGAGGGGAGAGAAATATCTGAAGCTGTACAGTTATCACTACTTGATCAATGGATTTGCTGTTCTTGTTACCTCACAACAGGCGGACAAGCTTTCGAGGAGGAGAGAAGTGGCAAATGTGGTTCTGGATTTCTCTGTTAGAACAGCAACCACCCATACTCCACAGTTCTTGGGTCTGCCAAAAGGGGCATGGCTCAAGGAAGGCGGATATGAAACTGCTGGTGAAGGAAT…
>Contig_Hb_1750
CCAGCACCAACTTGCGTTCTTGGATATATATGCTTCTTTTCCTACAGCATAAAAAATACAATATTCTTCCAGGGAAAAAAGAGATAGATTAATTAGAGAGAAAATAAAAGGTGCATCAACAACTTTTAACACATAGCAAAACCTAAGTAACAAAGGTAGCTAATTTTCACAAGAACCAAACCAAAAAGCCCTATCTCTTCCTTGCCACGCTTACATGAAAATTGCCAGCACATTTTTGCACATATCAGTCGGCTAATCCAAAACTAACAACTATCCCCTTTCTCTCTCTCACTGAGAGGGAGGAGGACCCCAAAACACCTCATGTGGCATTTGCCCATTGAGTAGCAAATTTGGAGGCAAATTGTAGACAGGCATTGAACCATGCTCGCCCATAGGCTG…
>Contig_Hb_1753
TCATGATCTGCAAACCAAAGACCAAAGTAAAAGGTTATTTACATCCCAATTTGGGATGGGTGGGAGAACTTACAATTGGACCAAAGAAAAAGAGTCTTCCCCTACCCGAAAAGGGGTAGGAAAAGCCTATGAAAGGCCAGTCACTTGGCAAGCCCGAGAAAGAACCAAAGTAAAGGCGAAGCAAAAAGAAAGAGAGAAAATTCTCTCTAGAAAACCAGAGATAGATCACTTCCAAGACTACAACTAAGAATGCAGAGAAGTGATTACATAATATCTCGTGTTATCTCATCTTATTATACTTGAGTGATTAAATTCATTAATGCCGTTAAGTTTTTGTATGTGATTTGTTTGTGGCATTTTCTTATTATTATTTTTTTTTATTCAATGATTGAGATACAT…
>Contig_Hb_1769
TATGGTAGTGTCAAACCCTTTTGTCATAGCTAATAATACTCTTAGTTGATCTTGAGCTAAGGCCTTAGTTGGAAACAAGTATAAAGCACATGATGACAAATTCTGGGACAGTACTTCCAGAACTGGCACATTATAGCAAAGGGACTTCCCACTAGATGTCATTGTTGACACTACAACATTCTTCCCAGCAAGAGATGCCATGATAGAATCCGCCTGGTGGCAATATAATTTAGTGATCCCCATACATTTCAGGGCAGACTTTGTGTTATCTGAGAGTTCATGTGGTATTTCTACATAAATGGCTTTTCTGGCACCAATATCTTCAACATGTACCATTTGTCCATTTGATCCAGAGCCCTCTCGGAGATGTTGAACCATTTCCACTGGGAGCAGTTGATT…
>Contig_Hb_1771
CTTCCCCAGGCATGATGGAAAGAAAACTCAATTAATGTGTTCTATCAAAAGAATCTAACAAAAATTTTTTCTTTTAAACATCAATCCTCTATCAATGCCTTCCGCAAAGAATTGAGCTCTACCTCCATTCACTCACATATGATCAACTTGCATCTCATACGGCTCTTCTTCTATACGACCCGTAAGAAATCTTCATTCTACCCTTTGCCATTAAAGTAGAGATTGGGAAAAGGGATACATAACAAAGTACAAGGATAAAAGCATGTACTCTTAGTGAGTGTCCCCAAGTGTACAGGGCCTTTCCTATCCTGCTAGCCTCTTCCCCAAATATTCCACTGTAAGGTCCTATACAGATTTGTTCTTGAATTAGGATGTAAAGGAAGACCTAGATAAATAAAA…
>Contig_Hb_1773
AAAGAGCATTCCTCATTCTTCACTTATCATCTCATCACTTCCACTTCATTCGCCCATTATCATTATTTCTCAACTCCAGAACTCGCTTCAACCAATGGTTGCTACTGCGTAAGAATCTACAAACGCTCTATCCAATTTTCCTTCTTTTTTTGTTGATTTCTCTAACACTATGTTTGGGAGGACCATTTTGGAGCCAAGGTACGGCTTGTTGAGTTTTAAAGAAGGTAAGGCTTTTGAGGGCAAAGCATTTTCAAAACATCATTTTCGACCCACCAAATTGGCGGGTGCCTGCCATTACCTCACTTTAAGAAAACCTCTATATGCTTCATCCAAACACACCGTAAGTTTCTCTCTTTCCATTTCTCCGCTTGGTTTGGATAAGAGCGTGCCGGAGAAATG…
>Contig_Hb_1774
CAAACACTACCTAGAATCCTAGTTTTGTTCAGGTCAGGTTTGACCCAAATTGCTTTCTGGCCTGATTTCAGTGCTGTAGGCCTTACCTAAAACTTGCCACATGCTGGCGATGTCATTCTTACTGTCGGAACTCACATCTGAAGTCTCTGCAGCAAGATCCAATTGGGTAGGGTTGAGATCCGCCTAGGATTTGCAGCAAGCTCACATTTCTTATTGTGTTACCGCTGCACAGGATTCCGTACCCAGTCTCACCATGTCATCCTGTGATTCGTGCCTTGTTAGCCATTTCATTAACTGATCACCTACCACTGTGGTAGACAGTTCCACATCAGCATCTGCCAGGTTAACAAATTTTTGGTGGGATCCCTTCTTTCTAATTTTGACACACTGATTTTGATT…
>Contig_Hb_1792
GGGGATTTGATTCGCAGAGGTTTAGATAATGATTTGTTTGTCAAGAACTCTTTGATTGATATGTATTCTAATTGCTATGATACTGATTCTGCATTTAATGTTTTCAATGAGATGTCTAGGAAGAACAATGTCTCATGGAATTCTATGTTATCTGGATTAGTCCTTAATAAGAATTATTCAGAAGCTCTATCACTGATTTGTTCAATGCAAAAGGAGGGGACTGAGGCAGATGAAGTGACTTTGGTGAATATTCTTCAAACCTGCAAGTACTTTGCTCACCCATATCAGTGCAAAGCAGTCCACTGCGTGATAATCCGTTGGGGATGTGAATCTAATGAATTACTGCTCAGTTCTCTCATTGACGCTTATGCAAAGTGCAACCTTATTGAACTTGCATGG…
>Contig_Hb_1795
ATTGAGAGTTCTTCCGAGTAGTATTTGGATATGCAAATGAAACAAATATATTAGTACCAAATAAGAACGGAAGGCAGCTTGGATCCTGGTGGCAGCTGCATCTTCAACTGATTTGCTTATTCTATCTGCTGCCACATGCCTCGGTGCCACAACTCTTTTTATAGTTTCTGTGGGTGCTGCCAATGCCTTGACCTTTTTATTACTTTGCTGATTTTCCCATTCCAATAAGGATGCATGTTGTGCTATAAGTGGGGTTATTGAGTCGAGAGATTTGGAACATTTATGAACCCGCTCTTTGCTTGCTGATTTCCCAAAGCTCCATCTACGCTTGTAAGGAGTTGATGGTACACTTGAAGTTGGAGTTGCAACAGTACTACCAATACCATCATAGAAAGCAAT…
>Contig_Hb_1797
GGGAAGTGGTCCACCGGGGGAATCTTACGCTCCACAGCCTTATGCTTCATATATTCAGGCTGGTATGCGCCCTCCCGGCGCAGTGGGGAAGTGGTCCACCGGTTTATGCCATTGCTGTGATGATCCTGCAAATTGTATGATCACTTGCTTTTGCCCTTGCATCACATTTGGACAGATAGCTGAGATACTGAACAAAGGATCATCATCATGTGCTGGAAGTGGGGCTGTGTATGGACTATTACTGGGTTTTACAGGTTTTGCTTGCTTGTACTCGTGCTTCTATCGCTCAAAATTGAGAGGCCAATATGACTTGGAGGAGGCACCTTGTGTGGATTGCCTAGTTCACTTCTGCTGTGAGACTTGTGCGCTGTGTCAAGAATATAGAGAGCTCAAGAACCG…
>Contig_Hb_1801
GTATAATCAGCAAAAGCAAGGAGAAAAGAATACTTTAGGAAATGAATTGGAATCCAGATTTTCCCTCCTATTCTTTAAAATTCAGTTGAAAGAAATTTGACTCATGAAAAGTTGCTTGTGAGTTTGAAATATGTTTTCTAGATTTTTCTATTCTTTTTTTCCCTTTTACATATCAATAAACATGTATGCATTACATTTATGGCATAACTTAAGGTTACTTTCATTTTGTAATATTTGTTGCTTAATGTTTAGTAGTGGGTGCATACACATAGTGATAGTGTTCATGTTCATGTGTGTACTGCTTCACCATTGCATGTCTTTATTTGCTTGAGATATGACAAAGACCTATTTGCTTGTTAAATCACTACCTATTTCTGGGTATTTTTTGATGAATCCTTG…
>Contig_Hb_1802
TGTCCCTCACATATTGTTAAGCGAGTCTAGATGACAAAATTGGGAATGAGCTTATATATTTATTTATTTACTTGTTTCACGAAAGAGCAGAGCCCATATAAGTAAACACATATACATGAACACATAAAAAATGTACATCTACATGCAAATGTGTGCAGAAAAACAAAAACATAGATATCACATTAAATAAATTTACATCATGCTCAATTAAGCATAAAGCAGTCAACTACAAATGGCAGGCAACAGGATCGATAAACAAAATTCCATGCCAACCTAAATAAATCAATGCATGCAAATCTCTTTTGCCAAAAGTAATTCCAATACTAGATGAACTTCCATACTTTTGCTTTCTTATGATTTATGAAACAAGAAACTAACCAACTGCACACATAACTAACA…
>Contig_Hb_1806
AGGCATTGGACACCTTCAATACAGCAGTTATATCTCCAGTTTACTATGTCATGTTTACAACCTTCACCATCCTTGCCAGCATGATCATGTTTAAGGAATGGGACTCACAAGAAGCATCACAGATTGTAACTGAATTGTGTGGTTTTGTCACAATCCTGTCTGGTACCTTTCTCCTTCACAGAACAAAGGATATGGGAGGCAGTCCAAGTCCATCAGGGGAATCTCCTGTCTTTACAAATACGAATTCTTCATCAGGGGAATCTCCAGCTTTTACAAACACAAATTCCCACGGGGGCATGAATTCTGAACAGCAGCACATATCATAGTTTTAAGCAATGCAAGAGACAATATTGAACAGTTACATTGAAAGATCTTGTCACCAAGCATATGGAGGAGAAA…
>Contig_Hb_1818
AACCATACACCAGTTCATTACATGCTAAAACCATCATGAGTTTTCTATTTATTAATCAATAAGAAGATAAAAGATTACATAGCAACTATTTTAATGTGTGATTAGCGTGAGCTAATTAAAATTAGTCTCAAAACTTATACTCAAGAATGCTCAAAACAATAAAACCACCAAGTACACAGACACATAGCATTCAAACTATTAATGGTCATGAATTAGAACTTCAGCAAGGTTGATCACTGGACAGACTATCTGCTAAGTTCTGCCACTTTAAACTTGTGCTTTACAGCATGCAAGAAATGTTAGATTTGTACGAGGCACTATCAGATTTAAAATAAGACTTCGAAACTTATGACCTCTCTTGGCAGCTCCCTCGCTACAAAAACAAAATAAATGATTATT…
>Contig_Hb_1822
CATGCCAAACATCAGTGCTCACACCATAACAAATTTTGGATTGTATCTATCCATAGAGACTTACTGGTTTCCAACACACTATTCAAACCACTACTGCCATCACACACTTGGGGGACAAAAAAGAGATCAAAAAGAAATGAAAAAAAAAATGTAGAGAGAACAAAGACAACTAACAATTGCCTACAAAGATATTATCAGGACTAAGGACGCACCCTCTCTTTTCAAAGTTTGTATACCAAAATTGCAGTGTAGGTTGGAAACAATTAATTTTACTCTCCCTATTTGTGTTAGCAAGTGCCGCTCGTTAACAAAAGGTTTACTCTTGTCATTTTGAAGCAAAATATTTTCAACCTTGAGATCCCATCCCATGTCAGTATCAAAAATCATTAGTTATTTGCT…
>Contig_Hb_1833
TATAAATTTTAAAAAATATTCAACACACATGTCATTAAAAATTAGTCTTTCTTAATCCTTAAACTTAACATATAAAATATTATTATTTGTAATTCAAATTAAAATTAAATGATTAAAATGGAGCGGCAAAATTTAAAAAACCCCAAAGTTGAGTGATGGCAAATGAAAAATACCCTTGTCAGGTTTGCATGCTAACCAGGAAACTAGATAAATCTGATCAAAGAGACTTTTTGGTAACTAAATTAAAGTTGAGTGATTTTATTGAAACAAAATACTAAAATTGAGGGATGGAGATGAAGCAACTCTCAAAGATGAGGAACGGTGGATTAAAATTATCTTTCATTGTTTCTGATTGCAAGAAATCTTGCCATTTCTATTAGATTTTAATTTTCTAGTTTT…
>Contig_Hb_1839
TCGAAAACCAAACAAATAAAACGAAATTAGCCCCAATTAGACGAAAGAGAAATAAATAAATCGAGGAGTGCCTCGAGAGAAGTGACGAGAGGAACGCCTCCAGAGCGGCAGTACGACTCAATGGTTGCAGAACCTGTACAGCCTGGCTGTACGCAGACTGCAACGCGGCCCCTACTAGAATAGGACATGACCAAAGCGAGGTCACACAACGACTGCTCAGTCACTCTACCCGGCAAGAAATTGAAAAGGACAATGCAACCGTCGGTCGTGAGACAATACTCGCGCCATGCCCTGCGCTCACTCTTGGGTACACTCAAAGACGCAGAAGGAAAGTAAACTACCAAATCGCGCGACGAACGCAGAGACGCAGCCAAATCACGCCGCCAATAGGAAGACGCA…
>Contig_Hb_1841
TTTAAGTACAAAATTATGAAGAAATGCCAAGACAATTTAGAACAAAAGGAATACGAACCGTAAAATGGTGAAGAATTGTCGAGACTTTGATTTACAGCAGAAGAAACATTGGATTCTCTAGTCCACAGCCCAAGCCTGGATCTTGCCATCAGAAGAACTAGCATATAACATTCCTCCGTCCATATCTGCTGTTAAGGACGTGATTTTGGAGTGCCCCCCACCACTCATCTTAATAGAGGCAACTCTTGTGATTCTTTCTTTTAACCAAACCTCAATCACCCCGCATTTTGTAGCTGTGAATATGAAGTCATTGTTGACTACAATATGCAGGATGTCGAATCCTGTCAGAAATGATCCTACCACTGCTTTTGTGCAGTGAGAAAATACCTTTCCTGCCGT…
>Contig_Hb_1845
GTTAGGGTAAAACAGTGAGACAGGTGGGAGAATCTGTCTAAGAGTATTCATGGCATTCTAGAAGTGAAATAGATGGTTTCTTGCATAGCTTTGGATTTGTGAGAGGGACATAGCTGGTGAGCATCCTGGAGGAAAACTGTCTGGTGAAGGAATTAAGAAACTGGGAGTGTTTGAGGAACTTGCCATGCAGATCAGTGGGAGAGAAAATGTGGAGCCGATGAGGCAGACTGGAGTTGGTCTTGATTAGAGATCTGGAATGAGATTGTGCTTTTTCTTAATATGTTGGACCTTAAATTTATATTTAGAGAACTAGTCTTTTGAGCGCAAAAGCTGTGGTTCTGAGAAGGTCTTGTTTTTAAATTCCATTATGCGAGGGAAAGATGAGCTGTCCATTAGAAC…
>Contig_Hb_1852
TTTTTTTTTTATTATTATTGATGATGAGAGTTATTGCTCAGCTGAATTTGAATGTTCAATGTTGAATTCAAATTTTTTTTCTTTTAAGATCTTATTTTTGCGATTTAGAATTCCTGCCTGAGTGATTATTCTAAAAAAAGAAAAAAAGAAAAAGAAAAATGGGTTCACCCATGATTATGGATGTTTGTATCTGATAATCTTTTCATCAAAGACATCAATTTGAAATTAAGAGAATGCGGCGTGTAAAGTTTGGCTCTGTTGATTTCTCTCCATGTTTTCTAAACCCTTTTCAATGTGGTTTATTAAAGTATTTTTATCTGTTTCTTTATATTGGCAAAATTAAGCTTTTTTAGTCACTTTTTGTTTTCTCAAAATGCAAGTTTAAACGAGTCTCCCCCA…
>Contig_Hb_1853
AGGTGCCTCGCCTAGAGGCTTCCCAGGCGAGGTGCCTGGATTTCACCTCGCCCCCAGGCACCTCTTGACAGCACTGAAAAAAGTTAGGAGGAAAAGACAAGTGGGAAAAGTAGAAAGTTGTTATAACAAACTTGCTGTGCTGACTGTTTGTTTTATAATTGTTAGAATATACCTTTAAGGACATGAATGATAATCAAATTCAAATTCCCTCTATCAGCCTATCATTCTCTTTCTCTCTATCCCTCTTTATTTCTGTTCTCTTTCTTCTCTACTCTATTTCCTTCTGCAAACTCTTTCAGTTTGTCAATCAGTAACAGAATTAGGACTGTGAAAAACTCTTACCAGACCTAACAAAAACTTGCATCAAAGATTTATGTGGAGGAGGTGTGTGTTTTTGTG…
>Contig_Hb_1856
GTGGGTGTGGGGGTGGTGTGGTGTGGTGGGGAAGTATAATATATACTATCAAATTAAAGCACTTTGAATATTGATTACTGGTCAAGAGGCAGATCATCACATGTGGCTAAGAAAGGATATATTTATTAAGAACTTGATTTTAAAAAAAATAAAATAAATTCACAGATTAATCACTAATCACCCAAGACCCTAAGCAACACACCGGGCATCCATTATCAATAAAGTCAAAAAATTGCAGAGTATGGCAAACCAATTAATTCTTTGACAATAAGCATTAAGATATATTCTTGTAACCTTTCATAGAATTTTCAGAAGTTCAAAAGCAAAATATTTGATCCACATGCAAAGGGACAGATAGTATCCTTCCAAATTTACAAGGCTGGCAACTTGTACAAATCA…
>Contig_Hb_1860
ATCTTTACATTTACCATTAATCCTGGGATTCCTAAAATTCAACAACTTGGAGCAGCAAAAGTCAAGTGTCACTCAGCCTATAATCATAACACTTAAGTCAAACAATGAAAACAGCATTTGTAGGCCCAAAGGAAACAACTAATGCCTAAGCAAAAAGAGGAAGGCCTCAAATGCATAAAAGATATGTAAGCTAATTTCCATTTTTGCACCAATTTCTACAAACACGGTAATTAGAAATGGCCTAAAACAGCTACAGCAGTACCCACCCTCCATTTAATTTACGAAATGATGTCATAAATCCAATAAACTCACCGGGCCTTCTTCCGAGACTTGAATGGAAAATTGGACGGCGGCGATGGTGAAAATTCAAATGGCAAGTGAGGTGGTTCTCTCTGACCA…
>Contig_Hb_1869
CTCCGGGTTCTGGAGTTGTTGCAAAATATCTACTCAAGAGTGGCCTGCAACAGTACTTAAATCAGCAGGGCTTTCACATTGTTGGTTATGGTTGTACGACTTGTATTGGGAATTCTGGAGAACTTGATCAATCTGTTGCTTCTGCAATTTCAGATAATGAAATTATTGCTGCAGGTGTGCTTTCTGGAAATCAGAAATTTGAAGGCCGTGTCCATCTACTCACAAGAGCTAACTACCTTGCTTCACCTCCATTAGTGGTTGCCTATGCACTAGCTGGCACGGTTGACATAGACTTTGAGATGGAGCCAATTGGAAGAGGGAAGGATGGAAATAATGTATACTTATTTACTTATGAGGCTATCACAATGGCTAACCTCATGTGGAATCAACTCTCTGTCC…
>Contig_Hb_1876
TTAATAGTATAGTGGTAAGGTTTTCTATGACTTGCATGACTTTACGTGAATTCTGCATATTATTTGACGTCTCATAATATGGTCAATAACTTTAACAGTAATGGCATGAAAAACTGAAAACGAATGAGATGTCAACTGAATGAAACTTTAGCATTCTTTTTCTCAATACTCATTAGTTGGTCACATTGTAAGTGTAGTCAGATGCAAGTGCTGTTCATGTCAGAACCCTTTTCTTAAAATTATTCTTTCAGATATGTGCATATGGTTAATATATTCAATACATGTGAAACATCTTTTGATCTTACAATCAAATTGCATCTATATGTCATTTAATACATCAATGCATTCAAGTCTCAAACCATTATGTTCTGTATTGTTCACAGCGACTACTGATGTTGT…
>Contig_Hb_1879
TTAGAGTACCCAGCTGCCCACAAAACCAAGAATATAGAGTTCTTAAAATACCATACCTATTTTCATTAGTAATGATCTACTTCCTTAAGACTCCATTATTTCTCAGTCTTAATTCCCTCACATACCCACCTGATGCCACCCAAAAGAAGAGGGTGATCCATAATCTACTATTATATCCACTTTTCTTAATAAAGAAAAGTTCATCTCAAATAAAATGCATAAGCAAGAAATAGATATCTTAAACCAGAATTGATATCATTTAAAAATTCTCCTCTTCCTAAAGAACACTGAAAATTACCCCCTCTAGCTTCGCTCCATGACCCTACATTTTATCTGCTTCTACTGAAGGCAGTAAGCTTAGTTACAAAATAGCATCAAAGACTGATGAATTAGAATGTG…
>Contig_Hb_1881
CCCCGCCCCTGTGTTATTGTTTGCTTTTATCTTTGTGATATCTCCTCAATATGTGAAGTGTTTCACATCATATGAAATTTTGTTTTTAGTTTCAAGTCTCAACCACATTAAGTTTGTATTTTTTGCAATACAGATCTAGTTGTACAGGAAATCATGCGGTTGAATTTTCTTAATGTTCTAAGTGACAAGGTATACTAGAACAATCTCTATCAAGAAATGGCTGGCCAGTGAAATTTTTTAGGTGCAACTTGTTGGAGAGATATCATGAGAAAAGGCACAAATACCTAATTCATTTTGACTTTCGTACAAAATGCTGCATAAGGCACCAAAGGTCTGTTGCCATGTGCTTCCTCAAATTATATGCTTGTAAATGGTAAAGATATTTGCCATGTTAAGCAA…
>Contig_Hb_1882
ATATAACTCGTATGAAAAATATAGGAATCTGGATCCAATTTATCAAATGTCAATACTTAATATATTAATAAAGATAAATAAACAAAAAATAGTGATTTACATGCATTTCTTGTATCCTGAAGAGAATAACATTTTGTCGTAACAAGCTTCCCATACAATAAATCTCAGATGTCCCTAAGTAGAGGCCACCAGAAGACATGCCTCTTAAAGAGAAATTTCAATGCATTTTCATAAGCAGTTCAATTACAAATAGACAAAAACAGAGATAATTATACAAAACACAAAAATACGTAGGTGTTTGTAGAAATTTTGTGTTTTATATACAATATTAGAAAGAATTTTTATTTAAACATGCATAGATATAAATGTTAGAAGGATGGACTATTGAGATAACACAAT…
>Contig_Hb_1891
GACTGATTGGCCCTGTAAGGTGAATAAGAGGAGGGAAATTTTATGGAATGGAATTGATTCTCTATGTTTAAGGTTACAAGCATTTTTGGTTTCCTTCGTGGTGGGATACGCCTGAAATTGAATGAATACCAACAATCTAGTTTGGTTTTTCCTTTTTTTTACACCCCCGCCCACCTCTTTGTTTGCTAGAGCAGCTGACTATTACATTTCTTTGAATGAAATGTGTTATTCAATATTTGTATTTTTCTTTCTTTTCAATTTTGTTTTGTCTTACACTTGATTTTTTTTTCATGGCTACTGTAACTTCCCTGTTCTGGATGACAAATGAAAGAGCACAAGGAATAAATATCTGTCTCAGGAGTATCTATTGTCTCAAGAATGAACTTTGAACAAATGTAT…
>Contig_Hb_1893
CACTGATCATGTTCTACAAGTGTAGTAGGTAATTTCTGGTGCTACTATTGATTTATGGTTAGTTTTCATGTGGCATATGATGTAACATACCCTAAATAGTTTGAGATTTTTTAAGACTTAGTTGAGTGTATTTGTTTATTGCACAGGTTTCTTGTGTCTATATGATCTTATTTGTTGGATTAGCTGCTTCTTTTTACTTTGTGCTTCTTGTCCTTGGTCAGTATGTTGCTGTTGCTTTTCATCTATCTCTTACTCTCTATTCCTAAATGGGTAGAATTGCCAACTTCAACCTAAATTACCCAAATCTGGAAATTGCTGGACATAAAATCCATCATCAGTCATATCCGGTTGCTATATTTTACTGTATATGATCAGCTGACATTGATTATGCATTTCATT…
>Contig_Hb_1900
TGTGCATCCTCGGATTTATAGCAGGTCGCTAAGGTTATGATTTCAGGGCAATCATCAACTGTGAGCTCTTCTAGACATATGAGAGTTCTAAGCAATTCCGAAGTGAAAATGGTGGTTAACTGTGGACATGCGCGCAGAGTCAAGAATTTCAGAACAAATAAGCCACTATAATGCAATGGTCCCTCCCATATGCTTCTTAAATTATTCATATAGTATATGTGCAGATATTCCAGTGCTAAATCACCAAGTCTGGCTTCTATTTGATCTCCATCTATAATTGCTTGAAGCTCATTGCATTCCCCCACCACACAACATTTTAGTTGCTTCAGATTTCCATATCCAAATTCAGATAATTTTCTAATAGTCACATGGCGATCTAAGAAAATTGCAGTTGCATGT…
>Contig_Hb_1905
AGGGAAGAGCAGCGGATAAAGATCCTTTCAGGATAAAGTATCCATCTTTCTTCAGGAAACCGGAAGATGCAAAGACCACGAACTTCCGGTCCACAGACAGCTCCGGCTCAGTGTCGGCTTCAACAAGAAAGGGGCAAGTGTCGGCTCACGAACTGCATTACACGATGAATAAAGCAGCATCTGAAGATTTGAAGAAGAAAACTTTCTTGCCATATAAGCAAGGCATATTGGGGAGACTGGCCTTTAATCCTAATGCCAATGGCTTGGGAAATCTCGCCCGTTAAACAATCTTTATACATACTTAATCCATCATATTACATGTTCTTTCATTGATATCGACGAAAAATTTGTAGAGCCATATGAATTCTTTTTTTGCCTTTCTATTCCTAGCAATTGTAA…
>Contig_Hb_1912
AAAATTTTTAATATATACACTTTGTTGAAAGAATAGCTCAAGGCAGTCGTCAAGGGTTCCCAGTTAGTGTGCCTTTTAAGGATGAAAAGACACTACTAAAATGAAATAAGTAACTCAATGTCTAAACTAAATTGCTTGCAAATAATTCAAAGATATGTTATCACAAAGACATAAAAGAACCGATAAAACTGTGACCATCAGAAATTGTAGCAAGCATATGCTAATATCCACATTAACTTTGCCAAGCTAGACAAGGAAGAAACAAATGCAGCTAGGAAAATTTCGCACCAAGAAGAAATGAAAAACTAAGTGACACGAATTTCCAAGCTCATTCAAGAAATATTTGCATTCTTCAGCGATCTGCACCCCACCACACCTGCAGAAGTCCGCATTAAATGC…
>Contig_Hb_1913
AAAAACAAGACTTTGGAAGGATGAAGGTTGTCATGTGTATTATGTATTTGTTTATATACTTACACACACTTAAATACAAGCTTCTGATGGGTGACATTTGTTTCTTTCTGTTGAACTGTTAGCTTTCAACCATGACTCTCTTGACCCACCTCTGGAAGTTAATGCATTGAATTTTAACCTCTGGCTATTATTGACTTGGGCTTGAATATGATTTCTATTCCTGTGAAATGAACTAACTCAATGTGTGAAAGGTGGATGAACTATGAGTTTCAATGCTGGTTGTTGCACCTTATCGGTGCATCTAAGTTGGGCTGGATTGCTAATGCTCCATCCCCACTTAAACTTCAAGTTTTTAGTTAATGATCAATGGCGTTTTTGTTTCACAGGTGATTGGCCAAT…
>Contig_Hb_1915
TATTGAATTGGGCGGCTTTTCAGGTTCTGTTATGTGTCTTGAATCTTGTATTTGTGTCAGTGTTGATCTTGGAGAATAAGGAAAAGTTTGGTGCAATTGTGAAGTTTGGCAAGAAAGAGCTGTGGTATTGGGACCTGGTGTGGATCTGAAGCAGCTGGTGAAGGTTTTAGGTGTAAAAATAGTAGTTCTATTAATTCCAACAATTTTTTTTTCTCTAAAATTTAGCAATCTCAAAAGCATGAAACAAGGAATTAGGCCTCATTATGCCTAATCTCATCCTTCAAACTTCCAATGAATCTTGACGGATAATATGCCAACCCTAACTGTGGCATAATTATCTCCATCCGGATCCTCAATTCTTCAAACTTGTCTTGATAATCTTCCACAGTGCCTTCTTGC…
>Contig_Hb_1916
TCCTCCAAGTATGAAAATGGAATTCTCCTGCCGAAGGTGTCATTAGCCATGCAGAGAAAAGTAAGGCCATCGGATCTGAGTATGTGAAATATGTAGCGATCTTGAGAAAAGCACAGCCTAGAATCGGCCTCAGATGGAAGCTTCTCGAGGATCCGCCTAACCACAGCCCCTGTGTTCCCTGTCACCGCACTGAACTCCGCCAGCACCACCATCCCCCGCGCCACCACCGCGTAGAGGATCGCCATCTCTATCTAAATTGCGTGTCTCTGTATGCGTATATCTTTACCTTGATGGTGAAATTAAAGAAAGGTTTCCTTTCTGAATATTTTATTGGGGATTTCGGATAGTATAAGAGTCAAGCAAGGAAGTTGAGAGGCTGGGTGGAGCCGACCAGCGATG…
>Contig_Hb_1917
TTATGTAATGAATTAATCTTGCGTCGATATGTCTGCAGGTAAAAACCCTCTAGGTTGCTGGAAAATGATTACCATCTTCTATGTTTTGGCATGTAAGAACCCAAATGTTTGTCATCAAACTTGTTAACATGCTGACTGCTTTAATCTGGATTTGGCGGAAAGCCTAATGATCAACAGCCATTAAATTCCAAGTTGAACCAGAACGAGTACATCTACTTAACAGAATCATTGAAGACAATTCCGAAAGAAACGGACACCCTGCAATGCGAATGTGATGTCAGCTGCATCTATTTTTAGGTTCAGTCTTCTCAATTTATCATCACGACACTGACCCAGTTTGAGAATCCCCTGGTCATTTAACACTTGACACATGCTCAAAAATTCCAAAACTCCAACTGG…
>Contig_Hb_1926
AAACCATCGTCATTTGCTGTCAACATTCTTTGGCTGTTGCTTCAAATTATTCCTTTTCTTTTACTTTTCAATTTTCTTTGCATATGAAGTTCTCACTTTACCTCCAGCAACTTTAATTTGTGCCTCTCTGGGTATTTGTATAGCCTTAGTTCGAAGCTTATTTGCTTGTTTAAAAGCCGCTTTTAGCTAGCTATATATCTACCTCTCTGCACTTACCTGTATCTGAAGCCAAATCTTGTTGAGAAAAGAAAGGGAAAAGAAGTAGGTAAACTTCTCAAGGTTATCTTTGTTTTTGAGAAGCAGCTGCTTAATTTTTTTTTTCAGCTATAGTGCTTTAAATGTTCGAGATTAACCGGCCGGCTGTTTGGTTTCTTTTTGTAATAAACTGGGTTTCTGACA…
>Contig_Hb_1931
CTTGGGTATGATTCTGTATTCTTATTGATTTGGCATGACAGTGTTTTAGTTTTAGTTTTATGCAATATGGCTTTCCATCATTCTTGTTTTGTGGTTCCTTTCTTTTATAAGTTGTATTTCAGCTCAAAGCTGGTATATTAATTCCTGTTGCAGTGACAATATTAGTCATTTCCAGCCTTCCCTCAAATTATTCTCTAACGTATATATGATACAAAATTCTCATTCTTTCAAATTTTTTTTCCTGCGCTTATGATATTTCATATTGCTTATATCACTTGCTGAATGCACTAAACTGTTGAGACGTGATACCTAAATGTCTCATTTTTAATTTTGTCTACTTGGGGTACTCAATATGTGGGCCATTCTTAGCGAATTTGCTTTTCCATATCTTATCTAATA…
>Contig_Hb_1935
CTTCATCTTCATAAACCTTCTAATCCTGATACAAATCCAACCATTAGATTGTCAGAAATAAAATCCTGATGGATTGATGAAAAGATCAGTCATCACCTTGCACATTTAATTCCCAACAGTAGCAAAAGCGGTTTCATTTGATCCTCAAAACTACAAAACCTTAACTCTTACCACAGCCTTCCCTCAAAACAGAGATTCACATGCAACTCAGACAGCAACTGGTGCAACCGTAAGTAGGTTATTAGAAAATTTTCATATCAATGAATAACTTTCTCTCTACAAACATACAACCCTCCTCATGTTAATGTAAACATCATCTAAATGCATAGATTTATGACTAAAAGAAAAACCTTTATGAATTATGGAGGCAATTACACAAAAAAAATGAAAGAACATGAA…
>Contig_Hb_1940
CAAACAACAGGATGCCATACTACATTTGTTATTAGGGGCTTAGAAACTACATGTCAAAGGTAAATAAAGTTTGCCAAAATGCAATTGCAGCATTGGAACTTACATTTTTTAAGATATAAAAGTTTCACAATTAGGTACAAGTGGCTCTAAAACAGAATATCGTATCTATCCAAATTCTGAAGGAATGAAAAATTTTAAGCCAGAATATCATATTTATCCCAATTCCTAAGGAACGAAAACTTTAAAGCCAATGCTCAATTCTGTTCAGAAAGTAGGATCCTGGAATGAGAACTCCAGAAAAAACTCTACATTAAGCATTTTTGGGTGAGGAGGCAGCTCTTAAGGCCTCAAACATGTACCCACTTAGTTGCAAACCAAAGAATTAACTTCTGCACCAGA…
>Contig_Hb_1948
GGACCTCTCAGAGTTACCCAATTCATGATAAGTGGTGGGCTCTATGACTTATTCTTATCTTAAGAAGTGGATTGTGACTTTGGTCTCATCTTGTTTAGCTTATTGTTTTCTGAACAATTCTTTCATACGCTTACAGTCATTATTGGATTGAGTTATCTTGTAATATATACACAGCAGAAAACTTTTCCTCAATTTTTGCCCTTCTGATTTATACATTATCATGTCCAATTAATAGGAGTCATCGTGACTGCTTGATATGCATCTATCTCCTAGATGAAGCTCCATTTGGCAGACAGTGTCTACAGAATGTAAAGATTTTCTTCGTTTCTTCTTTCCCTCAGTTCTTCATGCCATTGCTTCATGATTTGAGCCACTTGCTCTTCTAATGCCTTGCTTTGA…
>Contig_Hb_1953
ATATAAGCAGCCAAATATACAAGTTCTTCGCAAGCTTTACTTACATAAAAGAGGTATCAAAGTGTAACGTGGAATGAAACAAATGCAATTTTATGCTTTAAAAGATCAAATTGCCTCATTTATTTCCATAATATAGAGGAAAATAGCTTTCATATGTATCAATAAAACCTTGTTTCAATTCCTACTAGGCACTACATAGAGGACATTCAAGCTGCAATCCCAAGCTTTAACCATTCAGTGCACTTTGCCTGAATAAATATCTATCTTGAAACTTGAAAATTTTTCTACTTATGACGCACTTCTTCATGTTACATTTTATAACCATTTTATTTGTGTCTAATTTCGTGTTTTTTAAAATTAACATAAAATTAAGAATAACACATACATATCCATGGCAAC…
>Contig_Hb_1961
CTGAACCTTGCTGCTTTACTGTTCTTTGCAGCTTATCCCATGTCCACTGCTGCTAACTCTGATGCAGAGTTTGCTTATGGATCAGGTCATATAAACCCTGTAAAGGCCATTGATCCTGGATTAGTATATGATGCTGAAGAGATTGATTATGTTAAATTTTTGTGTGGACAAGGGTACAACGCAACACAACTTCAACTCGTGACTGGAGACAATAGCACATGTTCTGAAGAAACAAATGGAACAGTTTGGGATCTAAACTACCCTTCTTTCGCACTATCTACCCTGTCTGGGCAATCTGTAACTCGCATCTTTCACAGAACTGTCACAAATGTTGGGTCCTCATCATCTACTTACAAGGCAATTGTAAATGCTACGGAAGGACTTAATATACAAGTTCAA…
>Contig_Hb_1963
TGCATTCTCATTCTTTCAACATGAGAGAGCCTCTGTTATGTGCAGTCGTGATATGCTAGCTATCTTTTGTTACTTTTTGCTTGTACTTGTGCTATTTGTGATACAGGTGTGACTTCTCTCCCACTATATGCTGTCTTTTCCCAGAGACGTCAAATCCCAAAACTCCGCGTGTTATACGGAAGTTCCGTTAACTCCGTTCGTTACATGACCGGTACCATCTACTGGTACGCCGCCGGCTGATACAGCAGCGGACTTGGTGTGGTTACCGTTGATGCCGTTTCGCTTCAAGCTAGAAGCAGTGCTGGTGCAGTCGCAGTCATGGGTAGGCTCTGGCTTAGCACCTCCCTTGGCGTAAGCCTCAGGCTCGGCACCAAGGTCTCCAGCATCTACGTAGGCCTC…
>Contig_Hb_1964
CTAAATGATTAATGTGAGATTACAAACTCTTTTTTTTTTTTTAAGAATTGCAGTTGTAAAAGAACTAAAGGTAGTAAGCTATTTCCTATATTTCATTAACGTGAAAATCGTTGCTCCTTTGTTTGGTGAGCATATGGAAAAGCAGTAACATTTTCCTATGTTATGCATTGAAATAAAATTTTTTCCATCACAATAAATTCAGTTATAATTAAGAGCCAAGACAGAAGTGGGGTCAAAAAATTATGAAGTAAGAACAACCACAACATGAGATCTAACGTGTGCCAAATGGGATATAAGAAGCACAGGGCACCCCATCCCACCAGCCAAAATGACAAGATTCTAAATATCAAATGACAAGGCCCGACGATACAAGAAAGTATATGACTACCACAGTAAAAA…
>Contig_Hb_1965
ATGTAGGATACCTGCAAAATATAACTCAATATCAAGCATGGCTCGTAGTAGCCCATATGTTTGGAGTTAGAATACCAATGGTAAAAGTTTTGAAATGCTTTTACAATCGTGTTGAGCACTTGGTTCCACTGCCTTAACTCTTCAGATTGTCTATTTTTTCATAATTGCAAATGCGCGTTCAAAGTTCAATTCCAAATTGTATGAATTCACCATTACTTATGTAGTTCCACTAATTAAGTATAGCCTTGAAGTCCCCACCAAGTTAAAGAGATCAATTCAATGTTGAAATTACAGAAAATGAACTTTTCTCCAACAATAAGCAATACAAATATTTAACCTTCAAAAATTATTACTTTCAAATGTTTGAAAGACAAGTACTACAAGGTACAATAAAAATAC…
>Contig_Hb_1966
GCCGAACCAAATCTAATAGTTAGGCTGGTTTGGTCCGATTTCAAGGGCTGAAAAGGAATCTGCAATCCTGATTTCGATTTGGATTAGACCCTTAAATCATTGATAAATTTCAAGTTTAACCGGGATGTTTCCAATCTGATTCGAACCTAACCCGGACCGTGACCAGATAAAGTTTATGTAGTTTGTTTAAGCCTGGCCCATCTAAAATTGAAGCCCAGCACAAGGCGATGGAGGGCGCTGCTCACAAGCTAAGCAACTTCAAGCAATGACGCCAACCTATAAAATCCGCAGAGAACGTAAGATCTTTCTGCCTTGAACGCTGACATATCGATACCAACCAAGAGCATGAGCGTCGAACCTTTCAATCGGCTGGTGAAACTCGCCGCTCGAGCTTTTTAC…
>Contig_Hb_1973
CAGAGAGCTGCTGGAGAAGAAAGATCAACTTACTTGGATGCTGCCCTCAAGCAGTGTATGCAACAGCTGCACTTTGTTCGAGAAGAGCAGGAGCAGAGGGTTCATGATGCTGTGATGAAGGCATCAGTGGAATATGAAAAGTCCCAAATGATTTTGGAGGAGAAGTTGGCAGAAACCAGTAAGAGGCTTGCAAAAGTAGGCATTGAGAATACTCATCTAAGTAAGGATCTCTTCGCAAAAGAAAGGTTGATTGAAGATCTAACTAAACAGAAGGTTCAGGTGGAGGCAGATTTTAATGCTCTAATGATTAGGTTAGAGTCTACGGAGAAAGAAAATGCTTCACTGAAATATGAAGTCCGAGTTCTAGAGAAGGAGCTTGAGATTCGGAATGAGGAGAGA…
>Contig_Hb_1988
TGTTCACTATCCATGTTTTGAATCATTATACTAAGATACTGAAGTAATGGTGCCTCTATTCTTGAATTTCTGCTTATCTTTAGCACTCGAACAAACTCCGCCAAAACTTGGTATTCCATAAAACATTCAAAAATTAGTGGATCTTGTCTATCACCATATGTAACTATTTCTGCTATAGACTGCAGAAGATCTACAACTAACTCACTGTTATGCTTATCCACAACTTTGATCCCTCGCAATTCATTAATCACATATTTGAAGTGTTGAAGAGAGAAGCGATCGATGGATCGCCAGAGAGAACGCCACATGGTGAAAAATCCGAGAAGCTGAACAAAAAATTTGGCGGATCTAAATATTTGGCGGTTGCGTCCAGTTTTATTAATTGATATGGTTTGCGTT…
>Contig_Hb_1995
TCAACCGAGCAATTAATCATTCCTGCAGGGGACTGACACAAAGCTTAGGGGTGAGAGTTGAAGTGACTGAGGATGCTATTCGATTTATATCTGAAAATTGTGATGGGGATGCACGCGTTGCATTGAACGCCTTAGAAATCTCTGCTATCACTGCATCTGCCCGAACAAATCCCAATGATAATTTCTCTTTGGTGGCCAATGTTACTTTGGATGATGCTAAGGAGACATTTCAATTCAAGCATCTTGCTTATGATAAAGCAGGGGAAGAGCACTATAATCTGATCAGTGCACTTCACAAGTCTATGAGAGGAAGTGATGCAGATGCATCCATTTATTGGTTGGCGCGAATGTTAGAGGGAGGTGAACAACCACTCTATATAGCTAGGCGTTTGATTAGGT…
>Contig_Hb_2011
TGGATCATGGTGTGGACCATGAGGACCCGATGGAAGTGTGTTAAGTGCAGCTTGTGCGCTTGCTGGGTTTGGGTTTCCATGGAACAAGTTAGGCAACTTGTATAAGGAGGAGAGTTCTATTTTTAGTAGAGGTTCGGAGGAGTTATCCTCTAGGCTTGATGGGTTTAGGGAATATGGATTTAGTAATATTTCAGTGATTGGTATTTGTCTGGCTTTTCCTTACGTGTTGAGTGGTGAATTGGTTGGGGAAATTGATGCTTTATTTGATGATATGAAAAGGTTCTTTTTAGACTTCGATATGGGGAGTTGCGTTGAAGGAAATGTGGATGCTTGGTATGAGATTTGTATGAAAATTCGGGTGTTCTATGATTTGGGTTTTGAGAAGGGGAAGCTAGGGGA…
>Contig_Hb_2027
GCTATATGTATCATTAGGCAGAAAGAAGATGATGTTGTCAGCAAACTGCAAACTGCAGTTGTGGCATAATAATTTTTCTCATCATCTATTCTATGTGCGTAAAAAGATCTTGAAGAACAATCATCCTCCTTCAATTTTGGTTTTCACTGTGTTGATCATTTTTATTACATTTTCCTTGAGATGGTTTAGCATAATAATGTTTTCACTTTATAGCAGGATGTAGTATGGTTTCTCTTTGTTTGAAACAACCTATTCTATGAATTAAAACTCTACAAGCTGGATGTTAAATATTTGACTGGATCTTCGGAGTAGATGATGCATGTACTTCCTAATAAATAGATATGTAATTTGTAACTTCGATCATTTTTCAAAACTTTGTGCCTGTCTGAAATCACAATG…
>Contig_Hb_2029
CAGAAGCTTCCAGCCTTATTCCCATACCTGTTAACTTTAAGATATGAGTAATTTCACATTTAAATTACGCACAACAATTACTACAATATACAATTATCAGTGGGGTTCACAAACACAGCAGTGGTGATAATGTAAATCTGCTATGTATTTTCAAGGTTCATAGAGTGGGAGTGGGACTGGTTATTCACACTCCATAGTTCTTATCTGGTTCCATGCGGTGTTGAGGATAATGCAGGGGAGGGGGCTGTTCTGGACTTTCATGGCTTATAGAGTCTCATTCTTGAACCATTAGAAGATGAATCAAGGTAAAATAGTAATTGCATGAAATAACACCATGATAGCGCTCAAATAAGAATTGAAGAGTGCAAATAACCATTCCCTCAGAGTAAACTAGCATAT…
>Contig_Hb_2039
GGCCACTGTGTTCCACTGCAAATCTTACTAAGTTTCGGAGATTACCAATCTCTGCTGGAATTTCACCTTCAAATTCATTGAAACCAAGATATAACTCCTCAAGCGTGGTTATGTTGCCAAGTTCTTTGGGTATTCTTCCTGTGAATTTGTTACTACCATCCAATCCCAGGATCTTAAGATTCTTGCATTTCTGTAGACTCGGTGGAATCCTGCCTGACAAATTGTTGAAAGAGATCTCCAGCTCTTCAAGTACCGGCAGATGCTCGCACAAATCCTCTGGAAGCGTGCCTGACAGCCGGTGATTTGATGCAAGAGTAATCCTTTTCAGCGAAGAGATGTTGAAGATTGTGGACGGTATCGATCCTGAAAGTTGGTTAGCTCCCAGTAACAAGAACTGCA…
>Contig_Hb_2041
CTCCCGAGTAATTATGTTGCATAACTTTTTCCCATTTCCCAAATCCACATCAACCTGAACACTGTTCTGGGAAGAAAGCCTGTGGATTGCATCTTGGGTTGCAACTCGAAGCAATCCCATCAATTTGATCTCATTGATGCCATGGCTCAAGAAAAGGCTTTCTGATTTTGGCAATAGATGCTGCATCATATTCTGTAGGATGTCTTCGCCTCCAATAGCAGCTCCTGCCAAGGCTTTAATCTGCGAAACCCCTCCAGCAGTAGCACTCAAAGCTACATCACAATATCCAGCACCCATATTGAAGATGAGGGCGTTCTTCTCACTTCCACTTCCCATATTCTCATGCACAGTCTGTTGCTGCTGCTGTGCATATAACAATGCCACAGCTGTTGGCTCAGG…
>Contig_Hb_2066
ACAATTTACAGATCTGATAGATGTGACATGTCAAAAATAAGCAGAATGTAAATCATCTTCTTAGTTGTTCAGTGAATGGGATTGGTGGTTCTTGGATTTTGGTTAGTTTGAATTCAATTGAGTGGTTGCATCCTCTAGAGTAGTTACTTGAAGGGTGGCAGCACAGCCATTCAAGAGGTGAAGAAAAAACTTTAGAGAATGTTCCTATGCTTTGGTTCTCTCATAATTTAGGGACGGGAGTAGATGAATTTTTAACGTGGTAGACAATACTGTGTAAATTAAGAGAGGTTTTATTGAGAACTTTGTGGTGTTGAGAGAGAGACAAAATATTAGTTTTATTGTTAGCAGAAGAAATGAGTTGTAAATAGAAGTATAGCTTATTTTCTCTTTTTGTATAGC…
>Contig_Hb_2076
AGAGTAGAGATTAAGTCCTTCACATCTGTTTCCAAAAAATACTAGTAAACTTTTCCCACACTCATTCCAATAATTATCTAATATATAGTTATATATTTTCACCTTTATCAGATACAAGTTATGATACCATTGCTGTGATGAGGCATAATAATTGACTGTCTTAATCAAACAAGGAATCCTAAACAATAATGCAACCCTAATAAAACCAAATGCTCATTGACTCATGCTAATGCTCATCAACAGAAAGTTATAACAAAACATATAGAGCCGCTGTTAATCTAAGCAGTTGAGACTTGTCACAATGAGAGTGTTCTAACCACAAGGAAAATGAGAGCAACCATTCAGATTATAGATGCAATTCAATAGGAGCGGAAGATGATCACTGGATCTAACTATTCA…
>Contig_Hb_2078
GAAGGACTGAAGAAAAGAACACAGGCAAAACAGAAAGTCAAAACTCTTGCTTCCTTTAAAAACTCCAAAAAACATTCGTTGGACAGTATGAAAAATATGAGAATCCATCAGAGCACACTGGAATACATGTGATCAAGGAAAATGTTTACTATTTCACCATCCAAGCCTCATCTTGACAATTGAGAAAATATAAATAGCACTGTATGTGAAGCCTATCCCCTTTTTATCATAATACTCATGACTGCTCATAGACATGCATGCATGTGGAAGTCACCTCTGCAGAACTTGTATGAAGACTCAAGTGAGATCAACAAAGTAACATATAAGCTGGGCACCACCCAAGAGCCTAGACACATAAAAGTTTAAGCTATTAGTTTATCTTTCTTCCTATATATACAT…
>Contig_Hb_2081
TTCGATTTCTCATGGTGATAGAGGTGAGGATGGGCAAAAATGGCTGTATCTCTTCTTTTTATAAAGACTCTGTTTTGGTGTCGGTCTAATGAAGGAAAATAGATGGGTTTTTAAGCTCTGTTTAGATGCCTTCAAAGGAGAAGGAAGATAGGAAAATGGAATTTTGAAACCTACTTTTCTGTCGATTGTGGTCTGCAGTATCTGCCTTCAGTTGCTTGTGTATGGTCTTGTGGAGAGGAGGTTTCTGCTTTCCCAGGGGCTAATAGTTTACCAACTCTATTGCTTACAAGTAGCAGCGTCCCCTATTTTCTCCCGGGTTTTCTCGGCAACCAAACAGAGTTTAAAAGCATTTTATTTCCTTCTTTCACCCTCTATATTAGTCTTCTTTCTTGTGTTTTG…
>Contig_Hb_2091
ATCCAATGGCAAAGTTTCTGCTTCGAAGAGGTGCCTCCCCAACAGTAAGAGATGGTGGCGGACTAAGTGTACTGGAAAGGGCAATGGAGATGGGAGCTATAACAGATGAGGAATTATTTGTCATGCTAGCTGATAGGCAGTGAAATGGACAAACGAAATGATTAACCTGTTCAGTGCCTCTTGTGTTGGTCACCAATCATCGTCATCTTGAAGAAAACCTGTTACCTGTCTCAATCTTTTAAAATTAGGAAATTTCCAAGTGATCCAAATTCTTTGCGAATATATGTAGTGTTTATCAAAATTTTTATTTCATGTTGTAAAATGAATTCTGGGATTGTCATCATTCTGCTAGCGTGAATTCCTTTACACCAAAGCTCTGCTGAAACAGATGACATGCTT…
>Contig_Hb_2098
GCCTACCCAACCGAAGTACACAGTATGGCTTATTGGGCTACCATGTCGATTAAAGACAATGCCTCATCCAAGTTGGTCTTTGATGAGAAGGGATATATGTACGTTCAAGAAGGGACGAAACGGATCTATAACCTGACAAAAACTGACGCTGGCTCTCCCCAAGATTTCTATCACATGGCAAGGATCGACTCCTATGGTGTCTTTGCACAATATCATTATCCGAAGAGCAACCGCTGTGACAAGAGGTGGAGTGTAGTTCAAAGAATTCCTGAAAATATTTGCAACAGATTCGATACATTGCTTGGTAGTGGGATTTGTGGATACAACAGCTACTGTATGGAAATAAATGAGGAGCCAAAATGCCTATGCCCTGACGATTATACTTACGTGAAACAATAT…
>Contig_Hb_2100
ATTAGACTGCAGTCCTTTTGTTGGTAATTTTTGGTTCATGATGAAGAATCACAAAAAATGGTTGCATATCTCCAACAAAGAGAAAAGGTTATAGGAAATCCATGAGGCGAATCAAGTTATGAAACTTTAAGTGTCCTAAAAATGAAAATACAAGAATTTAGAAGAGTATGCTAAACAATTGGATCAAGACCCAGAAGTAGAGTTGGCAGAATCACATACTGAACTACTGACATGCAAGTTGCAACCCAACACCTTCAATGGTGTTATTCTCTCATCTTCTGAGTACCCTTATTTGGAAATGAAGTAACATTTCTAATGTTTTAATTCCACTATTCTTCCCTGATCTTTCATTCCAACAGTCCACTAGTTTAACAGCCAAACATGACATGATCGAATTCA…
>Contig_Hb_2102
GGATCAGTAGCATGGTACTGTGACTTGTTTACTTGAAGACTTGTTGGGGATTCTTCCCTGTGCTTAGTCAACTATATTATAAGGATTGGAATTGAAATTAATGGTCTCCTTCAGGAAAAAATATGATTTCAATTGGGTTTCTATAATTCTGCTCCGAAACTTTTGTGGAGATTTGTATCTTCAATTTGTGTATCACAGATTGAGTAAGAAATGGAATCTGTTGATAAGAGATGCGTGCAAAAAAAAAGTGATTTTTGTCGAGAAATTGAGGGCTAAAAAAATGAAAGTGAATAACATAAAGAAACAAGAGACTTTAAATGTGGTTTTTCATTCTCTTGCTTTCTTCTGCTTTTTCATATACAAGATACTGTTCTTTCTCCATTAAAAGATTGTTCAAGA…
>Contig_Hb_2110
GTCTTTTTAAGCTCCTTTACCTTTGTGTCTCTGTTTACGTGGACTTTGGTCTTGGTCATTCAATTTCTCAAGTAAGTCTCTCATGGATTGATGAACGATGGCCCTCCACTCATCTTTCCAGCAGTCGCATTGGTTCATCAGAGAGAAGTTGCTGCTTGGTGCTCCACTCAGTTCCCATGTTAGATTTCTCTTTTTCAAGTAAGGTTGTCGTCTGGATCTTTACTCTTCATAGCTGCCTCCTTATTATTTATTTCGTGGAATTGGTTGTCTTAATTGCATTAAAGAGCAGTAGAGCATATGGATTGTAAAGAACAAGAATCATCTTCACAAACAGGCTGTCTAGTTCTTATAATTTCAGTGTCATTTTTTTCCAACTTTAAATGTGGATTTTAGCTTAAT…
>Contig_Hb_2112
TCTGAACCGAATTCACATCTCACATTTCCAGCCATCTACTCAAACCAAAGTGAATGTACTCATATCTACTATGAATTTTTATTTCCCCAACTTCTTATTTTAGCAACTCCAGCAACCATCTCTAAAGCAGCATAAAATAATGAGATCCACACAAGATGTCAACAAATTCATAAACCACCAATATTTCACTGTAACAGTAACTGGAGGATCTTGTACCAGTCCGTGATGTCAGAGTCGGTCTTGGAGGCGACACTGAGGATTTTGATCGCTGTAAGCAATGATGAGAGACCTTCTATCTTTGGAGAAAGACGGTGGGCTTTCTTGGCGTGTTTAAGAGCAGATTTGATATTGGAGTTGGTGTACTTCGTCTCTGCTATAGTTTTGAGAACAAGGGCTTCT…
>Contig_Hb_2115
CAGCGCCATCTATGCACAGAAACGTCTGCATCAACAATGAATATTAAAAAAGTGGTCTTACATATTAAATAACATCCAGCAAGAAAAAAAATTAACCCATAGTGACCTTGTAAAGCCAGGAAAACAAATTCTAGCACCTCCTTGAAGATTCCAAAATTAAGTGGTTGGTTCAAGCGCATACAATTTATTTTCTAATTTTCTATATGACTAATCAACTTGGACTGTCAAAAATTCATGATTAAAGATCAAACGGCCAACAAAATACACACCAACTAAATTTCTTTTTTTTCACCCAGGAAAAAAAGAGTTTGTTCCATCCGATTTCTCCTTAATAAAAAGAAATTCATCCACAAAAGCGAAGAAGAAACCCATAACAAAGCGTCCAAAAATCGAAATTGT…
>Contig_Hb_2136
CTTTGTCAGTTCCAAACCTCTGTACTTGGAACAATAGAATCAAAATCACCACTGAAATCCACATGATTGCATCTTGTGAAAGGCTAGGAGCAGCCTCCCTAATACCTCCAACAGCAGATAATACAGATATGCAGGGTGTCAGAATGCCATCTCCAAGGACCATGGACACTCCAATCATGGTTGTGAACAATAGAGAATACTTGATTATAAGGCTACTCTCAAGTGAATATTTGAGAGCCGAAGCCATCCTCGTACTGCGTTTTGGTAAATCCAACTTATAAGTAGACACTTCTCTATCTTCAGCCTGCTGGTTTGGTATCAAATTGACCTTGGCATGGCGACATATAAGAGAATAAAGTGCAAAGGTTCCTCCATCCCCATTATCATTTGCAGCCAAAA…
>Contig_Hb_2138
GCCAGTTAGATGAATACCAGCTGAAGTGTGTATATGCGCACACACACGCACACATGTAAATATCAATACATAGACAAAATATTCGGTTTTCACTACTATCCTGATATACAGATGATACAAGAATTATATAGTTGGAAGGTCCTATCCAGTTGACCCAGATGATTAGTCATAAACTTTATCCTAATCATCGTCATAAAGTTGTAGACCACCACATTTCATAAACAAGCTAATGTAAAGGCTACTCTCCAATTATTTCCTCAATACTGAATCATTGTCATTTTGAAATTACAGACATTGACCACACCCCAAGCCAAACCCAGCTGAACATTCAATCCAAAGCTATCCAAATGCAATAATATGAATATTTTTCCTCCAGTAAATATTCTCCATCAGGAAATT…
>Contig_Hb_2142
TATCTGTTGAATGAATACAATGACGTCAACCTGAACCTTGAATTACAACGATGAAAAATATATCACAACTAGCAATCTCGATGGGACACCAATCTGGGCGACTGCTGGATAGTTTCTTCAATATCCATCTCTCATTGTTGAAAGGGAAGCTGATCAACCCAGAAGTGCATTGATAGGAAAGAAAGCTATCAGCACTCTTTATTAAAAAATTCATCTCCACCAATGTGGGAAATAATATACATGACAACAGTAATGATAGACATTAAGGTCGTCGAGGAAATCTTGAGAAATCTGGGCTTCTACGTTGCATAAACGCTGTCTTCCCTTCGTTACCTTCCTCAGTGCCATAGAATAAAAGTGTAGCATTTCCAGCAAGCTCCTGGAGTCCAGCATGGCCAT…
>Contig_Hb_2143
TGTTGAGTGGGGGGCATCAATTATACTATCCTTGGTTGAACCCAGAGGGCGTGGCCCATGGCCATGGTATTTATTAACTGGCAGCTAGAAAATTGTGAGCCTTTCCTTGGATTTTTCACAATTGAGATAGTTTCATGAGTGATATTTCCATTTGACTGCAATATCCTGCAATAATCTCAAAACTCTGCCATATTCAATATTTGATTCTTGTATGTGACAAGGTTCCAAAGTTCTGCTGTGCTTAATTTGTAATCCAGCATGTCAATTTAATTAAGAACACTACATTGGCAATATATATGTACGTCTTTTTTTTTTTTTTTTCCACGTCCAAGTTGGTAGAAACTTCCTCACTACTTTTGCTCACATGATTTTTATTCTATAATATATATTCTCACAACT…
>Contig_Hb_2150
GCAGTATTTACAAAAACATCCGGTAATTTCAGAGCCATGTCAAGAGCAAAATCTAACATACAAGTGTTAGCTGTGCATAGGAGGGCTAAGTCCGACTAAGCCTGATGAGAGCGGTAAGGACTCCTCATAGAATCCTTCTGCAATATAGGAACCAAATTACCAGGTGGGCTCTCAAAAATTGTCAATCCCAACGGATGGTCTTCAAAATGAGTGGCTAACCAATTAGCACACAAGTTTGCTTCCCTACGAACCTGAAGAATTTTGCAATCCCAATCACGCTTGATTAGATTCATGCAGCAGTCAATTAGAGCCCTATTAGGATCCAGATTAGCGGTGGCTCTCTTCAGATACTCTTCCACCTCCACCAGGATTTTCCTAAATCCTCTATTCCAGGCTATC…
>Contig_Hb_2158
CTAGTATCGTGAGGATGGGCATCTCTGGAGTTCCATTACCCTCTAACGCACATAAGCAACATGAGCTTTGCCTGTCGACTCTCCTTGCAGATCGTCGAATCTAGTTGATTTCGTCTTTGAAGGACTTACCTTTTTTTCTTTTTTGAAGGTGGCTTCTTAGGTTTGAGCTTTGTTGGTTTGTTGTTTCCATTCGAGAACCCGATGATCCTCTTCAAGGTGGCGATGGAAGTCTAGCGGTCCTGTGGTTTGTTTGTCTTATCTTTCTCTGTTAGCTCCAGGGTTTGTGATTATGGGCCTTGGGCCGTTTATAATGTGGAAGCTAGTTGTTCTTTAGATCTCCTTTCTGATTTGTATTCTAATGATATATTGAGCTTATTCTATGCCTTGATCTTGTACTGG…
>Contig_Hb_2159
GTTCCACACTGTGCCTCGTGCATGAGCAGGGAAGGGATCACAGCCAGGCTGTGAGTCACGACCACAGTCTTGATCATGAAGCTCATCAAAGACATTAAGGTGCACTGCATAGTAGTCTCTCCTTTCTGAATATCCTGAAGTATGCCTACCAAAAGGTGCTGTACAATATTTGATCTCCACATTTACAAAAGAGCAAAATTTGCATTTGATTCCAATCTCTTCATCAAGAATATATTGATGTTTCCCTTGTTGGCATAAGGCATCTGTATCAAGTTCATCCTCAAGAGTTACATCAGCCGTATTTTCAGCCACTGCATCATCCGTAGCATCATCTGCACAAAGAGCAAGGCTCATTTCAGCCCATAGTTTCTCCAATTCTTTCTCCTCTTCTGATTTCTC…
>Contig_Hb_2167
TTCAAAATTTTGCCGAGTTAAGCTCCAGGTGGTATTTCAACTTTATATTTATAAATGGTAGTGTTAATACATATAGATCACATAAACTGGCGTTTGACATGGTTTTCGTATTTATTTTGTTATCCTCATGATTGTTCTATAAAGCGTTACCAATATTATAACCATTAATGACTTTTATTCTGCTTGTTATATTTATCTTTGTTTGTGAGAGTCGGTCATTCGTAATGAATGGTTAGTCTATCATCCATAATGAATGGTTAGAATACAACTATTATTCTGGTCTGCATGCTTCTCAAATTCGGTACGTTTGGTCTTTCTTTGCCCCTCTGCCATTTCCTCATCTTCTAACTCTTTTTCTTTATTGTGGTTCTTCTGGTTGTCTTCTTCTTATTATGTGTT…
>Contig_Hb_2193
CAACTCTCTTCAAAACTTAAAACTAATAGATTAGATTAGACACTAATTAACATCCGTGAATAGGAAATTCGAAATTAATGAACCGGAAAATGCTGGCCATGGCGAGTGATTTATCTTACTCTTCTTGTTCAACGCCTGATACAGGTTCATGTGCCTCTCTTTTCAACCTCTTGAACGTCTGAATCGTAAACCTCACCGCCAACGGCAGAGTAGCAGTAAGCAAGACGTAGCGAAACTTCACAGACTCGTGAGGAGTAACAGCAAAAATAGCAGAACCATAAGTCACAATCACTGAAGCCGTGGCAACCCATATCTCAAAATGGAGTGGGAACTTGTAACTGAGATATAAAATGACATGTATAGAAGTGGAGAGTGCTAAAGTATTAAATACCAAAAAAA…
>Contig_Hb_2202
GAGATTCCTCCGGAGCTTGGGAACATGATGCAACTTGAGTACTTCGACATTTCAGAGAATATTTTATCTGGGCAGATTGCTGATAAAGTATGTACCCTTGTTAATCTGGTCTACCTGAATCTGGCAGAAAACAGTTTGGAAGGGCCAGTACCCAGATGTGGTATTTGCCTAAGCCTGTAAAAAATTTCATTCGCTGGCAACAAAAATCTGCGTGTAGGAATTATAGGTTCAGATTGTAGGATCAAAAGCTTTGACAGATCATCTTTGCTAAGTGCCTGGGGACTTGCAGGAGTTGCTGTTGGCTGCATGATTATCATTCTTACTACAGTCTTTGTTCTACGAAGATGATTACTAGAGGCAGAATACAAGGTGATCCTGAGTAGAATGAAGAAAGCAAAT…
>Contig_Hb_2209
TATCAACTTCTAGCTCTGATATTTTAGGTGAATAACTACTGTGCTACTTTTTGGGTTTGATATTGTTTCCTTACGAAATTAGTTTAATGTTGATTGTTATTTTATTTTCTTGCTGGCAATAGGTTTCTTTTTGCTTTTAGAAATCTCATTTTGCTGAAGCCAAACAACGTCTTCATGAAGCATCATTCCTTTTCCTATCCATCTTTATGTTCTGTTCTGTCATAACCAAAAGGGCTAAAATTGAGCTGAAATGAGTAAGAAGAGGTTATTTAATTACTTTCTAATAGTTTTTCTTAATTCCCCATGTCAGTAACTCCCACATGGATAAGGGGAACTGTTAGTCCAGTTAATTTGGAATTTGGTAGGGATACAGATTGGGATGGTTACCACCCTGTTGTA…
>Contig_Hb_2213
GTTTCAAGAAATAGATAAATTTATTGGTTTAGTGCTTTCTGGTTTTAACAGATGATATTTATCATGGTAATCATGAGAAACTAAACCAAATGGTCGGTGGCTCATGCACAGCCCGAGTTCTGTGAATATGCTATCAAAATCGTTGTCTCGAAGAATATCAGGGCTTAATGATTGATTTTCTTTGGCAAAGCAAAAGGGGAAAGAAAAGGACTTTTATTGACTAGAAGTCTTTTCTCAATTGATTAGTTCATTATTTTCTACTCATGAAACATAGACGAATCTTCTGGTTGTGTTGCAGCAAGTGCCATATACTCTTGTTTTGAAAAGTACACTTTGACCGTGTAGTTTGACACTACAACACTGTGACAGTGACTGTTTAAAAACTTTGGTGTGGCTTGT…
>Contig_Hb_2219
GGCAATTGGATATGAAACTTTTGAAGTAATATGTAAATTGGACATCCTGTAACTCAAGACTAACAAGCCTACCAAATCCTTTAAATGTAGATGGAGGTTCGAATATACATGCATACAAATTCAGATGTCTAAGTTCCATACATGAAAAGAAGTGTGAAGGCAATTTGTGGTAGTCTCTGATGCGAAGGCCAAAATCTTGGATACCTTTCGTGGACAGGAAAAGAATTAATCTATCAATCTCAGGACAGCTTTTCAATCCACTTAAGGACAAAGTGAATTTATGTATTGGTCCAGTGTGAAGTAATAACACTTCATATATGTTCATCATCAGAAGTTTATAACTCTGCGAATTTTGGCTTTTCTGTGAAGAACAGAGAAAAGTATTGTCAAACACGAGTT…
>Contig_Hb_2220
ATAGGAAGATCGCATGAACTCCTTTTTTCTTGAAATAATCCGCTATACCTTCGTGATGTTCCAGCACTCCCTGATTAAGCATCCATTTGAACCCAACAGCTGCATTGCACTCGTTCTTTGAAGCACTGCTGAACCAATCAAGATTGTATACCTTATCCAATGTCTTCACAATTGCAGAAACATTCGCCCTTCGTTCTTTGGCTCCGAAGATTTCTCCATTAGAGCTAACATTAATATGACTATTTAACAATGTCTCAAACCACCCACTTCCGGATCTTTGCATGGACAAGATAGCAAAGTATCTTACAGGATTGCAGGCACATTCCTCCCTGCTAAATGTTTCAGGTTCTGGGTAGTGCATGTAATGAAGTTCCCACGGTTCTGCATTTGAAGTATTAC…
>Contig_Hb_2222
GTCCTCTCTGCCTGCTGCTGTATCCCACTGGCTTGTAACTTGAGAATTCAGTTCCCCTTTTATCACAGAACTTTTCATTTCACTATTTAGTCCAGCTTCTTGTTGATTAGGCTCAATGTTCTCTCCCCTGAATGGACCTTCAGACCCAGCATTGTCAACCAATTGTTGGGTTGAGCATTTAGTTAGTGCGCTGTCTGTGACTTGCACTTCTTGATTTGTTGTCTTGATTGGTATCAACTTTGCAGGACATGCTTGTGGAGACAAAGGGTTTGCAGACTTTCCCCTTTTGAACTTCTTGGAAGGGCATGATAGTTCATCCTCAATCTTAGGTGCTCTCTTATTCACTTTCTTACTTGTTGATTTTGCTTCACAAGGGGTTGAATGCTCTAATAAGTTCTT…
>Contig_Hb_2231
AATGGTGTACAAGGCCAGCTGCAGCAATATCAAAACTCATTGTTGTATGTATGCACAAATATTTTTAGTTAAAACAGAATCTCTTACAATGTTAGTTTGATTCATCAAAACAGGCCTTTGTCAATTTGAAGAATCAAGTCAGTACTCTACACACATATATATCTTATAGGGGTCAGCTTAACATCATGAACAAGAAATCATAATCAATTTATTGCCCCTTATTCTTATAGAAGTCTTAACATGTCAGAGTCCAATAAGCAATATATAGGTAAAACAAAGTAGCAAGCCAAATTTACAAAAAGAATACACAGTTTGCAGTGAAACAACTGCAGCTGCTTATGTTAATAAATAAGTAGTAGAGAACTATGTTAATTACTAAAGAAAACCATATAATTCCCT…
>Contig_Hb_2240
CTGCAACAAACTGGCAGTTCTTCAGGGTCAAGATGATCAGGCAAAGAAATGGTCAATGTGTCCCTCCAATTAGCAAATCTTGATTTATACAGATCATAATTGGAGTTGAATCTCACCTTTTGCTTATGATTGCGAGAGCAAAACAACTTCTTCACCTCGAGGTCTTCTTCATTAAACAGGCATACTCCATCAATCATCTCATTAAGAACACCTGAAGGAATTCCATGATTAACCACTTGGAAAAAGCCCCAATTCTCTGATGCAAATCTTACTTCCTCTACGATCTCCTTACACATATTGCCCTTCTGGATGTCACTTAAATCAATGACAGGAACTTCAATATCAGTCTGCTTGAATTTCAACTCCTCAGCAAGCTCATCAGGTGGTCGCATAAATATT…
>Contig_Hb_2242
CTGGTAGAATCCAATGGAATTGAATCCCAGGCTGAGGTTGAGCAGTCCAATAGAAACACCATTAAGAATGCCAAAGAGCATTACAGTTTTCATGTCAATGGGCTTCGACTCAAACAGGTTGAACCGTTGTGCACAGTGAAGGGTGCAGAAAGTCACCATGAGGTGCCAGCTAGTGAGGGTTGTAGCAAAAGGGAAGCCAAGATTGCTCATCAAAGCTTTATTGCATATGACAATGGAGACAGATGATGCCACTGAAAGAAACAGTGCACCAATAACACCCAGCTGGAAGCTTGACATTTCTCCCATCTTCCACCAAAATTATACCACAGAACAACCTCAAAGCTTCAAAGAGAGAGAAGGATTCTTGGAGTTGTAAGGAGCCCTGCCGCCTCGAGCAAA…
>Contig_Hb_2243
ATCGTCCACAAGAGTTCCCACCATCCTCCTCATCCTCGGCCTCAAAACCTAGGTCCCAAGTGTTCTTTGATTATGAAATTTAATAGACATTTTTACCGTAAGATTTATATGTTTTTTATGGTTAGCCTTTAAAGTTGGCATGAGGGCCACAGCATGCTTGCTAATGATTTCTCAGTGTTGTGCTCCTCTACATGTTAAAATGTGATAATGAGTAAGCCATATTCTTCATCTGGGGGTTTGATTAATGGTAAGCTAATTTATTCTTTATTTGTCTTGTCACAATGAGCTGTTCTAACTATGATTTTTGTTTAAGTATTGCCCCCAACACAAACTAGAAGGAAGCATGTCTTCCATCTCTCTTCTAAAATAAGAGCTTCTCTGGCCTTTTGAAGATCATTA…
>Contig_Hb_2245
TTTTAGTCCATGGCAGTTTTTACCCCTCTACTCAAAACTAGCCAAGTTACAAAACGAACCAGGCCCTTAAAATCCTACCTACACTTCTCACTTCCAGTAACTTTCACAGTTTCAGTTAACAATAAATTGAAGACATTGAAATTTATCACATCTTACTGGAAATGTAAATGACATGATTCACTAAGGGAACCAGAGCAACAAGAATATTACAAGATAACTACTCAATGCGGAAATCTGATTAATCCTTCTGATAAATTAAAAGAAAAAAAATTCTGATTAATCTTTAGGATCTGCAGAATATCAATTGGCAAAAGCGCAGGAATTAGTATCAATATGTTGAAGGATATATTTATTTCTTAGAAATACCAATTAGTAAGACTTGGCTCATAAGTCTGTCAT…
>Contig_Hb_2254
TGCAACTTTCAATCAAGCCCATGTTCAAATACTTGAGTTTGATCTCTACCCACTTCAAATGGGCATTGAATTTATTGATTCCGAATCCTCTCTTCCAAGACCATCACCTTTGCAAGCCAAAAGATTTTGGTGATGAAGAGCTAAGCACAAGGCAGTGCTACTATAAGTGCGACCCAAGTAGTGAAGCCATAGAATGTGCAGTTTGTCTAAGCAAGATTGAACATGGAGAAGAGATTAGAGAATCAAGAAGATGTAGCCATATCTTTCATAAAGTTTGCTTGGATAGATGGATAGCTCATGGTCACATGACTTGCCCTCTCTGCAGGGGCTCGCTTGCTCCACGTAGGGCAATCTCTGAGCTTGGAGTTCAAGTTTTGGTGTTCAAGTTTTCTTCTTTCA…
>Contig_Hb_2259
CTTCACCCCGTGCAAAGGAAAAGAAGAATGTCGACGATAGTAGAACAGAGAAGAGAATGGAGCTGCAAGAATCAGCTATTGATTTTCCTGCTCAACATCAAGCTGATGAGAAGAAAAGAATCGTTCACTTTTTTACCAAAAAGTTCTCGCACAATAGCTTCCAAGAGCAACCAAGAACATCGTTGGATGAGAATGTATCAGAAGCATATCAGAATACCTTGTCAGATGGCTTTTCTGATGAGGTTTTCTCTTCAGAACTCCAATATGACATTCCTCACTCATGTCCACTGCCTTCTAGAGCTGAGATTAACATTGACCAGCAGGAGATGGCACCTGGTGTAATCAATACTCGGCATGCGGAGCTGTCATCCAATGCAAGCAACAATGTTAAGTCGTCAA…
>Contig_Hb_2260
GTTTGCTGTATTTGCTTGAATAAGTATGTCGATGACGATGAGCTGAGGGAACTCCCCTGCACCCATTTCTTCCATGTGGACTGTGTGGACAAGTGGTTGAAGATCAATGCATCATGTCCCCTCTGTAAAAGCGAACTTGGTGAGAGTAGTGGTGCTCCGCCATTAGCCAGAGACTCCAGCCAACACTAGAGCAAGTTAGAATGATAGGTAATGGATTGATCAGCCATTGGATTTTGCATGTCTGGGGTAGATACCTCAAATGCACTCGTTTTCAACAAACTAAATTTTGTTTCACAGAGATGGAAAGGGCAACAGCAGGTTTTTTTGGTCCTAGCATTGGCTTTTAAGTCTATTTAATTGTTTGTAATTGCGCTATACAGGACAAGCTTCCCACCTGAA…
>Contig_Hb_2267
GCCACACATTTTGATTTGAAGTTCAAATTTTCTTAAACTATTGTTATGACATGATAAAAATTTGCATGCTATTTCATCAGCCGGTTAGTTGGGATGTATGGCCTCTTAATGCTGTGTTTTAACTAGGTTCTGTAATAGAACATATGAAGCTCTGTTTCATAAGTTCCTTCTCAAGTTCATGATAATTTTTCCTGACTGTGCAGGTGGACATTAACCCTTTTTTTTTTTCTTTTTCTTATACACTTTTAGAAATGAAATATGAATCATAAGTTTCGCTGACTAATTATGATTGTGTTTCTTTCAAGTTTGAGTTGGCGCACATGCACGAGAATATAATAGCGAAACCGAATGGACATCTTGAGGATTTCTAACTTGATAAAGTAGTATAGGTTAAATGGC…
>Contig_Hb_2272
TGTAGGTCTAGTTCATGATGCTGTGACATATAACATAATAATCAATGCCCTTTGCAAGGCTGACAAGCTCCCATAGGCTGACAAATTGCTTATACAATTGGAAGAAAGGGGTTGTGAACCAGATGCCATTTCGTATAATATCATCATACAGGGTTTGCTTTAAGCAAATCAGGTTCACAAAGCAATGGAATTTCTTAAAAGAGTGAGAGAGAGGGGTTTCTTTCCAAATGAAGCCGTGACTTCAATCTTAATACACCTTGCCATGGTAGATAAGCAATGCCATAGAATGCTTCAGTCACTACCAGATGTTCAAACGAGGACATTACTTAGTAACTTGTCTCATGACATGGTTAACTTCAATTGTGTCCTAGAGGACTCGAAATGGGAATGCTTCAATTG…
>Contig_Hb_2274
CCTCCAAATACAAAAGCTAAGCCTTCATAAATTTTTGGCCCCTGCAAAATAAAGCCCAAACTCCGCCACTGCCTCAAAGGCCAGTGGCACTTTAACAACAAGAATGGCCAGCATCCTTCAAGGTGCAAGCATATTTTGCAGGGCTCTGACCTTATTTCACTTTTTCCTTTTATTGAACTTGGAAAAGAAGATACTAGGGAAAGTCCATCATTCTGAGCCACACTTTATATTGGCCATAAGCAAATGTGAGGAAATGAGTTAAGAGATTTTGTCAATGATGAAGAGTTGAGCCATTGACAATGAGAAACAATAAATCTAAGATGCATATAAAAAGAGTGCATAAAAGGAAAAAAAAAGGGAAAAAGATAAGAAGTGCTTATGCTACTGATCATTAAGCAT…
>Contig_Hb_2280
TTCTGAAAGCATTTTAATGGTCTAACCTGTACAGGTTACAATGCCCAGAGAGACAATCCATCAGTTTAAAAGAACCAAATAATATTTTATGAATGAAATGCTTGAACAAAGCAAGATCCCAGTCATCAATTTGAGTAATCAATCCATTGACCATCAAACCAGTACACAATCAAAGAAAAACAAAATTGAATGAAGAGTTTGGTCATGTGTTGACCCCATCAAAGAACCCACATTGAGACATTATGGATTGTTTCAATGTGAAGAACAGATCACGTTCACTATATGAACAATGGCCAACATAGTTTAGAGGATGATCAACTTATCATCTTTGACATGGATGCATGTATACATGTCAAGAAGACACTTAGAAGCGGGTGAAAAGAAAGAAGGTTCAAAGTT…
>Contig_Hb_2281
GCACCACTTTCTCCATAAGCTGCAGGGGAAAAAACAACTGATAAGTCAATGGTTTATGCTTTACTAACCCATTTTTCCCTCGTCTCCTCTCTAACAATTTTCTTGCTTGCATACATGGTCATATCCATGGAACCATGTTTAAACAAGTTACCATTTTCATCGTTCTTTTCCTCAAGTTTACACTCTGAAAATATATATGGGGAAGTGTTTGAGACAAACAATGAAAAAAATAATAATTGGACATTTTACCCTTGTTCTCAAGTCCTGCCTCCAGTTCCATTCATCTTTAAAACTTTATTCTTGTTAACTTTGTCAGGTGAAACACAAGTTGGCTGCTCTCTTTATAACATATATAGTTGGACCAGGAAATCTCAGATCTTATGCACAACACAACTTGAA…
>Contig_Hb_2286
GAGCAAAAGAATTGCCCATTGTTAAAGGTGAGATTTTCCACCTATTCAGTATTCTTAGCTGTGATAATTGGCCATATTTTGTTCATCGGGACAGATTCCCAAACACCCCCTTCCTACAAGGACCAGGTTAAGCCTTGATGAAAACATAAAGGGGTGAATTTGTGCAATTTTACCTTTATTCATCACTTTGCCATAATATGTTGAAATTCATGATTCATTCTTTATGTGCTTAAAGATTCCAAATAACAGACTCCAATTCTCAGTTTCTTTTTTCTCTATTTTTAAGGCAAATTCACATGGTTAAGGGCCTTTCTAGTACTTGTTGCACGAAGTGAGGTGCTTGTTAACTCTTGGACTTTTGCTTCTACAGTAAATGAGTATCCTGTAATTGAAATGAAC…
>Contig_Hb_2287
TTGCAGGAGTGTACAACTTATCACTACTACTCTTTCAAATACCCTTAATGTTAGATGTTATATTTGAAGTCAAAGTTAAAAATAGGACTATGTAGCAAGTAGTTTAGACTATGTTTCCAGGGAATGAAGATGATGGCATTGGCCTATTAGGATACAAACACTAACTTGTTTTTCACTTGCATGAGTATATCATGGTTCTTACAGTCATATAATACAGAATGTGAACTATATAATACAGAATCCCTTCCAAATAATAAACCATCATTAGGAAAACAACATAATAAGCATGAAGGTGCAAGGTGCATTAAGGCACAAAGGGTACCTAGGGCCAAGATACATGGCACAAGCACACACCTAAGAGATGTGAGGAACACGAACACTTGAATAATGCTTTCAAGT…
>Contig_Hb_2294
TGGCAATCTAATATTTCATTTTTTATTTTTGAAAAGAAATGATAATATATTAATTAATAATATTAATGGGTTTCTTTTTTTAAATCAAATTGCTAGAAGCTTCTAGCTTCTACATGGCACCATATAAATTACACATGTTACAGAGAAAGAATTAGTCCCCTATTCAGCTTTATATTCATCAACACCGACACTTCCTCTACTTTCCAATCTCATCTTCTTCGCCCTTTCTCATTTTAAAAGGTGATTTGTTGAGATTTTCACAGATTCATGGTGATTCTGTTGGTTATGATTATGTAGTTTCATCGCAAGCTCCCAGCAATGTCATAAGCATTAGCACCCATAGAAAATTGAAGTTGAAGCTCACCACTGTGAACAAAAACAGAAAATCAATAATTTGAA…
>Contig_Hb_2297
TTTTTAAAGTGTCTTCTTCTTAAGTTCCATGAATAATTGAATACTAAGTTTGTTGAACAATTGTGCAGTTTAATTTAGTGGCCGAAGATATATCAATATACTCAAGTTCGAGTCTTGCCCCCCAAAACAAAAAGTTTACCAGTGATGCATGAGTGCCAACTTAGAACCCATCACTTGCTGTATTAGATGCATGTTTGTTTGGACCAATCATGAGTTCAAATCTTATGGCACCCACAGTAGCTAGGTAGGACAAGAACTGAAAAGAAAGACCATGTGCCTGAAGCCGTTAAATTCCACATCTACCCATTTGCCTCGCCTTTCATCTTTATTAATCTTGTGGTACCAATGAACTCTCAATAAGGATATCCAACTATTTCATTTCTTTCCTTGAATTGGTAG…
>Contig_Hb_2306
GTTTGATTTGGTTTGGTTTTAATTTATATAATTTTCAATTTATTCAATTTGGTTTGATTTTTACATTGAAAAAATCAGAAGATCCGAACTGTCCAAAACTCAGCGTTTTACATTAGGTTACTAAAGCTCTCCACTATTTAAGCCTCTTTCTTTCTCCTTGCTTCTGCACCACCACTCCCCCTATGCCCTTTCCAGATTCCTGTTTCGTCAAAAATTTTTCTCTTCTATGCTCTTTCACATTCTCTCTCACCTCCTTTTTTAAAAAGAGAAAAAAAAAATCTCCTTATGCCTGTAGTTTCTCCTCCGGCCTCTACCTCCCAAAATATCTCTCCTTTCCTCATCGTCTCTCTTTCCTCAATTTGGCAAAGACAAAAGCCCCAAGAAGAAGAAGAAATCGAT…
>Contig_Hb_2311
GGGTGAAGAAGATTATAGATATTGCATAAGAGATATATGTATCCATGCCAATGTTAGATAGTAATTCGATCGACCCAAAGAGAATGCTCCATACACCAAACGCAGAAAAGGCCGTCCAGGACAAAATGGGTATCATCCTTCATATATTCGCGTACCCCACCACTTTTCAACCTCATGGGTGGTGCGAATATGGTTCCATGGCGGCTCCTTGGCCGGCAATGGCCTTTTGTTTGCTCTTCTTCCTCTGCCTCAAGACGCAGAACGCGATGATACAGATAATCAGGATTACGACGATGATTGCAATGACAATTCCAGCGATGACACCGCCTTTGATCTTCGATTTGCCCTTCTTCTTCGTTTTACGAGCAACGAGATCGACGACATTCGCAAGAAGATTTG…
>Contig_Hb_2314
TCAGGATGACCACAAAGCTGACTGCTACACTGGGAAACTGAGGCACTGCATTATTCATTTATTATCTCACAGTAGGTATCTTTCATTACAGTTTGATTTGATTAATCGCTCATGACTCGGGACAAAACGTCAACATTACTCCTGGAGCATGCTTAAAATTCCACCCTCCCAAGAAAAAGAACATCGTGTATGCAATAGCCTGAGCAGAGTGCTCAGGTGATAGATGGATGATGGCCGAGATGTGAGCGTGTTACGTTAGGTCTTGCTACCGCTGCCGGCCTGGGCAGCGGCAGTGTTGGTTTCAGAGGGGATGTTGGTGGTGTTGGTCATGTGGTTTTCGTCTGTGTTCACAGGATCGTTGCCGTCTTCTTGAACAGGACGAAGCTCAACATGGTCCTG…
>Contig_Hb_2317
CGCCGGCAACCATGACGCCCATGATAACACCAACCACAACATCTTCACCTGGAGCTAGCTGGTGTGTTGCGAGCCCAAGTGCATCACCGACGGCATTACAAGTAGCATTGGACTACGCTTGTGGTTATGGTGGTGCAGATTGTTCGGCGATTCAAGGTGGTGGAAGTTGTTACAATCCCAATAGTCTTCATGATCATGCTTCCTTTGCATTCAATAGCTATTATCAGAAGAATCCGATTCCAAGCAGCTGCAATTTTGGAGGAACTGCGGTTACTACCAGCTCTGATCCAAGCAGTGGGACGTGTCAGTATCCATCGACTAGCACAAGCTCGTCAGTGTTGAACACCACAAATTCAAACGGGGCAACAGTTTATGGAGCAGTACCTTCAACCCCCACAA…
>Contig_Hb_2319
TGCTGAACACACTTCCTATGAGCATACTGGATAAAGAAATCGCAGCCATTAATAAAAGGTAAAAATTTCTAACAAGCAACAAAGAGAGTAATAACAAGGGTAAGTCTATGGAAAACTCAAGCTTGTATGGACACCAACTCCCAATGGCTGGATCAGCTAGAATTTGAACTATTGACAAATGATTTATGATAGACCATATAGATAATATAACTCATTATGTAAAGAATTGAAGCTCATATGAAATTAAGCTCTTCTCAGCTAATAAACCAAAAATTGCACACAAGAAATAGCAAAACGTAATGGACCATCCCATGCAAAATCCACAACATTAAGTAGGCAGTGTGATAAATTCCATCCATCCTGAAGTTAGATATGAACAAAAATTAGAAAATACTAGTT…
>Contig_Hb_2321
CCACACCCCACAATACAAGATCGGCTACTGCCAACAGTGCCATGAGAGGGTAGAGTGGCCTGCTGAAATGGGCCAGCCCCCGTCTCTCTATTTTAATGCTGGCATGTTTGTGTTTGAGCCCAGCATGTCCACGTACAATGATCTCTTGAAGACCGTTAAGATCACTCCTCCTACTTCATTTGCCGAGCAGGACTTTTTGAACATGTACTTTAAGGATACTTACAAGCCAATTCCTCTTGTTTACAATCTTGTTCTTGCAATGTTATGGCGTCACCCGGAGAATGTGAAGCTTGACAAGGTGAAAGTTGTACACTACTGTGCAGCGGGCTCTAAACCATGGAGATACACTGGCAAAGAAGAGAACATGCAGAGGGAGGACATAAAGATGCTGGTGAAGAA…
>Contig_Hb_2343
TGTTGGGAATCACTTTCAACAGGGAAGGTAGGTGATATAAAGAATGGAAAAATTATGATTATTGTTCTGTTGTACTTTTGAAATTAATCTGTGGGGCAGCAATTGGTATTAACAGCTTGAGTTTGTCATTTGAGGTAGGTTCCACAAATTGATGCGCCAAACTGCAGATCCATTTAGTAATTTGTATTTACATTTTTAAGTTAAACACAAGTTGATGATTGATTAGGTGACTCATCAGGATGCACTTAACATGGTTAATATATATTGTATTTGTTTGCATGCACTTGTGTTATATTTAAGCTGACGGTAGACATATTTAACCCATCATCATAGTTATTTTTCATTCAACCTCAATCACATCCCAAGAGAGATTTTAAGCTATCATGTTTAATACTTTAT…
>Contig_Hb_2348
ATGATGCACCATTGTGAACGTACTCATCTATGAAATCCAAGGAAAACAATGACAATTAGATCCAAGGATAGATAAAACGCAATTCCATTATTAAGTCATCCTGTGCAAGAAAAAACAGAGATCACCAAGTCAAAGCATTGAGCAACCCACAGTCAAACATATGTTCTATAGTTAATCCAGAACCAAAGAACTCTATGATGAGCTAATATATTTAATTACCATGAAATGGAACAGCAAACTAAAAATACTATCAAACTTAATCTTGAAAGAGAGGTGTAGAGGCATGATTTTCAGTGGGGATTACAATTTCATGCAAGGTACAGTTCTAATAAACATAAATGTTTGCATTGCATTCACCAAAACGAAGCATTAGTACTATTTCATGAACCAACAAATAAT…
>Contig_Hb_2349
TTTTTTTTAAGAAAAATGAACTTGATATTAATAACGGAAACATTCAACCATATACAACTGTTAATTCAGCACAGGTTAGCACATCCAGGGAACACTCCCTAAAAGCATGTAAGTGCAGACCTCAAAAAATGCGCTCCAGAAACTGAAGCTCAGACGATCTCATGATCAATACAAAATCAAAGATATGGAACACATCACCAAATGTCAATCATCATCTGATAGACAAACAACCTCAGTTGGACATGCCACATTTGTCCTTGTATTATTTGGCAGCCAAAGGTCTGAGTTAGAACCCAAATCCCTTTGTAGTATCAAACCATAGGGTGAACATGAATTTGTATCCGTTTGATTATGTACATTCATCAGAAACTCGAATGCAGATAGAGATGAGCTTGAAAG…
>Contig_Hb_2351
ATGCATAGGGGTAGTGTGGTGGTGGCTTGTGGGTTTGTGTTTTGAAAGTAATTAGTTTGATATAATATGTTATTTAATTTTAGTTTATACTAGAGTGATAATATGTTGTAACCACCTGGTGACTCCGAAAGGTATAAGATGGATTATATTGATATTAAATTAGTGCATTAGATAGGAAGAAAGAGCCAAAGTAAATGAATGGGAAGACAAGGAGCTTAAAAAAGCAAAGGAAGGAGATATGTTTGTTGTTAAACCCTTGATGCAGCTCTCCTATTATGCCAAGTGGTGCTAATATAGAAAGCCACATGACAGCATGGCATGGACCTATTTTGGTGCTCAGCTTTATTATATTTATATAAAATATAGATATAGACATAGAGTATGGATTCTGAAGCTTCT…
>Contig_Hb_2356
AATTAACTAAAAACTTTATTAACAAATTTTATAATATAATTAAAAAATATGTATTATATTATGTTATTAAAAAAAATAATAATTGACATAATGCGCGAAGCAAAATGACAACTTTCAATCTGACGAAGAAGGAATAAACATCAGCATAAAGCTCACATTCTTAAGCTTCTTCAAATGCACTCACTCCATTAAAATGGATTTGCCATTTTGATTCGACTCTCCCCCTTTTTCTACACTCCTTTCTTTTTCTGTTCTTTACCAATAAACCAATACTTGTGGCATAACAAATTACAGATCAAAAGGTCATGGAAACCATATTCTGTATTCTATTTTTCAACCACCCAAGCGGTAAGTGCAACTAGGCCAAAGAGAAAATTCCTACATAGATTCGCAAATTTG…
>Contig_Hb_2359
ACCATAGACGGATGACCCCGTGAACCAGATTGTTCCAAAGACCGGTAAGCGTGAGAAGCCTCCAAAACGTCAACAGAAAGCACAGCACCTTCAACGGCCCCTACTCCAGCCCCACGAAGTACACCACAATCAGAAGAGCAGCCAGCTAAAGCACCAGTAATAGCTCCCGTGAAACCTCCAACCAGAGCAAAAAGCCCCGTGAGAGCTCCAGAGATGGCACCAGTCACCAACCTAGGAACGCAATCAGGAACCCGAGTCGCTTTATATTCTACTATTTCCATGATCGGCGAGTAGGTTGAACCGCCGCATATGTGGCATGGATCCGAACCGGATTGATTTTGGGTACAAGTGCAGTGAGGTACAACATCCATATAGAGAAAAATCACTAGTTCTTAATCA…
>Contig_Hb_2369
ATGTTTTGTTTGGAACAACCAATCCAGGTATGTGTTGACCAAAATCATACATTGATTTACCTAATTTTCAAAGTATTGAATTTAAGTGACTCTTGCATTGAAAGGTAGGAAGGATTCTTTAATTTTTTATTCAATTGAGACTTTTCATTTTCTTTTAACAACTCTTATCATAAATTTTAAAATAAATAAATAGAAAAATTTAAATTGACTTCAGAAAATTCCACAAAACTACAAACAATACAACCTCAATTTACAAGTGTCACGTGAAGCTAGTACCCTAAACAGTGTTTGGTCTGCATGATTGACTGATTGATTGAACTTGCTTTCCAAAGACCTTTATGCTAGACAGTACAAAGGCTGATACACTTATGTTTGTTTCTCCAGGAGGGAAGCTGCCAA…
>Contig_Hb_2370
AAAGCTGAAGCTCCTCCAACACCATTGATTTTCCAAGATATACAGGAACAGAACCACTGAAGCGATTGAAATTAAGATACAATTTTTTAAGTGCAGGCAATTCACCTAACTGTGAACTAATATTACCGCTCAGAGAATTGAAAGACATGTCCAAAGATTCTAACCCAACAAAACCACGAAAAGCAGGCAAAAGACCAGCCAACGAATTTTTGCTAAAATTCAAAAGCTTTAAACCACCGATCCTTCCACAACCATCGATGAACTCAATTGGGATTGAGCTCAATTGGTTGTTAGAGAGATCAAGCGACTGTAAAGATTCAATATTGCAAACAACAGGCAAAAACCCAGAAGAGAAAAGACCAAGCCCATTTAAAGAAAGACCAATTACAGACGAGTTAT…
>Contig_Hb_2381
GGACCATGTGTCATAGGTGACTGATTTCCCTCCAGCACAATATAATGAAACATCATTTATAGAAAATGAAAGCACGTTGCTAGCCTATAGGCACATACTTTTACTCAAAATGGAAACTCAAAGAATCCAATAAGAAGGTACTCCCTTGAGATAATAGAATAATCCATGAAGAAAAAAGCAGCTAGGGAGACTCCATATAGGTGGCTGCTATCATCTGTTTATAAGCATGACAAAGAAGTCATCTGCTGAGCTCTAGGCCAATTCAGGTGAATCTTAGAGACTAACCGAACCACACTTGTTGAGTTAGTAGGTTTGCTTCTGCTTCTTCTCATATTATGAAACATTACGGAAAACCAATTAAAGATGATGTTTGCAGATAAATTCTTCAATTCTTAGGCA…
>Contig_Hb_2383
TCATCATCAAGGTACACAGACTTAAACCTATAGAGTATAGAAAATCATGGCAGAAGTAAATAAACCATCCCTTCCCTATTGCCTTCTATCAAAGTGCAAAATGCAAACCACGTTAGAGATATAAAGAAATCAGTGGAAACTGGGGCAGTAAATTGTCATAAGGAATGCATATCACCAACATAAGGCAATAGGCAGCACAATTTTGAAACGAAACTTATCAGTCAAAGGCTTTTCAAAATAAAAATTACATGAAGATTACAAGTTGCTATACAAGTGCATTAAAATTATATTAAAACTAATCCTTCTTTAGAAGAAGAGAGGTCAAGTTTAACCTCTTTGTCCCTCAAGAAGCCCTTCAAATTACATTTTTAATACACATTGAATCAAGCAAGCATAACA…
>Contig_Hb_2394
CCCCAACAAACTTACATATGGTTTTATAAGAGGCTGAAATTAGCAAACAACAAAGAGATGTGTACAAGCAATAAGACTCTCACCTCTCCTTTCTCGTTTGGCAGGATCTCTATTCCCTTCATATAAATATACCAGAGTCCAGGCCAACCATAACAACTAAACCACCAACTATTATTATTTCCTTACGAATCTTGTAACCCAAAAGACAACACTAAATAACTTGAAAGGAAGATATGGGTAGGAAGAGAAAGGTTAGTGAAATTGTGGAAGACAAAAACTCTAGTGAAGGAACCATGGCTTGGGATGAAATGGTCAAGGAAGCTGCTGAGGCTGCTGCACTAGGAGGAGTCAGGAGAGCTAGGAAGCGATTTGTTGGTGTCAGGCAAAGACCTTCAGGCA…
>Contig_Hb_2395
CAACACCAACTACAACCAGTACCCCATTTGAATCCTGCAATATCTCACCTTCTGAATCTTGTCGAGTTAGTCGAGAGCTAAATCCTGGAGATTTCTTTTTTGAGTACTCAAATGAAGAAAGTGATTTCGTTGGTGAAATCAGAAAGAAGTCTTGGACCAAAAAGCTTAAGCAAATCAAGCAATCCTCGCTTAGTTCAAAGTTGAAGGCTTCCAGGGCTTATCTCAAATCTTTCTTCGGTAAATCTGGCTGCTCAGATGATTCCTGTACAGCAGCATCAAGAGTTGCAGACGAAGGAATTGTTTCTAAAGCCAACAAAGAGTCTCTGAACAAATTGCAGAAGGCATCAAGAAAAGTCCCTTTTGGACAAATTCAGAAGGAAAAGTCCCAAATACCAACAA…
>Contig_Hb_2402
CAACCCCTTATAAGCAAAGAATCCAGAAAGATCAAAGCACATTAATGCAGAAAAATGAGCTCAACAAAGTATTTAAGTCGCAATGCACAAATAGAAAGAATTTATTCCTTGTTGACAGCGGGCAAATAAAGCAATTCAACTTTAACAGCCCAAGGATACAACCGCAAAATTTGTTTTTTTATTTTTTTATTTTTTAAAAGCAGCTGCTTCTCTCCCATTATGTCCCTCCCAAGAAAAGAAAAATTCATAGCCGGGTGAGAAGAACAACCCATATATTCTACACATTTATAAATGGTTGATTGAAATCTCGAAGTTGAAAAGTAAACACTCGACAAATGGAGAGCAAGGAAGAAAGCACTAGCAAGCATCAACTTACATATGGTATAGAAAAAAAAAAAA…
>Contig_Hb_2406
TGATGATGTAGAAAACAGCTGTATCTGGCTGAATTTTCGCGTAGAACTTATCTTACTGGTGTCAGTGTTGCATACCTGTGGATTTACTTGTGAGCCAGTTCTATTCCCAATTGCCATCTCTTTTAGCATTGACAAATGCATGGTTTTCAACTAATCTGTTTCCTCTTCTAGTATTATGTGATATATGTTCTGAAACTTGCTTTTCCTGAATTTTTCAGTAGACTTTCCGCTTGATTATTTCCTCCACTGCTTCCTAGCCATTACAATATGTTGATGCATGAATTGTTCAGTGTGGTTTATGAACATGTTTGTTCTACTGTAGGAGTATGGCATTTATTAGTTTACTTGAACTTTACAATATGAATTACATCCGAAATTCTGCAGGTTTTTGGGGAAAAA…
>Contig_Hb_2421
AGCTGTATCTTTGAAAGGGTCTCCTACACTACACACCATGCAAACAATACCACAATTATCTCAAAGGATTAAGAAATTTAATTCACATTGAGAAAAACCATAAACAACTTGCGTTCTCAAGATTTTAGTGAAAATAGCCAGGCAAGATATATAAAAATGATATCCAAGTGTTTGCTTCAAAAGTTGCCAAAAAAACAAAAACACTCAACAAGGTTGACAAGATTAATGCAGCACTACTAGAGATTTCCCCTTGTTCTGAAACAAACACTGATTACTAAATAAATAAGAAGAAGTAACTAATTAGTAATAGAACATCTGATGGTGTTGGAAGGATTGTGTTCTATCATATAGACATAGACGATTCATCCAAAATGCACAATCATTAACTGCTAATACTCA…
>Contig_Hb_2436
ATTTTGACGAAATTGGCAAAACGTATCATACATCAGACTCCACTCCTCCATGATATCCCCCTAACATAATGATTTAGACTTTCCATAACTAATGCAACTCCAACAACTTCACCGCCTTTATAGTCTCACACCTACTCCATCTTTGTTCTTCCTTGACTTCTATATAAAGAGCAAGGTGCACAGCCACTTGCATGCTCATCTAAAGATCTTTCATTCTCCAGGTGTTGCGGATCCTCAAGAACCTCTAATACAGAAATCACAGGATGTTCAACCAACCATCACCATCTATTTTCATTGCAGTGCTGATTGCTACCATAAACATGGCAACATATTTGGCTGCTACTGACCCTGCACCAGCTGGTGAGGAGCCTGTTCTTGAGTTGTACATGCATGACATTC…
>Contig_Hb_2438
ATTATGATGCTTTGGCTGTATGGTGTTTCATTCTCAATTTCATTGTTGTCTTATATTTTGATTTCTTTTCGTTAAATCAGAGGCTTAATCAAGAAAGAAATAATGAAATATGTATCATCTATAGAAATTTCATGTCTGTCCTTCGCAGAAGGATTTTCTGGTTGAATACTGTTGATTAATTTGTTATGTTGGATAAGTTCTACAAATCATTATGTGCTATCTTCTTCATAATGTAGTAGTGAGCTTGTAATATGCATAATTTGTTAGTAACAACTGGTATTTATTCACCTGTTATATGTTATTCAATCATTTCTGTAGTGTCCCTATCGATTGTTTGCTGTTTTGTCATTCAACTTGTGGATGCCTTCATGGTATTTAATTTTGATAGTTATCTCCATT…
>Contig_Hb_2442
GACGAGCGCAACAAAGAATGGGAGAGTGCACCGAAGATATTCCAATTTAAGGATGCTGGGGTGAACTGCGTGGCCGTGGGAAGCTCGCCTAGGTTTCAGGTATATGAGGTGGATTTCGGGTGGGGCAAACCAGAAAGCGTTAGGAGTGGATCCAACAATAGATTTGATGGGATGGTGTATTTGTATCAAGGAAAGAGTGGAGGAAGAAGCATTGATGTGGAGATCACTTTGGAAGCTGGAGCCATGGAGAGGTTGGAGAAGGATAAGGAATTCCTTGTGGAGGTTTAGAAGAGCTTTTAGCATATGCTTGAATGGATCTTGGATAACATTGATATATTTAGATTGTCTCTTTGACTTTACATATCATGTTATCCAAGAAGCGAAGGACGAGTTTTCATT…
>Contig_Hb_2449
CAACACCTATAAAATGAAAACAAATCTTCACAAATTGAAACCTAGCAATTTAGATATCAATCAGACAAGAAGGGAACTAACATCCACATTAAGTGAAAAATATGCTACACATTTACAAAAGTTGAAATTAACTGGATTTAGAATGGTGAATGTGATGACCAAAATATGCAACAAATCATCAACAAATATCAATGCTAAGATAGCTGTTATCCTATCCTTTGAAAGGGTAAATTTCTATTTTAAAGGGAGGTATCTTTTGCTAGCCTAAGGTTTCAATGAACATTGTAGTGAATAATAAAAATGACAAGGGAACCAGAACTATATGAGTTCTGTAGGTTGCATGGATGATATGATTCACTTAAACAATTCAATGATATGCTGAATAAATCACTAGTCCCT…
>Contig_Hb_2451
CAAGGAAAGCCCCCTCCCCTTTCAATTTCATTATGCTCACCCTCTCTCTTCAAACTCAATTCCTCAGAGCCCAATGCTTCTTCTTCCATTTGCCTTTTTACTTCATCAACCCTCATCCCTGTCCATCCACTGGACCACTGACTCTCCCCTATTCCATCGATTTAGTTTATTCGTTCCATTTTTAGTTTCCTAACCTTAACCTTCACCATCCACTGCATCAAAGCAAAGGGTCAAAAGAAGACAAATATAGTTGAGACCACGTTAGGGATCAAATCAGGAAGTTGGGCTTCGAACAAAGGCCCAGGACTGTTGAAGGTGCACTCACGAAGGCCCAAACAAGCTGTGGAAGGGTCTAAAATAGCAGAAGTTTCTGGAAGGGCAAGGGCAGTTGTTAATGGC…
>Contig_Hb_2455
TTTTTTTCGGAACTTAGAGTTCATTGATTTACTACATACAGCTTACGGAATGATAATAGAAAGTAGTCCCTAGCTTAATTCCCCCATGACAACAGTTGTTGCATTGCGGCTCATAACCCAATCGTAACCCTCATGAATGTTTGAGTAGCGATCTCATTAAGTCATTCTCAAGTCCCGGTCAACCAATTGCAGGCTTCTCGGAAGGCGCGGTCTTCTCGGACTGAGGTAGCTCCGAAGAAACTGGAATTGGAGGCTCTGGCTCTTTCTTCTCTGCTGATGCCGCACCAGTCGAGGCTGAAGCATCGGTACCTGTAGCAGCACTAGCCTGCTTCCCTGACTTCAAATCTGCCAAATGGCGAGCTTCGTTGTGCACATCCAAGACTTGCTTGTTGCCTTCCG…
>Contig_Hb_2465
CGCCCTTTCCTTGACATATCTAAAAATACGTCATATGCCTCCTCCACTAGACCAGCTTTGGAAAGGCCATCAATAAATGCTGAGATGGCAACAGCATCAGGATATATCCCCCTGGCTTCCATCTCATACCACAGACTATGTGCCGCAATAATATCCCCCGCCTTGAAGTACCCATCCAAAAGCACTGTAAAAGCCACTTTATTTATGGGAAAGCATTTCTCTATCATCTTATACAAGAGTTCCCGTGCTTCTTGCAGTCTCCCATTCTTGGATAAACCCAGAAGCAAAGAACTGCAAGTTGAAGATGAGGGAACTAGACCAAACATAACCATGACTTTATATGCTTTATTGGCATTCTCTTCTAATCCTGCCTGGCTATAAGCTGCAATTACTGAATTA…
>Contig_Hb_2467
AGCTGTTTGTATTGTTGTAAACCCCTGAAGTTTATTAGGCAAAGGAATAATCTTTGATGATGAAATGATCAAGAAGATAAGGGATAGAAGTCAAAATGAATGGAGAGACAAATTTTTACAGAAAAACGCTTCGCAGTTTTCCTATGGCCAGATCTACAACACCTCATCCCATATTTTCTAGCAAGATTTTGAAAGATACAGCAACAATTTGCCAAATGTTTAAATCTTAGCATAAACAACTCTCCGTCAACCCACCTGTGGGGAGAATACATCCCCGCCTTAATCTTGCTATAAACAAAACTTATAGTTTCCCTTTCTTCTCTTCCCTTTTTCCCCAAGGAAGACCGTCATTTTTCACAATTCCCAGTTTCCACAAATTTAAAATCAATTACACAGAAA…
>Contig_Hb_2469
AAAATCTAGAGCAGCCAATATTGCGAATGAGTTACATGCATATGGACATAATCACAATCAAGATAAATTCAAATATCTTACTCAAGTAGAAATAATTATTATGATCACAAACTGATTTTCACAGATTAGATCCATTAACAGTCAGATAGCCCAAATAAATGACCAAACACCTTCCCACGGCCATGTCCCCCACCACAAAGTTCAAATGGATCGAGAGGACAAGAATTATAGTTAGGCTCCTTATTATTGAATTAAGTCCATATCAAATTTATCACAATCATATGAAATTGAAATTAAAAAAAAAAAAATTTCTTGTGACTTGTGAATCAACATGTTCACACTATTATGTTGTTCACAAAAACTCTTATAATAATAGATTGGGTCCCATTGACTAAAGCT…
>Contig_Hb_2470
CACAATCCCACAATTCTTCACTAGCCTCCTTACATGCACTTTATTAGTATTGAAATTCAAATACAAACTTCAAATACACGCCCTAATTAAAGGAAAATAAGAGGGCAATCTGTGAAAAAGACTAAAAACTCCTTAATATACATCGAATTATCTCCTCCTTGTCAAGGACATAATGGTTATATATCCATTCTTCCCACGTTATTTTTCCCCAATACCTTCCTTAGAGGAATAAAAGTCCAAGTGGTGATAGTCTGAATAGCACGAAATCGCCAACTTATGCTTTGTATCTAAGAAAGTTTTGAAATTATTTATATCAACTTTAGATTCAGAAACCCTCTCCACATGCACATGCTAGCCTTCGGTCATACCATTCTCCGATCACCTAAGAATCCAATGACC…
>Contig_Hb_2472
GTGACGGTTCTGGACGTGAGTGAGATGATATGCAGGGTAAAATCACAAATGATGAAACGCGTGATGCGACTGCTAATATCTTCTCTGAATTCCAATGATCGGTTGTCGATTGTGGTGTTTTCAGCCACGTCCAAGCGGTTGTTGCCGTTGAGGAGGATGACAGCCGAAGGACGAAGGTCTGCACGTCGGATTGTGGAGGCGCTGCAGAGTACCGGTCGAGGTATGAGTGCTCACGACGGGCTTAAAAAGGCCGCGAAAGTGATTGAAGATCGCCGAGAGAAGAATCCCGTTGCCAGCATCATCATCATTTCCAACGGTCAAGATGACCGGTCCTACTCTAACTCCTTTGCTCAGAAGCGTTCATCAAGGATGGTGTCATCTACCCGATTTTCTCACTTGG
>Contig_Hb_2478
GTGCTGGTAACTGACCTGAAAATTTGTTTTGAGAGAGATCAATGACACGCAACTTTGGGAACTCAACATTGCTTGTATAATTACTTAGCTCACTATGGAATTGATTAGATCGCAGAATGAGAACCTTTAACTCTTTAAGTGGCCCCAACCAAGCAGGAAAAACATCATTGATTTGGTTGTTTCCTAAAATTAGCAACTCTAGCCTTGAACAGTTGCTCAGTGATCTTGGTACTTGCCCATTTAGCCTATTGTAAGCCAATACAAGCATCCTTAAGTTGCATTCTTTTGTGTATGTATGAGGAATCTTGCCATGAAAATTGTTGTTTCCAAGATTCACTAGTTTAAGAGAAGAACTGAAATTGCCCAAACATTCAGGAAGAATGCCACCCAATTTGTTGC…
>Contig_Hb_2515
CTCCCCCATCCCCACCTTCTGCAGTGACAGATCCATTCAAGTATAGTAGGTCCTTCACTTGAAGCTTGACACGTCCTCCACCATTCCCTCCAAACTTATTATCAGGAGAGGAGCCACCACCCTTACTCCCATAGCTCCATGGCTCAGCTAAAGTTGACCAAGCATAAACATCACCACCCCAATTATTTGTCTTATTCTTTTTCAGACAGGAAGCACCTCGACCACCATGACCTCCACCAGCTCCATCATACCCAACTGGTGTACCACTAGTTTGAGGAGGTGGCAATCCCCCTAAGGCAGTTGTATTTATAGAAGAATCATGCCCCATGGTCAAGTTGGCAGCAGCAAAAACAACTGAACCAGCAACAATAGTTGCGTATTGACCAATGTTAACATTGC…
>Contig_Hb_2517
CCTAATTTTACAATGAAAAATTAAATCACAACAATAATAAAAGTTGATTTGCTCGACTGCATCTGTATTGTTCCTTTAGCTGTTGTGGCAGCATAGCATGATCAGTGTTTATGACCAAGTATCTGTTCACTGCCATAAGGCATAATGTTAAAATAGAATTGCATGTGAGAGCCACAATGTGGCATTCAAAGTTCCTTTGCTTGAAAATTAATTTTGAAATCCAGACTGGAAAATAATTGGAGTTGCTGGAGATTTGTTAGAAGAAGCAAATAGAAGTTTCATTCTCGTACTCTTTTGTTTCTTTTTCCTCGCAAGACTTTTCAGGATTATTGTATATCACTTGCAAACATGGGAATTATAAACAAAATTTTCAAGTAATTTTTGCTTATTGATGCAGGG…
>Contig_Hb_2527
TGGCGGGCAAGTTTGAGACATCAGGCAGAACAATATCTTCCAATATTACATAAATGTCAGTGGTGACAGAATCCCCATGAAACTTTATCATCCTCTTTAGGTCCTTATCATTGGAGATAGTAATGAGAGTCTTCCTATTGCCAGGGAGAAAGTACTTGAGAGAAATAGTATTGATGCTACAGTTAAACATTTCAGCAACTTCCATCTTAAAGTCATTAAACTTCATTTGGTCGTCAATGTCTATAGCATGAGCATTACCACCTCTATAAGATAATGAACCATCCTTATCAGTCTCAAATTCGCCCCCCAACTGGCAAATTGCTATTAGTTTAGGCTCTGCCATGACCTACCAAATCAAATTCGTGATGAAGAAGTCGGTTCAAATAATTCAGAGCAAAA…
>Contig_Hb_2530
GTATCAGTTCAAGGTTCAGGGGGACCAGAACTGCAGGGTCTCCGTCGGTTCCAATTCTGGTTTTGATCAAATCTAACGGCTAAATTCTTTTAAAAATTTTTCAAATATTTTTTTAGAAGAAAAAAAAAATCTGGTTTTGGCCTAGAGTCGAACCTGACTACCAGGACCAGTTCTGCTCAGTCTGGTATCAGTTCCAGGTTGGACCAGCCCGGTTCCGAACCAGATCGTGCACGGGCCTAGCTCTCTTCTTGTTTTCTCTTTTCGTTTTTCATTTTTTTTATTTGCTTTTAAGAATATATCACTGTAAAAGGTACCATTGTTAGATGCAATTGAGTTATTATCACTTTAATCATAAATGTCTCTGGTGCAAGTCTGTTCTTTTGTGGGGCTGGGTTACCA…
>Contig_Hb_2535
CCACAATCTTTGACCCCTATTATTCATCCCACTACTATTTTCAGTACTCTTCTCCTTCAGTGATTGTGAAGAAGCAGTAACATTCTCATCTAAAGATGCCTCACAGCCTGCAATCTTTAGCAGTTCCTGTATTGCCAATGCAGCTGAGTCTTGAACAACGGTATCAGGTGACGCTCTAAAAGCCCTAGCTAAATGTTTATGGATCAACTCAAAGATAAGGTCATCATCTGAACATTCAATTTTAAAGCGTTGACATGAAAAACCCTTCACCTTGGCAGGGTCAACTGCACCCAAGGCTCCAAGACTATCAGCACAAACCAACTTCAGCCGCTGTCCCACCACAGTCCTTGATTCTTCTGCACATCCTCTTAGCAGGGACGTGATCAAAAAGCTCAAAAC…
>Contig_Hb_2539
CTTGGCCACTGCAGCACCTTTATTTCCAAGTCCAGACTTAAATACCAGAATCCAACAATTAAAAATGTGAAATAAAGTTGTAATTCCTGAGATGATCATCATAGGAACAACATTGTTCTGGGTCTGCAAGAATCTGATAAGACACTCCTGGATGGCAAAACCAAAAATGCTAGGGATCATGAAACGGGCGTAATGCCCAGCCACATCTGATATCTCTGGATCTTGCCTGAAGAGCTTAAGAATGTCACCAGCATTCGCCCATATCAATGCAAGAAGAATGCTGATGAGTAAAAGAACTATCACTGCCCTCTGTAAGTGTATACCAAGCATGTGATGCTGCTTTGCTCCATAAGATTGACCACAGAATGTTTCTAATGCACTTCCCATTCCTCTCAAAAT…
>Contig_Hb_2543
GAAGGAAAAATTGGGTGCAAATTTTGATGCTATTATATCCAAAAAGATTAATATTATTTCTGGTGATATCTGTTATGAGGACTTGGGAATTAAAGACTCTTCCTTGAGAGAAGAGATGAAGAATGAATTGGATATTGTACTTAATTTTGCAGCCACCACCCGCTTTGATGAACGATACGATATTGCATTTGGAACCAACACTATTGGAGCTAAGAATGTTATGTGCTTTGCCAAACTTTGCCTAAAACTAAAGTTGTTTGTTCACATATCTACTGCTTATGTTTGTGGAGAAAGTTCAGGACTGATACCAGAAAACCCCTATCGCTTGGGTGAGACACTTAACGGTGTTTCTGGGCTAGATATTGAAGAAGAGAAGAAATTGATTGATACCAAATTAGA…
>Contig_Hb_2547
AAAAACCAGCCCTGGAAACAGGGAACACAGATAGGGCTCTCCTTCATCTGATATGCTTTTGTATTTAAATTTACATACCATTTATATAGATATATTTTGCTGGGATGAATTGAAGTTGTACACCCGTAATCTCTCAGACCCATGTATTGAATTTGTTAAGGCTGCAGTGGTTGTATGATATGCTCAATACTTTACATGGACACGAGGAAAGAGTGGTAAAATGACAACATTAAAGGCGAATGGATACAAGGGAGTGAAGGGAGTGGAAATAGTGTGCAGAATATGGTCCATGCAGGTTTTAGCATATATGCAGTTGTTTTGATGGACAATCATTAGTTGCCACTAACAGATAAGTGGAGGCTATCCAGATTGCTAAGTGGCTTACTGAGAGTAGTTTGA…
>Contig_Hb_2549
AGAAAATCGCTTTTTGATCTCATCTTTGTTGTATATAATTAAAATTAAAGAGTATCTGGACATGCATAACTTACACTTGATAACAAGGTGAATAAGACATAGGAGATCTCATCTGGCTCCTAAACCTGTGGATGCCACGTTTAAAGTAAGAAAGAAGTGTAAAGCAGATGATTGACCATAAATGGCCCATAAAATAGGAATCTGCTAGACTATCGACATTTGTCCCCAATGACCATAATATAAGCCTTGAAAGAAACAGCATCCAACCCCACCAAATTCGCTCTCTCTCTTCAATATTGAATCTTCCCCTTTTAATCAGTCTCTTCACATCCAGCAAATCCGCTCATATCAGACCTATTCAGCATCTAAAATGTTTACCCATTTCTGTTTCAAAATCAT…
>Contig_Hb_2574
AAACACTGTTCCGGATGAATTATTGCTGTCTTAGTTGGATCGATCGCGGCTGTGAACTTTCGATTGATCTCTGTTCGGAGTTTTAGGATCTCAAAGTTAATATGTTTATTCCAGTGGAAATTAGTTTTTATTTTTGCAGATTTTTTCATTCCAGTGACAATTTTCTTAGAACAATTTAGCGTGAACAGATGTTTCTTTGATTCTTTTTGTTGATCATCTGGTTTCTTATGTTATCCTATTAGATCACCGTCGATGAGTTTTTCTAGAATATTTTAGGGTTATTCTGCTTCTTATCGGGCCATGATATATGAATCTCTGTTTTGGGTGGTGGTTGGTGGGTCAGCTATGATAATTATTCATTTAAGGGCCCTAAATTTTCATGGTGCATGTGAATTTGAT…
>Contig_Hb_2586
CTTGGAAAAAAGGTTTATCAGAAGTTGTGAGGAGGGAAGATTAGGGAATTAATATTTCATGCCTGAGATTCTAGACTTATGAGGTTCCATAAAAATGAAATGCCGTCAAATAAATGAAACATTTCCTAGGGATGGTAGCATTAGATGTCACTGATGTGTTGTTAGAGGCAGAAAGCTAAAAAGTGATCCAGGGATGTTAGAGCTGGTATCAATGTATACCATACAAATTGGTCTTGCAAATGTGATTAAGAATCTCTATCTGGTCTGGTGACTTGCAGGATAGATAGGTGGTGGCATTTGGGCAGAGCTTTTTCCTTTTGGGCTTGGATTATTAGGCACTGAAATTTGGAGAGAATTGGTTACATGAGAGACTAGTGTTCTCTAGGTAGATGTGGCTCA…
>Contig_Hb_2599
GAATGTTTTGGTATGTAGCCATCGTCCTAAAAGACAAAATTTTAGTTGAATAAGTTCTAAGATTGAATATGGCCATAGAGAATTTAGAAATATTTAGTTGTAAATGCACCATAAAATAAACACAACACTCTACATATGTTAAAAAGGGTCAAGACTTAGTACAGCATCATATCATCCTGTGAAGTGCTCAATGCCTACCTTTTCTGTCAGGCAATCCAATCCATCAATGGATCAGCAGGCTAAATTACTCGATTTGAATGGCAAAAATATATACCAGAAAATTTATCTTTTCTTATCCGTGAAAGAGAGGAAGAGAGCGCTAAAAAACCTATTCAAATAATAATTTGACGAGTTGATGCAGGAAGATGGATAAGTATTGCTCCAACTAAGTATACTATA…
>Contig_Hb_2601
CACATGGGAAAAATATTCCCATATGCCCATTCTCTCTCTCAGTATTTGACACTAACCTGTTCCAAACATGACAACTATCTCGACCTTTAACTCACACTTCCCATCAGAATCCACTTCAAGCGAAAATGCATCAATCGCATCGGCGCTCGAATATTTACAGGGAGATCCTCGCCCGAGCCAAGAGCCGGATGAGATAATTGAAGTCGTTAACAAATATGGCGAAGCGCTTCAGAGATTCTTGCTATTCCTCCTGGCAATTTTCCATTTTCTGAAATCGCTGGTTGTAGCTGTTCTTCGAGGTGCGAAGAAATTTCTTTGGTGGCCTGAATCAACAAACTCTAATCAGAGAAGGAACTTCGAAGAGAGTGGAAAGAAAATTGCCCAAAGCCTTGAACTTCG…
>Contig_Hb_2606
TTTTTTTTTGACAATGAAACAGGAATAACTTTTATGAAAAAATATGTAACAGTCTGAAAATCATACTTCTTCGAGCCAACAAACATCATCTGGAACTTACTGAGTCTAAAACCACCCTCTTTGCACAACTAGATCTAAACTAAAAATCCACTGGACATTGGATTCTATAATGAAAAGATTCTGGTGTAACATTTTCTGATCAACTTAACCAGGTGCACAACAGAGAATATGGGGCAAGCTTTTAACTGAGAGTTGGTTTGTGAACATTTGATTCATTCTGCTAGTGTTCTTGCGACTCAGATAGTTCAGGAGGCCCCCTAGCAATAGGCATTTCATTACCAAATCTAGTCTTGGGCTTTGCATAATCCACGAAGATAACTCTTCCATTCAGTGTCTTTC…
>Contig_Hb_2607
CATAACCCTAAAAAAGAACTCAAGAAATGAGCACTATACGCTTAATGCTCCATACTCTTCAAAATGATTACATGACTGGCAGTTGATGGTGGAAAATAACCCCAATTTGTAACTTGCATTTCTCCAGGGTTTGAGAAACTGATGACTGGTCCTCCAAAAATAGCTCATAGGTATTTCAACTTGTCATAAGTTGCCAAGTGGGGACTCTTGATAATGATCATCTGCCAACCAGAGGCCAAAATCACGTAACCGCTTTACCTTCTTCTCAAAACCTGTGATGTAATTGTTGTGAATGATAACATGCTTTCCCTTGGTTTCTTGTACCCATGTCTGGTTCTTGAAGTACAATCCTCCTGTTGGGAATGCTGCCTGTGGCAGCAGGTATAGATCCACCTGCCC…
>Contig_Hb_2610
GGCGAGAGCACATACTTGCGATTCACAGCCCACTTAGACACCATTCCATAGCCAATAGAAGGTTCATTTATACCATCTTCAAATATCTCAATCCATTCTTTGGGACTGAGATCTTCCCATCTCTTATCTATTTTCCAGGGAAGGCTATTACAATCATGATAAACAGCAAGTCTCTCAAGCTGCAATGACTTCCGCAATCTATCCAATGCACCACTGGTGTCAAAAGTTTCATTTCCCTGCTCATCCATCGTCACAGCTGCCAGCTTAGCTAAGGTAACACCACATGAAAATGGATGCCCTGGATTACTGACTGCATCCTCATATCTGACATGCACATTGCTAATTGAAATCTTAAGATTTCCAATAATAGTGGCAATCAAAGAACCTAGCCATGAATTT…
>Contig_Hb_2612
AGCCAAACGTAATACCAAAATGGGCAATAAGAAGTAGGAGTAACATTTTTGCACTGGCACATAAACTTTAAATAAAATTTCCATTTTTAATAGTTTTCATCAAATTTTAAATTAAAAAAAAAAACTAATTAATTGCAGCTAATCAATTTTTCCATTAAACACTAAATCCGAGAATATAAAGAAACGCACCCAAAAGTATTTGCACTATGAAATTAATATCTACCCACTTCAACAAGAGGGGGAAAAATGAAGCCCTATTTTAGCTCCTACAAATTTGGAAGCTATTCTTGTTTTAATAAATTAAAGCTAAACCTGAAATATTAACTAAAAAACAGCCTTAAAGCAATTACTAAATAGAAGGAAAAGCCCCCCCAAAGCAGATACTGCAGAAATGTCATA…
>Contig_Hb_2613
TCCGTTTCCAGATTTGACTGAAATTAGTTACTTGTTTAACTCTGTTTCCTTTTTGAAAGGTTTGTTTTATTTTTCCTGCTTTGGGTTATCCTTCCAGCTGAAGGAGACTTCTGTTCATATATGGTTTTTGATTATGGCTAAAATGCATTCAATGACACATCACGGATAGTTGCATACTCTGGCGGTTTCCATAAATATCCTTTCCAATCGACGTTGATTTCTCAGCGAGCTTAGCCGTGTTGTTATTTTCAACTCCGTGTAAATATGGTATGGGGATCTTAATCGATCTGCTTGGGCAATTTCTCTTCCATATTCATTCATTGTATTCTATTTCTTCGTCTCCGACTTTTCAAATGAGAGCAATATAGCTGCGAAGATGAATATTATAGCAGTAGCGGT…
>Contig_Hb_2627
GATCAATCATTGGATTTGTCTTTTTCTGGTGAGATTACACTTCTTTCCTTGCATTGCATTGCATTTGGGAAGTTTTAACATTTTGATATTGACATGAATACCATGGGGTTTTAATTTGTTTATCTGTTTTCTCTTATTATTCTATTGGATGCTGCTTTTGCTCTTTGTATTTGTAAGATTATTATTCCCAAGTCAAAATAATTGGAGTTGTTTGCATTAATTATTTTCTGCATTTCAGCATGTATTGGGTTGAGGGGGTACTGTTATACACTCAATTCAATCGATAGTGATGTTGGCTTTCTTCCTTTGATCTATTTTACAGGTTTGATTTTGTTGTGTTTTATTTTATTTTATTTTCTTTCATGCTTCTGGAAGTGAGGTATGTAAATAGAGTTCTAT…
>Contig_Hb_2630
AAAAAAAAAAAAAAAAAAAAAAAAAAAAAAAAAAAAAAAAAGCCATTCTTTCCCAGGGGGGGAAGGGCATCGGAAGAGCAGTAGAGATGTTTTATGTGTTATTTGGTTGCCTAGCTTTTCAACTGCTGGTTCATGGGCAAGATCAATCAGGTTTCCTAAGCATTGATTGTGGCACAGTTGAAGGTTATATTGATGATAAAACTGGCATAGCTTACGTTCCGGATGGACAATATATAAGTTCTGGAGAGAATCATGATATTGCTGAAGATTTCTTGAGTGGAATTTCTCAGCAGCTTTCAAATGTTAGAAGCTTTCCCCTTGGAGGCAAGAATTGTTACAACTTAACTACACCACAAGGGAAGAATAACAAGTATTTGATTAGAGCAACTTTCATGTATG…
>Contig_Hb_2639
TGGGGCACAACACACGACAACAACTTGGAGAGAACAATATCACATATATAAATAAGAAATTTGCATTGGATGTTTCAATCCGTAACATGAAGATATACATGGGGAAGAGCGTTAGTTTTGTGATTACCACCATTCCCCATGTTTGTTGCTACATTTAAATCAAGTTCTTTTAGCAATTATTGCAACATTCCTAGGTGATAATGCAGGATCAAAGATGGGTAACATGATTGCCTCCACTGAACTCCCTTGCTCCTGAAGGAACAATAATCTATCAAGCAGAAGAAGAGTCTCAAGAAGGGGCCCAAAAGCAGCTCGAAGAGACCAATAGGATCCTATAAGCTCAGCAAAAGGTTCAGCTTCCTTCCATATTTCATGAAGATATATCCCTTCCAAAGGTTG…
>Contig_Hb_2641
TATATATTGATAACTATAATTATTTAGGCGCAATTTGGTAATGACTTGTTATTCTATGATGGCCTAGTTTTGAAGCCTTTGCCTGTTTAGACTTGAACCAGCATGCTCTGCCGAGTCAGAATTAATGTACCCCTTGTTCTCCACGGGGATGTTCTTGGACTGTATGATTTGGAGCAGCTAGTCCAGGTGCACTGGTGCCAGCAGGACTATTAAAGCCTCTTTTCCTGGAAGCAAGCGAGAAGTGCTTCTGAAAGATTGTTAACAAATCAAGAATTCTACTCAACATTGAGATTCTTGGATTGATCAGAACCTGTCTGTTTTCGTAAACAATCATGACCATGTATATCAGAAGAGCTAAAACTGAAATCATTCCAGCAATCAAGAACAGGCCTTTGAAAC…
>Contig_Hb_2642
ATACCCAAGAATAAAACTAAAATTGGCTCCTTGCCATTCCTTCACATAATTGCACGAGCTTGTTCAAATTTGAGGAAATAGACCCCTGAAATCAGGCTATTATCAAAGGATATATTTCTATCAAAGATTTCTTTAAGACAAATTTGGGTTAACTGACTACTGGGCTGGTGAAAAGTGGATGCAACTTGGTGAAATTCATCTCTAGACTGGTTTACAGAGAAAAATGAGAACATTGTACAAATGCACTAGTATAGATTGGTGATAAAACCTATCAAAGAAAAAATGTGGCAATGACACGACGTATGTAATTGACTTGATCACGCTCAAAATTGCGGCAGATGTCAGGGATGAAATGGCAATAGAGACAGAAGGGATATTAAGAAAATTCAGAGGCCGTTA…
>Contig_Hb_2650
TGGTTCCTAGATGAATCTTCTGGTACTGATATAGAACTTGAATGGACGTCTAAATGTGTGTTAGAAGAAGATGAATTAGATACATCAAACTCTTTTTCAGGTCCAATGCCCACCCCAAAGAGGTATTCAGGAAAATTGGAACAAGGAGAAACCTCTAGGTCCCAAACCGAAGTAACAACTGGAAAACAGAAAGCATCAGAAACTTCTGAGACTGAAACTACAGCAATAGCTGGAGAACAGGAAGTATCAGAAACTCCAGACTCCAAGTCTAAAACAATAGGAACAGCTGCAAGACAAAAAGAACCAGAAACTTCAGAAATTATCGATTTAGGAAAACCTGCTACAGTAATCCAACAAGAAACTGCAAGAACCAGCAAAAATGGGACCACGGAGGTTGAA…
>Contig_Hb_2654
CCAAGAAATGTAGCCACTGAAAGAAGCTGTAAGAAGTTAAAAATAAATTAAGAGATGCAACCAATTTAATGAGGATCAGATTCATTTTTCAAAGAATTTAAAACTATAGGAAAGTGCTTAGTAACATTAATACAACTGATCTCATTTAAGACAAACACCATCAGACTAAATCTGCAAAAACAATAAGATCAAGTAATGACTCTCTTATTGTGATGCAGTTCAGTAAATGGCATGAAGGTCATCATTGTAGTTATATCATATCTCATTCAGTATCAGTGAACAGAGTCTGTTTCTGAAACTATTGATTTTGGGTTACTAGCTGAAACTACACATTGACTAGCATTACACTGTGCCAGATGATAGTGAACTTCTCAATCTCTTAAATCCATATGGTAATCC…
>Contig_Hb_2655
CTCTTCCCCATAGGCAGCACCAGCAGTGTGTCTTAAAGTTTGCTTTTGCCAGTGTGAATGCGTGAGATATTGGACTAACAAATTGATGATTTCGCTCAAAATTATATCCTTCTGTTTAAGGTCCTAAGGCAGTTCAAAATGTCATCATAAATCAATTATCGAATTTGTTCTTGATCATAAGATATCGAGTCATATGCAGAGAAAAGGGCATGGGGTGTTGCCGTGTTGCTAGTAGCAGTTGTGACAAGCACATCCATGCGATTGCGAGCATTTGGCATATTTATTGGTTTTCTCTCTACTGCCGTGGTTTTGGAAACTGAAGTTTTCAGGTTGAAGCATGTAGATAAATGACAATCAGTTTCAAACCATTCAAGCACTTCAATGGCTTCGGTATATTCC…
>Contig_Hb_2661
CCCCTACAGCCGCGGATTGCACTCCTGCTCCATATCCACCACCACCACCACCACATAACAAAATTAATTATAATGATCCCCAGAATCAGTTTATAAGGAACATAATTAGAAACCTAATATCAACTTTTTCTTTTGGTAATAAAACGTTCAGGGGTAGGAGGGTATCCCATATCAGGGAGGAAAAGCTATGTATAGACGTAGGGGGATGGATTTATAGTAGAGCTTAGGTATTGCACCCTCACGACGAACTTTTACAGCAATTAGTTAGTGGGATTCAAATTCAAGATGAAATACATCAAGAACTGAATCCTTAACCGCTGAGTCATCTTTCGTGGGCATATACCAAACTTAATATTTGGGTGTTGAGATTAGAATTTACTTACCATAAATGCCGACTAC…
>Contig_Hb_2662
ATTGAATTCATGTTCAAGTTTTAGCGAATAATTCTTTATTAATCTTGTTCTCGTCACTTGTCACACAATGTAACTCGAATACATTATTATGTCTGTCTATGAACAGGGAACTTCTTTTATTTCTTACAAAAAAGATACCAAGGCAGAATAAAGTGCAATATTGAACATATAGATAAAATCCCCCCTAGTGCTAGTGGAGTGTTATGCTTGTTATGCATAGTGTAGTCTTTATGTTGATGATATTAAGGAAATATGGAACAGCTGCTAAACAAAATGCAGAACTGGGGCATATCAAAACACTGTCCTCGTGTATATTTGCACCATATCGTGATATACTCCAGGATTCAACAGGAACAACAAGAGGAGTTCAATAAACCAGCAAATGAGAATAATGGTCTC…
>Contig_Hb_2676
ATAAAGAACATGGAGATGGAAGAAAAAGGTATGGGTTGTTCTTGAATTTACACATCATCTTTATCACTATGAACAATTAGATCAAGTGCAATAATATCATGATGAATATATGTGATTTATTTTCTGTTTTGCTTGAGTGATGGATGCTTCGAATATTTTTTACGTGTAATGCAACCTTTCCTGTATTAATTATAACAAAACATTTATACTATTGAAAAAAGGTAATTGACACTTGAAATACAAAGTCCTGTGGTTAAACAATATGGATATATATCTGAATGTTTTTGTTGTCAAACCTTTTCTTTAGGGGCTTTGTTAAGAACTCATTCTTTTTTGGCACTTTTATAGTTCGTAGTTTGTTGAAATTTCACTTTATGCAGTTTTTTATGTTTGTTAACG…
>Contig_Hb_2679
ACACATCCGAAAAAAGAAAAGGAATTTACATAGCCATAGTGGGTGCAGGTGCTGTGAATGAAAGATGAATATGCTATCTTGAAATAGGACTTAGTTGCTATCTATGCAGGATTATGGAATTTTCTTTAATTTTATGAATTGAATGTTTAAAGTATCCAATTATTGTCTCAAATCTGAATCCTGAAAATCTGGTCCAAAGGGGGATGAGAATTACATATGTAATTTTACGTTCCAAATTAGTTATGGTAACTGAATTCTTTGATGCAACTAAAGATAGATGAGAGAGAGTATCAAATCAGAAATTCGATGATCTGGTTAAGGTAGTTTTATGTGTTTGTAGTCATATCTGATAAATAGTTTTTACTGATCTGGAGACTGCTTTGGTGTGGAAAGTTAATT…
>Contig_Hb_2696
GCTATGTCAAATTTGGTAATTTTAGAACAGCTCAATGGAATGCATTCAAGATGGAATTCTATCCTGGATGAGAATAACCAGTTTTGCACGTTTGTATGCCCTTTCAAAAGCCTAACAGGCTTTACTAATCATGCATATGCAAAGGCTGAGAGAGTCACTCCCTTTGTTTAGCCTCACTTCATATACATGATGTGAGAATCTGCGGAGTGAAAATCTCTTAAACAATTGAACACTGCAAGCCTTCAACAAAGTAGGATGATCATTGGCAGTCACCGCAGGTTGCTAACAAGAGAAAAATCACAAGCTAGATATACTCATCATTACCAAACAAATCAGCACCCTCTCAACTGGGTGTGCAAATCCAATGAGCTCGTCCTTTCTAATCTCACTGGGATGATG…
>Contig_Hb_2702
GCAATAACAAAGCGCATAAGATAGGCTGAAATCAACAAAGATATGATCAGAAAGATACCATGCTGAATTACCATTGACTAACATTAATAGCAGCAGCACCACCACCATTTTTTTTTTCATATGCTTCAAATGCAAATGACAGAAGAATTATCGGTCGACAACTTATTTGACAGGAGGATTTTAATTTTCTTTGATGTTAAATCTTCCATTTTTTACATTGAATTTGGAGTACTAGGATCCCATGTTTTAGGCAAATTTTGAGATATCAACCCTGAGAAAAAACTATGTCCAATTAGGCTTGAACCAACATGAAATACCTTGAATCTTATTCCATAGCATGGTTTCAGATGTGCATAATTGAGGCTTAAAAGGAATCCAACCTCAAATTAATCATCCTAA…
>Contig_Hb_2703
TGTCAAGTTATAAAAGTATAGAACAGATGGTCATTAGAAATATAAGAAAACATTAAATTTACAAGGTTAGTTGGCCATTGATAGCACACCAGATTGTCAGCTGATTAATCACCACCAGCATTCTTGATAAAAAATTCAGCCAAGAAGAACAAGAGTACCAAGAGATCTTATGGAGATCCTTCCCAAAATAATATATTTTCTACTCTTACTATTAGCAATCTGAAAGCGGCAGATGATTTTAGTGGAAATATACTACGCTATTAATTTGTAAAGCACAAAATCTAGAAACCATATACTTCCCTTCATTCTGTCCCATCAGATATCAGCAGTTAAACAAAACAAATAATTTATGATAATCAAGAGCTAGATCAGCATCAGCTAATCAGCATGCGCAACTAG…
>Contig_Hb_2706
CCCCCATACTCCAGTTAAAACAAATTTCTCAGAAGGCTTACGTGATTCTTCATCATGCTTCAGTATTCCATTGCCTAAACAATTTCCTCGCTTATCTTCTAAGCGACCCCCCTAACCCAGCCCATAAAAAAATGGTGCTCCAATAATACTTGCAAGATTGTTAGAAAACTATAAGAAAGCGCATAACTTACTTCGATTATGCTCAGAGTCAAATTGCAGCGATCTCACTCGGCAGCTATACCATATAATATAGGCAACATTGGCAACAATTTCTTTATCGACCAAAATGGGATTGAATGAAAACTTCATTATACTATATCTAAGTTAGGCATTTCATCAAACACCAGTACCCTTTCAGTTCAGCTTAAAGAAAAATCCAACAACAGTAATTTGCCCTAA…
>Contig_Hb_2709
CCTCAACGTGTTATTTACAATTCCTCCTGCACAATCAGGAAAGCGTTTTACCAACTTATATGCAACTAGACAGTTTTTACATAAAAAGCAGATGCTTATGCACATCCGGTTTCCTTGGAAAACCTTGGCTTTTCACATGTTCCATTTGGTAAATTTGTTAACAAACACATGTTGCATGACTAGCTATACAAAAACTTATATTAGGCCAACTAACAAGTAACTGATCAATCAAAGAGTAATTTTGGTTTCCTCCTCCTTTTAAATGTAAATAGAGCAAGGTCTCTAATTCAAATCTCTCTATTTAGTCATTTTGAGATTTATAGCCTTTATGGTGAGATAGACAAAGAGCTATCTCCTACTATGCAGCCCACCAGTTGTTACTCAACCTATTAAATCTCT…
>Contig_Hb_2710
CAGATATCAAAGTAACAGAATTTGGCCTCAACTTGATTTTCATTTGCTGAAAGAATGTCAAAGCCTCAAAGCTCTGATTGTTTATTCGAAGCCCAACAATGATCGAAGTCCAGGATATCACATTCTTGTCTGGGATGCCATGGAAGACTTCCAAAGCTTTATCAATGCATTTGCACTTTGAATACATATCAATGAGCGAGTTTGCAACAATAACATATGATATTAGTCCGGTCCTGTCAGCAATCTCATGAAGCTTCACACCCATATCTAATTGCCCTAAACAAGCACAAGCAGATAGAACACAGGCTATTGTGATCTCATCAGGCATAATACCCTCTAATTCCATGGTTTTGTAAGTTTCCAATGCCTTCTCATGCAGCAAATTGTCCTCATAGCCTG…
>Contig_Hb_2713
CCTTCCTCCCTCCTCCTCTTTTGTTCTATTGGTTCCATCACTACTATTTCTTGATTCTGTAACAGGATTATTGTTCTGATTCCCAGTAGTTTTCTTAGAACCTTCCAGTAAAATTTAATGGATTCAAAAGGGTATGATAAAATCAGATGTTTCATCCTAAGACCTTGCCTGTTTAACTAAGCAATTCATTGTCTTGGAATACTTTCTGACTGTTAGGTTCCTTGCCATATGCTGCAGCAATGGTCAATTTATAGCCTATTTCAAATGCTTGCCAGTGAAATTTGATAAATAGTTGTAGGATTTTTGAATTGTTTGTGCCTGTCAGTCAACCAAAGCCAAGCTTTATGTGAGAGATGTGCTACTGTCCAAAGGTTTTGGCCTGCATTTTTGTTCTATGTC…
>Contig_Hb_2715
AGTCAGCTATGAGGAAAAAAAAAAAAAAAAAAAGATCGATCACCATAAAATATAATTCTGAACTGAAAGTAACCAAGAACAATAAAACAAAACAAATTACCAAAATTAAACAAAGGGGACAACCTTACTACACATTTCATTTGTATTTTAAAATACTTACTACACAACACATGAACATAACATTTGGAAATATTTGCCTTCAAAAAATAAAACCTTTGGAAATAGTTTTGCAGATTCATATAAACCGATGCAACCAGGACAATCAGGAAACCATTGCAGAAGTTTGAAATCCTTTTATGTCATCCTTTGTAAAGTGTTGTTTTAAAGGATCTCACTAAGTTGGTGAGGACCCATATTTGATGCATGCATTGGTTTCGGTAAGGAATTTGCGCCGCATCT…
>Contig_Hb_2727
CAGCTTCAAGAACAGCCTCAAGATCATCATTCCTGGTACAGACCAGAATGGGGCCTTCGAAATCAAGTGGCACAGACTCTCCCCTCTTCACCAGCAAATCCTGACCATTGCCCAGTTCTTGCAAGGCCCTTCCTACCCGTCCACCGCCGACTATCACGGCCGGGGCCACCTCAGCAGCAGTGGCCGTAGAACCGGGGGCTGCAGCCATAGCAAAAATTGAAGTCTTTTGAACTCTGACAACAAATTTGGTGCGAAAGAATGTGAATTTTGAAGTGGGTTTAATAAGAGATGAGCTAGAGAGAGTAAGGGCGGAACTGGCCATGGCTAACGATGACACTAATGGGACGACGATTAGAGAGGGATACTGATGGTATCGGGGGCATGATGGAAGTGCGGTGG…
>Contig_Hb_2738
AGCATTTCAAAAAAGAAGTCTAAAAAATTTCGCAGCATATTCATAGAAAGTGTCCAACTCAATTTGACACACAAATATCAAGTTAGCTAATTTCTGTAAAAACTCATAGGAGCTCTCAATCTGAATTCGAGACAGAATCTCTCGCCAACAAAATAAGTGGCAATTAAACTCACACTCTCTCTCTCCCTAGAGTTTAAGCTCGTTCAGATCCAAGTAAGACCACAGCTTCATATATGCTGTATAGGTAAAAGCACAATAACGATAAGGATGCACTTGATATGAGCTTCAACAAGATGTTTCCTGAATTCTAAATTGCTGTAATACAGGAAGAGTAAACTCGCTATCTAATTGTTCGACGGCATTAAACAGAAGAGAACCAAGCAATTTGCATTAAGCTGC…
>Contig_Hb_2741
ACCGACGAGACTCAAACTACTTTCTGACATCGGCGAAGCAACTAATTGATCCAGCAAGCCCAAGCACGAGAGAATATGAGATTAATCGTGGTTTTGGGTAGCTTCACGATGGATTTTGCAAGGAGGATTAGCAAACACCAATTGTAAGCTAGAGTCATCTCCAGCCTTCAAAAACGCTTTTTTGACGTGGAAACGTGTTTCCATCTTTTGAATTTTTCGGACATGGCTCCAAAACGTGTCATAGCACGTCTTGTTATTTTCGTCTCGGAAATGCTTTCGAAATGAGAAAACGCACGTTTCCATGCTTCACAGATTGCAGAGCCACGGGGAGCACGAGATGAAGCACCAAATTTTGGAGGAGAAAGGGTCACCTGAGAAAGTTCTTGGAGAGTTTTAGAG…
>Contig_Hb_2742
AATGGATGCTGCCTCAGTTGTGTATCCTGATTACAAATTTTAGGCTATAACTTATTAGAACTAATATTAGAATACTTGTGTCTATACGATAGCCTATGTCATTGTGAAGATTATCAGCTGAATTATGCAGTATGAGATTGAGATGTCATCTTTTCATTTAATTCTCTCAGTTCCCTCAAATTCTCAAAATATGCTATCACTATATAAAAAGTCAAAGCATAAAAGAAATATTCTCCACTTAACCATCATTTTAGTTTTAGATTTTATGCATCAGTTCTACCTGACTTCTAAATTTTGCGTAATTTGTTTCCTACTTCTGAAATATGATAAATTTGTTGAAACCTTTACATTAACTTCTATGTTTATCCAAAGGGGATGCCTCTTATTGGATTGAAAAAT…
>Contig_Hb_2745
CTGACTAGTATTTTTGTTTACATCTTTGGCACAAAGCTCAATAGTATGCTTTTTTTAACTTCTAAAGTTGTAAATTAGTTGCCTTCTCAACTTTATTTGTTTCTAGAGAAAAAGTTTGTAGATGAATTTCACATGTGAATGGTTAAGATGCTGCAAAATTGGAGTTCTAGGTCCAACTGCTGATGAAAATAGCTACCAACATCATTTTGGTTGTTTTCGCCTAAAGAAAGGGTGCACAAAGATACCACAATTGTGGACTCTGGAGAGGGTTGATGTATCCAGCTTATCCCTGCATTGTGGAGAGGGTGTTTGTGGCTCAAATCCGTGGCCTCCGGGTCACAAATGGAATAACTTACCATTACACCAAAGCCTTCACATAGTAAATTGATTTTTCAATAG…
>Contig_Hb_2750
CAATTATTTTCAAAAAAAAAATGCTTGTTATGCTTAATATTTTTAGTTTAATTTTTATCTGTTTTAATTCTGCCATTTTTTCAAGCAATTTTTTCTTTACAAAATTGCCCGAAGCCTACGCCTTTTTGAATCCAATCGTAGATGTTATGCCAGTAATCCCTGTACTCTTTTTTCTATTAGCCTTTGTTTGGCAAGCTGCTGTAAGTTTTCGATGAGATCTTTAATATTGTTCTAGAATAATTCATGATTTATTCGAAAAAAAAAAAATTATAACAATTGATAAGATCAGATAAGTCTTATAGTATAAACTCTTAATTCAAACATTGAAGTTATTGTATAAACGCGAGAATTCTGGATCATCCCACTTTTTCTCATTCTGAACTTTTTTTTCCATTCCAG…
>Contig_Hb_2755
TGAGTCAGAAGCACCCACCCAGCTGCAAAAGAGAGGATGAAAATCAGCATTTGGCCAGGAAATATATTTGGATGAAATGATATGCTTAAACAATTGAAACTGCAGAACTCTCATATTTTAGTTTAACCTGTACAGCATGGAATGGAAAGGCAACAGATGGCATTATCCTACTTGGGCTCACATATTTTTGAAATAATTGGATTTAGATATACTTCAAATAAATTCTCAGAAGTTATTGAATCTAGTTGGGTCTTTTGCCATGGAACATGGGTCAATCTACTTGACCGCAAAGCGGATACCCCCATTCACAGACCGTGCTAGTCTATATTAGTTTGTTCACTTGCAAGCTGAAAAATAAGAAGCTACCCCTTGGATGTCAATGTGAAATCTCATGATGAA…
>Contig_Hb_2756
CTAATATTTGCTTAATATAGATCATATATTAATGAAGCTTTCAAAAGGAAGTTGGTTGATCTCATCTTTTTATTACTCAGCTGCATCCATTAATGGGTACCAAAATACATTCTCATATAATAAGTTTGATGGAATACAGCGAACATGATCTACTCTCTCTACCCATGCTAATAAGCTATTATACCCGAATTATTTGTCCGACATTTAAGAGATTTTCATGAGGAACATTGAACACTGCACTGTTTCCTCTGCAGATCTTCCTAAGAAAAGCATATATATAATCAATGGCTACCTTCTTATAGAACTTTGACTCCCTGCTTGTTGTTACTACTGTATTCCCCAATATGTGTACTACCCCAGTATCTCGACAGTTACTCAAAAACTCTAACTCGTCAATTT…
>Contig_Hb_2761
CTTCAGCGTACTCTGAGAAGCCACAGTGCATCAATATATATATATATATAGCATAAGCAAACCCAGTCAGAATCTAGAACCCATCACAAGAAACTCAAATTTCAATGTGAACAAACGAAACAATTGCCTTTATTAGTACAAAACAGGAAATCCAACTACAAAATCTTAAGAAAAAACAACCAGTAATGTGCATAGAGGATTTGTATTTCAACAATCAAAGAATACTGCAAGAAAAGAAGAAATCTATCAACAAAATCCATTAAGAACTCTAGTACTAGCATCTAATAATCTCGTCACAACCGAAGTCTCAACTTACATTACAATGTGAAAATCCAATAAATAACTACACAATGAGATTCAATCAATTGCAACCCACAAAAGTATAATAACACAAAAAAA…
>Contig_Hb_2762
TTATTTCACGAGGGTGGGCTCGTGACTGTAAAAGTGAGCACAACAAATATGATTAACAATAATTGTAAACAAACATGCGTAGTTCAACATACAAGCCTCAGCTAAATTTTAGTAGTCAAAATAAAGCCATTCACTCCACCACTACACATGCTCCATGAACAAAGAGACTTGGAACAACAGCCTAGAACTCCAAATTAGTGGACTGAACAACTTCATCCAAATTTATGAAACATATCATATTTTCCCAGACAAGCATCACTTAAGATAGAAAACCTGACCCCTCATGCTCACCAAGCAATCACAACCTATTTATTTGTATAACCATATATCGCATGGTGAAATTTGGCTTACAGCAACCTTCCCTAATCTTAAAAGTTTAGAAACTTAACCTGAAGTCCA…
>Contig_Hb_2766
ATGCTTTCTGACAAAAAATTTACTGGAAAATACTTGAAGGAAAATCAGAAGAGATTAAAAAAGAGGAAACAAATGCTCGTTTCCGGACTTCACAATGCAGGAATCAGATGCTTGAAAAGCAATGCCGGCTTGTTTTGTTGGGTGGACATGAGGCATCTTTTAAGCACGCAAACGTTTGAATCAGAGAAGGAGCTGTGGAAGAAAATTTTAGGTGAAGTTGGATTGAATATTTCTCCTGGATCTTCTTGTCATTGCTCTGAGCCAGGCTGGTTTAGAATTTGCTTTGCAAATATGTCAGAAGAAACACTAGGTGTTGCAATGGAACGCATCAAGGATTTTGCAGAATCTGTCACTTCCAACAGGAACAGAAACATCTCTACATACCACCAAATGATCTGT…
>Contig_Hb_2767
TTCTTTGATTTCATCCCCAGCTTCGTCCTTGAATCAAATCAATGAATAGTAAGCATAACTCGAGCTTAATGCAAACATAAATAAATAAACAAAAACCTTGAGAAAGTCATCCAGTTGCTCACACACAAGCAATTGACCAATTACACCACTTATAATGCCACTATCTCCAACATCAAATCTAATAAGATGCCAAAACTCAAAGCCAGGATGGGTTTTTATATAGAATTTTGGCTCTCTGACCTAAGTATGATGTACCAGTTTAGCACCGACTAGGCATAGCTCTAATGAGAACTTGGACAAAGTTATAGACATTGTCCAATCCCAACTTCAATAAATAGTACACACCTAATTTTCTACCGAAATATTTAATGTGCAAAAATGCATAACATCAATAAGTAT…
>Contig_Hb_2770
GAAGGTTCTACGAGTTCTTTTTCTAAGGTCATTATGAGCTTGCCATGTATATGCCAGAAACACGTTGGGTCTGTTTGTTGGACATTTGGTTTTTGGTTCGAGAACAAACATAAATCTAACTCAAGGGATTAGCTTTTGGTGGTGGGACCTTTAAGGACTATTGCTCTTAGGCTTCTTTACAAGCTTCATATGTTCAACCATGTCATTAAACTTACTTGTCAATTTTAATGCAAGTTAATGCTCTCAGAATTTGAGTGCTCATTTTTGTTGAACATAGATATACTTGAGGCACTGACTATGAAGCCATTGAATTATCCCTTTGATTGTGCAGGATTTAATATGTTCTATAGTAGTGGCATATAATTTTTGATGATTCATGTATAATTTTGGATTGCATTT…
>Contig_Hb_2772
GGATATGATAAGGTTGATTCGAGCTCTTTAAAAAAGGTTTTTGTTAAGAATGGGGTTTTTTGAAAATTTTGTACACCTTATCATGCAATGTATAACAATTGTTTCCTACTATGTTACTGTTATTGAATTTTTCTTTCCCCTCTTCTCTCTTCGAAAGAGTCAAAGCAGGGAGATCTATCGTCTCCATCTCTCTCTTTATTTATTTCCAATGCACTTTCCCATATGATTCAATACGCAGCAGAGTCAGGGGCCATCAAAGGCTTCCAACTCAACAAAAGATGCCCATCAATATCACATATCCTGTTTGTTGATCATATGTTGATAGTTGGTAATGCCTCAACTGAGGTAGCACAAGCCTTTTATGGACAACATCTTTGATACCTTGAAATGAAAATAAGT…
>Contig_Hb_2775
GGCAATCAACCAAGTGTCTGTAGTGGAGGTTAGCTTAGCTATGAAGTGCTTGCAAGCAAGTCTTTATTCAGGCTTTCTCATGTGGTTTATTTTACTCATTGGCAGAGCCAAAAATCTTTTTCAGCAGTTCAATAAATCAAAATTCAGTTATAAACCAAAATAATTCTGAATGTATGGGTGGTCAATTGGTAAATATAAAGTTTACATTGAAATGGAAAAATGTTGGTGGGTTTGATGCGCTTTTCTGGTGGTTATAGAAAGTGGTTTCATTGGACATTTTGCTAATTCATGAACTTCACACAAGATGAAGAAACAATGTTGGTTTTTCAGAAGCAGCCATTTTCCACCTCTCTATGCATCTCTTTTAGCTTTGAATGGCAACTTGTAAATTAATGAGCT…
>Contig_Hb_2779
TAGTTCCTCCTGACCTTGGCCCAGAAAGCAGAGATGGTTCTGGGAAACCAAGAGATATTGTGAGGCTCAAAGGATCTGGCTGGGGTGCAAGAGATCAAAAGAACTCTGATAAAAGGAACATCAGGCAAATAGAGAGCGAAAAAGAAATGGAGGGTGAAGAGTCTGATAGCTACAAGCATTTAACTGAGGAAATGAGCAGGATTTATACCAATGCTCCGCGGGATTTCACAATCATTGACAGGGGTAGAAGAAACTCAGTTGTCATAGCAAGGGATGGGTTTGAAGAACTATACATGTTTAGTCCTGGCTCAATCCATGAAAGCTTTGGCATGTACTCATTCATATGTGTAGGACAATCAGCAATGCTTAAGCCAGTGATTTTGCGTCCTGGAGAAATTT…
>Contig_Hb_2782
TATAAAGGACCTGAAATACCCTGCTTACGTATCATTAAAAAGTGCATTAACATAAATACGGCAGTAAGAAGAGGTAATACAAAAGTGTGTAAACTATAAAAACGAGTCAAAGTGGATTGTCCTACACTAGCACTTCCGCGTAATAACTCCACCAAAGGCGATCCTATTACAGGAATAGCTTCCGGCACGCCTGTTACAATTTTGACCGCCCAATAACCAATTTGGTCCCAAGGTAAGGAATAACCAGTTACACCAAAAGATGCGGTCAATACAGCAAGAACCACGCCCGTAACCCAAGTCAATTCACGAGGTTTTTTAAAGCCACCAGTGAGATATACACGAAATACGTGCAGGATCATCATTAAAACCATCATACTTGCCGACCATCGATGCACTGAG…
>Contig_Hb_2792
CTTGTAGATCAATTGCCATATAATGATATTATCAACATATGTCAACAAACAATAGGTATTAATTCCTTTCATTCTTTATATACAACGTTATGCTTTACACTTCAAGCAAAACATGTAAGAAAATACTCATACAGGTCTGTGAGCACAATTTCCTACCCAAGTAACCAACCTTCGATTTGCGTAATCATTGCTTCAGCCGCTATTCTATATGAAGCAGCAATACTGATCAGAGTTCTTGATTTGGCACCTCAATTACCCAGAAGAGACCCAAATCATCAAAGGTTAGTTATAAATTTATCCAATTATCCAAACTGAATTTTGGGATATTTACATGGCAACTGACTTGAACAAAATATTGTTTTCTTATATTGTGGGGCCCACATAATTGTAATTATTTTA…
>Contig_Hb_2793
GGTCTCTTGATGTTACTACCCCAGGTATATCTGACATTGCAAATTACTTGTGTTCAAATTTCATTCTGTCGCTGTAATGAGCAGAGGTATATTAAAATGTGGATGTGCTAATGCCTCATTTGTGTTACGTTTATGCATAGATGTGTGTGGCTGAGAGGATGAGGATTTGCTAACGAGCTTTTTGTTGAATTTTGTTTCTGGTTATGCATTTTAAACATAGGAGAGAGATTCTCTTTCTTATCAATGATTTACTATCTGAAGGGATGGAAATACAGTTGGAAAGAAATAGAAGTATAAAACAAAAATGAAGAATTTATACAAGATGCAAATGCTTTCAAAATTAAAGAAATTAAAAGGAGTGAATTTTGGACTTCTTATTTTTTATTTCAGCTTGTACTG…
>Contig_Hb_2800
AATTAAAGAATTCATCACATGACTTGGTACGCAACAAAATTTTGTTTAGCTGTTTTTTTCTGGATATCAATCTATTTATTTATCCAAATAGAAGTTGAGCTGTGGTTGCATTTGGATATGTATGAAGAATGAATTTGAAATGAATGGATTTGGAGTTAATATGCTAGTCTAACTTAAATGATGTGTAAGGCCATGAATTATCTTAATTTATAGATGTTGACCTAAAAACTCAAATTCATATCCTTGGACTGCAAGTTCTCAGTCCAAGCTCTTCCTAATGAAATTTGAAGTCTATTAATACATGGGAGTTGAAGAGAAAATAGTGTGTAAGCTAAGCAGAAGTTGAAGTTGTTTAGAATTGAATTTTGAAGAATGGTAAATAATCTTTTACACTTGTCT…
>Contig_Hb_2810
CCCCCATCACCAAATCTTCGAACATCAGTTGCAAAGAATGTATCAAATCCAAAACAGCTCTTTAACTTATTGAGATCAAGGGCCTTGAAAGTCTTCTCAGCCATCTCTAACCTCTCTTTCTCTCTAGCCAAACTATCACGAACCAAGCTATTAAAAAACCCCACAAGTGGATTATCACTGCTTTCCCTATCAAGTTCCTTGAGCTTCCTATCCGCCCTCTTCTTCTCCAGCTTTATCGCTGCCTCAATCGAGGGATTTCCCATAAACTTCTTGAATTCCTCATCTGTCTTCCAATCCATTTCTTGCTGTTTCCCTTTTTCCTTCTCTGAGTGAGTTTCGTTGCTCATTCCCACTTCTTGCCCAGAGGCTTCACTCTCTTTTTTTTCATTCTCAGTCTCT…
>Contig_Hb_2813
TCATCCCTATCCACCAAAATTCCCAACTCCTTTCATCTCTGCTCGTAAAAGCTACTGTGGCACTCTACTTTCATCTCTCCCCCTAGAGTGGTAGTCTCCAACAAGAATTCAACCATTTTGCTCGCCAAATTCAGTAATGTTCGCTCTCTCAGCATTGAGGTACCGCTTCAACTCCCTAACTAAAACCCTAACCGTTGTAAACCAATCCCTCAATCACCATACCCAGTCTTCCATTCTAGTTCCAATTTTCATTCTATGTTCGCATTTTTCCTCAAAGCAGCAAAGTAATGACAGAAATGAGGACAAGAACGATGTTGTATCGCTCTTCAACAGAGACCCAACCAGCCCCCCTCGGCTTTTCGTGGTCCAGCCTCGCCTCCGCCCCGATACTTTCCTTCA…
>Contig_Hb_2816
TAGGGCAGCAGTTTCATCACCCAAGCACCTGCATAGGAAAAACTTTTATGCAATATTCTGAGAGACACAGACACAGAGCTGCATTGTTATGAGGCAACCAACAAAAATAAGAATAAGAAACAAGTTTAGTAGTTAGGAAACTAATAAAAATGGAACTATATAGTAGTAGAAGTAGGTAAATGTTAACTAACTTGCTTTTTCTACTTCTTATCTCTTTCTCTCTCTGTCACCAATGAAAAAAGGAACTACATAGCAGTAGACACAGCTAGTATGATTAAACTTACTTCGAATTCCTCCCTTATATTTCACCAATGAAAACAGGAACTACATAGCAGTAGAACGGCTAGTATAAATTGACTTACTTCTTCTAATCCCTCCTAAGGAGCATAGATGCAACTT…
>Contig_Hb_2824
AGCAAATGGAATTTGAAGGTGTTGATTTTGCTTTTTGTTCAACCATTTCCTGTATGTTTTTCTGATGAAATTTCACTTGCTTAATTTTAGCATGATGAAAAATAGAGGTAGGAGAAGTGAATTCCCCTGGGTGCAAGAACAAGTTGTAGTTTTCTTCTTTCTTTGGTGGTGTATATTTTATTCACTTGGAGGAGGATATAACGACCATTCAAATGCAAGATGGCATACATATCAAAGGATATTGAAATATTAATGGCAATGTGCAATATGAAAACTGCTGGGAGAATATTCCTTTGGAGGGTTGGAGGAGTTGGTTGGGTAAGCCCTCTCTTAACTCAAGCCTGACCAGAAATCAGTGAGGGATCCTTGCAAGTTTGACCTGGTTCAGGGTTTTGGCAG…
>Contig_Hb_2825
ACAATCCTTTTCCAAGTGACAGCCAACTGTTTCAGCAGAATCAAAAATCATATATGCTAGTCAGAATATAATAATTGAAACATATGCAGGTCACAACTGGATAAAAAGCAGCACCTAGGCCCGTAAAGTAGGTTCTTATCCAAATGCAATCAGAGAGTAGGTCTTCTGTGTGCAGCATGTCCACACTTCTCATAGGAGCCAAAGTGTTAATTTAAAAGGGCTCTTCCTATATTAGTAAACTAAGGAGGCTTCTCAATGAAATCATCCAACCTTTTTTTTTAATCACCCTGCCTTTTTCTCCATTTTTTCTCCTCGTATAAGAGGATGTGTCCATTTAAATTAAATTCTTTCCCACCCACAAACCCCGAAATAATATGAAAGTAAGAAAGTGGGAAATAG…
>Contig_Hb_2830
AAATAATTGAAGAATAAGATTAGATGTAAATGAAACACAAAATAACATTGCAGACATTAAATATTGTGGATTTGAACAGCAAAAAAACTTAAGAGATTCTGCAATTCTTAAACTAAATGCATTGACTAGGAGACCACAAATCAAAATTACAGGCAAAATCTGCTCAAAGCATTTGATTAATCATAATTTGATTTATGTCCTAGTGAAACTTAAATTTCACAATTAATTATAATTCCACAGATAATCCAACCTCAGGTCAGAAAACTTTAATTAGTTTCCATCCCTCTGATTATTCTCTTTTAAGTGTTTCCAACAATTTGTTCATTTCCTACAAATTCACTAAAAATGACTCAAACTAAAAAAGAAAAATGTCATAATCGGCAACTATCCATTAATTAA…
>Contig_Hb_2831
TGTAATGAGGAGTTGAGGATAAAGCAGGTAAGTGTCCTAATACACACTAGAAGTTCAATTCTCAATGCTTACTCCAAACAAACAAATGTTGCAGTTCACCTTTAAAATTTCAGCCTACATATATGGAAACTGCGTGTTATACTGCCACATTGTGGAACTTCTGTTCCTTTCCATTTAAGGAAACAGAACTGCTTGTGTTAGAGGCAAATATACTTCTTAAATGTACTTATAACACTGATTGGTATCCTATGTATCACCTATAAGAGAAAAGACTGAAGAAAGTAGCTGAAGGGCAGAGGGTTAAGAGAGTGAGCTGGTAATTGTATTCTTGTTACAGGTGGTTAGGAAAAAGTCAAAAGCAGTGATCTTAGCTAGAGAGTATAAAACAGAGCATAGCTG…
>Contig_Hb_2832
GAGCCGCCGCTGATCGGGAAGCTGAGGGCATTCTCGTGAGGTCTCCCCTCTTAAAACGAAAGAGTGGCTCTGATGAAAATGGAGGTGACTCTAGTGAGTGGGCTAGCAGTTCTGGATTTGGTGATGTATCTAATAGTCCCTTCCGAACACCTGTGTCTGCAAAAGGGGGAAGGAAATACAACAGATCAAAAGCCTCAAAGGGCACTAGGTCAGGACCTCAGACCCCAGTGTCAAACATTGATTCTCCCTCTCCTCTTACACCAGCTGGTAGCTGCCGTTATGACAGTTCCCTAGGTCTTCTGACAAAGAAATTTGTCAATCTAATTAAGCAGGCTGAAGATGGTATTCTTGACCTAAACAAGGCTGCAGAAACTTTGGAGGTGCAAAAGAGACGGATAT…
>Contig_Hb_2838
CTCCTTTCTTCTTGTTGATATCAGTAGTTCCCCTTTCCCTAGCTAGGCAAGGGAGGCTCCTCCTTGCCTGCAGTATGTGGGTTTTATCCTTTTCTTTCGGAGGGAAGGTTGTGCATAGGATTTTGGTCTTTGGTTTTAGTTCACTGATTTGCGCTTCAAAGAAAGGGTGGTTGCATGATGGATCTGTGATGTTGCTTCTTTATTTTGTCTTCGAATCACTGGGAAATGTAGCTTCATTTACTAGTTATAAGGAAGAGAGATCCCGAGGGTTTAAGAGTTAGCGGCTTGTCCTTGGAACGTTGCCTCCCTCTTCGGCTAAAAAAGAATGAGAAGCCATGTGAGCTCTCTCTCTTTCTTTATTGCTTTCTTCTCCCATGGGTTTTGCGATTCTTGCTTCAA…
>Contig_Hb_2844
TCTGGGCTCCTTCACGTAACCCAACCAGGTACTTGCGTTGACATCACCTTTTCTGTTAGCATCTAATGCTTCTACTTTTTGGCCTCTTTGTGATTCAAACAAGATCTTAAATCTTTTCTCAATGATAATGGATATGCCTGGATTGTTATTGATATTCTAAACCGTAATTGAGATCGCACCACCTACTTTGTCCAAATCTCGTGACTTCTATTTCTCTTTTTTTTTTTTTTTGGAAAAACTGTAATGGAATGATTTCCTTTATAACATTTGAAGCATAATCCATCTCCTTTAATAGAGGATTTAGAGAATCGTATAGGACTCTATAAGAAGCAACAATGACAAATATACCTCAGATTCCAACTTAAGGATCTCAGTCTCAAAATCCATTAGGTTGGGAAG…
>Contig_Hb_2846
ATTAAATTTACTAGTGAGGTACTTGTCTGTAACCCCCCTTCATAATCCCCATTTCAATAACCAAAATTTTTGACATAAGAAGTAGCAGAGGATGCAAAATTAAGCTCATTTACTTTGCTCTCATAATCTGAAACATGTCCAATACCATTTGCTGCAAGAAATGGTGAAGAATTCTTAGGCTCTACCAAAATCTTGTTGGCTTGTTTTGTAACACTCTTCTTAAGCTCTTCCAATGCATCCCTCAGTGTTTCTAGTTCATGCAACCCAAGATCATGAACAGGAGCTTCCCACCAACAATGGCTTTGGCTAGATTTTGTTATCTGCTTAAATTCTTCTGCTTGCTTTCTTTCCTGTTCCAATTGGTTAAGGATGTGAGTCAATTGTGCATTGAGCTCACGA…
>Contig_Hb_2853
CTAGAATCTTGAAAATAACCCCTTTTGCACCACAACAGGTGCTGCGACCATTTCCTCCATTTCAATCTCATATTCACTATTAACCATAGCGATGACAGAACAAATTGAGGATTGACCTTTTAGACACAGTACAGCTTCATCACCATGCACCAATCTAAGTGCAGTGTTTAAATAAACACCGCCAATATCACCAGTAATCCATCCTCGTACGCGACAAGCGTGTGGATATGTTCTGAACAGTATATCTGGATTAGCTGCTACAGTACCACCGGTCTTAACAACACAATCAGCTTGATCAGTTCTAACGCTCCTGTCTTGCACCTCAACACCCTCAACCATATCGTCGATCGGTGGCGAATGGATTATCGCAGTCATTGCCTTGTCCAAAGTAGGCAAGAT…
>Contig_Hb_2854
CGCCCGTGAGGTCATCCCAGCTTGCCCCAAAGCTCCTGTGCCGCAATCGAGATGAGATTTGACAGCGAAGTCCGCTGCTGATGAACATTCCAACACCAAGTCCAACGTTGGAACAAGTAATCGATTCCGTAACTTCGCTGTGACGACGGGTTGGCTGGTGATCGAGCTGATAGCTGTTTCGTATGAGACGGACTCGGTTGATGAATCGGAATGATAAAATTGTCTATGCCGATTGTCCTCCACCGCCACGTTTTGGTAATGTCCATGGCTTGGCACAGATAACCTCGCCCTCTGAGAATGCCCAGAATTCAACGACCATAGCGACGAGATAGTACAGAGCGGCGTTTGTCCCTTGATATGTCAAGACGGCGGCAAGCGCTGCCAGGGGCAGGAAAGCCA…
>Contig_Hb_2857
GAAAGTCCTCCCTTTTACCCGATTCACATACAAAAAACAAAGACAAGCACATCAAGACCCAAGAGCCAATACTCAAACCTCTTTTCCTCTCTTCCCCTCTGCCAATGGACAATTCGACTTCAACAACTTCTTCCACTCACACAACTTTATCAAAGCCCAAATGGGTTCTTCCCTACCGGACTCAGAACCTCAGGGACCACTATACCATAGGAAAGAAGCTCGGTCAAGGCCAGTTCGGTACCACTTATCTTTGCACCCATAAGCCCTCCTGTCTTAACTATGCCTGCAAATCTATCCCCAAAAGAAAGCTTCTTTGCAAAGAAGACTTTGAAGATGTTTGGAGAGAAATTCAGATAATGCACCACCTATCTGAGCACCCTAATGTGGTGAGGATCAGAG…
>Contig_Hb_2858
GAACAGCTCGAGCTGTTGCCCGGGAGGTTTGTGTATATTTTTACAGTTTTTTGGTCCATTGAGCACTCTTAGAAATGCGCATGCATATTAAAAGGAAGGATTAAACTTGAGAACCCTCTTGTTTCCTTTTGATGCCTCTTCTGTTACACTTGGACAATGGCAATTATAATTTTGTTCAATAATCATTTCTAATACTTTAATGTAAAGTAGAATTTTTGGATTATGTTTCCAAACAGGTATGGTTGTGCTTTTGTAGTTGACAGTTGACCCTGTATTTATTAGCCCATATGAAAGCACTTGATGGTTTCTCATTCTTTTCACTGGAACCAGGCCTTAACTATATATTGATGGATTTGCTGTTTCTTGTGCCTTATTGATGGGCCTCTTTTCAGCTGAAGT…
>Contig_Hb_2861
TGTTCTCCCTCATCAAAGAAAATAGCTGCAAAAAACATGTTATGGCCGCACAATTGGAGATGAATGTTCTAGTCCTACAAGTCTGCTATAGATGACAACATAAATTTGCATAATCTTTACCTTAAGGAACTGAAAAAAGGGGACAAAAAAAGAAAAAAAGAAATTAAGCAAACAATGAATGTCAGTGGATATCTCATGGAAAATCGGTGGTCCAAATTTGTTTTGAATACTTTTAATGATCAATTACCTAAGGCCAGTAGCACCAATGACAGGAGCCATCACATTGGTAGTACAAGCTTTAGGGTTTTACATGCTGCCTTCTATGTCTATGTTGTAGACTTGAACAAAATATTATAAGAGAGGCATAAAACATTTCTAGTTTCAGCAGAAATCCAAATG…
>Contig_Hb_2868
TGGTATTGAAGCTAGATTGGAGCATTATGCTTGCATGGTGAATCTTCTGGGTCGTGCTGGGAGGCTGCAAGAGGCGCATACAATGATCAAACAAATGCCTTTCAAACCTGATGCTTGTGTTTGGGGTGCTTTGCTTAGTTCATGCAGAGTACACAATAATGTTAGTTTAGGTGAGATTGCTGCGAAGAAACTCTTTGAGTTAGAACCAAGAAATCCTGGGAACTACATTCTTCTTTCAAATATCTATGCTTCTAAGGCAATGTGGGATGAAGTAAATATGGTGAGGAACATGATGAAGAGCAAGGGCTTGAGGAAGAACCCTGGCTGTAGTTGGATTGAGATCAAGAGCAAAGTGCATATGCTCGTTGCTGGTGACAACTCGCATCCACAAATGGCACA…
>Contig_Hb_2881
GATTATGAGTTCCATATGCTAAATAAGCCTGCCAAGAAAATCTCATAAGAACAATTAACATGCATTTATATAAATGGTAATTTCAATGTGAAGCAACCATGGAGAATAAATAAACGCTCATAGATCATATGGTAAAAGCAAGTGAATCAACAATCCATGTTACTGAAAGTTTTTCCTTGAGAATTATTAAGCCAAATTGCCTGAAGTTCTGTTAGTCTTATAGTTCTCCTGTTATTGCATAGAATTCAAATTGTGCAAGAGAAAAGTTTAAACAATGTGGAAGTGCTGGCGATGACATAAATCTTATATAAGAAATTTCCCAGAAAATAGGTTTGCTGTTGTATGAACAGTTTCCATGGCTCTCAACTTTTGGCTATAAGGTCATTATTGTGAGCTCAA…
>Contig_Hb_2883
AGGCCTTAGCAAAGCCCTCAGCTGTTCCGGTCTGAGTCCCATAAAAGACAGTAACCTTAGATTTACCCGCAAGAGCCTCAGCCTCATCATCCTCGTCCTTCACCGCAAGCGACTTAGGAAGCACCACAGGTTTCAGCTCTCTGCTCCGATCCGACGATCTCTTCCACGATAAGACCAACAACCCTAAGATAACAGCAAACGACGTCGTTATCATCAGAAGCACGGAGTCAGTCACAGAACTTCCGAGCGAGACGCCAAGCACCGACTCAACGAAGCTAACCAATTCCGACCCTGAACTCATCTCGATCTAAAATCCAAATCCAAAAAATCCAACAATACAAAACTAAATAATTTAAAGTCTTGAAATAATCGGCTTCGGCTTTGGTTCTTCTCTCCCTT…
>Contig_Hb_2885
ATAATAGGCCCGGCCACCTTCCTCCTATCCCTTATGGGCGGGATTCGACCAAGAACGACCAGTCTTGTGGTGGTACGGAAGGCACGGACTCCGCGAACGTCCCGCGCCCCGGAAAGAAAGCCTCAACCAGAACCACATTCCTTTTGCGTGCGGATGTAGCTAAGTGTCTGACTCTATTGGTCATAGTTCCCTGCTGTTGCGGCTGGTGCTCGTTTGCGCGCGCGTGAGCCAACCCAACAAACAAGGTAACAACAAATCCTCTCCGGGCATCTGAGAATGATTCGAGCCGTATGAAGGGAAACTTTCACGTACAGTTTTTTTTTGGGGGGGGAAGGAGCCCGACAGGGTCCCCCCACTGACTTGGCCCGGGCCTAAGTAAAAGTGAAGTGGTGGGCCTAC…
>Contig_Hb_2892
TGGAGAATTGCCACCTGAACTCTGTAGTGGTTTGGCTCTTGAACAACTTACGGTTAATGGCAACAATTTTTCCGGGTCATTGCCCACCTGCCTGAGGAATTGCTCAGGATTAACTAGAGTCCGGCTTGATGGGAACCAATTCAATGGATCCATCACCAATGCATTTGGAGTTCATCCAGAACTTGTTTTCATTTCTATTAGCAGAAATCAGTTTGTTGGTGAAATCTCACCTTCTTGGGGAGAGTGTGAAAACCTCACCAATTTACAGATGGATAGGAATAGAATTTCTGGTGAAATCCCAGCTGAGCTTGGAAAGTTGACCCAGTTGGGTGTTCTAACGCTGGACTCAAATGATTTGAGTGGGATGATTCCCATTGAACTGGGAAAGCTGAGCATGTT…
>Contig_Hb_2902
TTTTTTTTTTTTTTAAATAAGAACAAGAAATTTATTACATTTCATTGCAAGCATTTGCACACAATACTACTTAATTAATTACATTCTCACATCTCTGACATGCTGCATTAAGAAGACCTCAATTATAAATCGGCAACAGCAAGCTATAACTAATTATTATAAGCACTCCCACTATTATTCATCGCATTTCTAAGTTATTAAGACAACACTCCCACTAATTAAAATTGGTACAGACAATAGAGTAAATAGAGTAATCGGACCAGGAGCTCTTGATTCCCCTTGCATGGATGCCTCAATTGTGTCATTATTCTTATCTTGGAAAGACAAGTAGCTTAATTGAATGGCTACTCAGCTCAAGCAAGAAATGAAACGGAAGCTTAAATTTCTTCCTTGTTTGGA…
>Contig_Hb_2904
GTGCTTTTCTCATTGGTTTCTGGTGGAGATGTTGTTCTTTTAAGAATTCCTGTTGCAGGAGCAGAGGACAAGTGGTTTGGAACCAAATAATTAAGGGGGAGCCTCATGATTGGGAAATTGTTTATGAATTTAGGAAAAAGGCTTTGTGAGTTCTCTGCAGGTACAAGAATGGATGATAAAGTTCAACTGTTGTTGAGAAGAGTGAGGAATTTAGTGTGAAATCTTGTAATGATAGGCTGTTGGAATGGGAGCAGAAACAAGGAAGATGAAATCCCCTGTAGAGAGGTTTTGTTATTGGGAAGCTTTGCAGGAAAAAATTCTAGCAATGGACAAGGTGAATCCTGAAATGAAGTCATTTACTTCATTGTGAATAAGTGAGTACTCTTTGTTTTTTGTAAC…
>Contig_Hb_2905
CCCAGATTATAATTCATACTAGAATTAACTTTTCTGCGGAATTGTTACACATGTTTCTTGTGCTTCTTGTTTTCTCATAGACACTAGCGGAGGAGACGTTGTGATTTTAAAGTTTCTGCATTATCCCAGAAATTGAGGGTGGTGATTTTTTGAGATAATTCTTAGTTCCAGTTGCATTGGCAGTCTGAATTGTACTGTTGTCAACTCTCGAGCCCCAGGAAATAAGGCACTTGTTAACATAAAATTTTCTAGATAAACTAATGTTGATCTAGCAAATTGAGACTGGTAGCTTGTGTCTATTTTCAGTGTAAACTAAAGAGTAAAATACTTGTGGGAGATCAACAGTTATTTGTAAAACTAAGAAATCTTATGAAAGAACTTTTTCTGTTACGGTAGGGA…
>Contig_Hb_2917
CCCGTATGAACACAAGCAAGCAATTAATCTACAGCACCAATGCGACAGCCACAATTAAAGTAATAGCAATGGCAGGCAATGAGGCAGAAGCAGAAGACTCTTTAACGTCATCAACAGCAACAGCAGCAACAGCGAAAGCAACTTCTGGTGAATCTTCTACTACGACTTCTTCTACTTGCTCACCTTCAATAGAACGTTTGGATGAGTAAGTTTTGCATGTATATGGTGCCTTTGTAGCACAAGCGGTTCCGACACAGCATTGGGTGATCTTAGCGTCAAGATTCAAGTCCTTCAATAACCACGAGAATTTGTTCTGGTTCATCTTGGGGCAGAATGATGATGCAGAGCCAGAGTACTCAGTTCCAAAAACTGCCTTGTTGGCTGCAGTGAAAGCGCTCA…
>Contig_Hb_2920
ATACAAAGATTTGACTAGCATAAAATCCAATTCCATTAATTCCTACAAATTGCTGGAATACCATGATTGCAATTCCAATAAGTACACAACGAGTGTATTGTCTTTGAAATAAATCGAAAGTTCTAGCTTTAGGAAGAGACTGAAGAGTTTGAATATAAGCTTGGATTTCAGCTGCTTCGCGTGTAATATCAGTATCTTTGCCACGAAGTTTCTGCAGTGTCTCTTGGAATTCTTTTTCTTTGCCAACTTTTGCCAGCCATCTAGGGGATTCCGGAACGAAGAACAGACCAACAAGCAGGAAAATGCAGGGAATAAGGCCAGTCAGAGCCAGTGCTCTCCATGTTATTACACTTCCTAGCAAGAAAGCAATGGATGAACCAGTAACGATCAAGAGCTGAT…
>Contig_Hb_2921
GAGAATGACCTTCTATCTGCTGAAGCCAATGTAAAACAATCTGGTATTGAAACAAATGCTGCCGAAGATAAGCTTCCTTCTAATGGTAAGGGCACTAATGGCAAACCTGGTGGAAATGCTGGAGGAAAGATTCCTGGTAAGGAAGCAAGGTCAAAAGTTTCAAATGCATCTCTTGGAAAGAGCAAATCTTCCTTAATGTCAAGGACCAAGAAACCAACTTCTGGAGGCATAACCACAGTTCAGAGAGGCAAATCTGACAAGGAAGAAGAGAAAAGAAAGAGAATGGAAGAGTTATTGATTCAACGCCAGAAGAGAATTGCTGAAAGGAGTGCTAGTGGCAATAGTCCAGCAACTTCCAAGAGAATGCTAGTGAAAAGAACATCTTCCTTAAAGAATGAG…
>Contig_Hb_2923
CCATGTCCAACTATCATTCTTTCTCAGGTGAGTAAAGAGCCAATTGCATATATTGTCAAACACCAGTTTTGCCCATCAGTGAGAACTGCCAAGATTGAGGATTGAGCTCTGCCACTTTATTTTAACCTCCTCTGCTGATGTGTTTGAGATGCACTGCAGAGCCAATTTAAGCTCTGTTATTTTGTTGACATAGTGGATTATAAATTGAGGCTAACATGAGTGTCACAAACCCTGCTTCTCATTCCTCATGAACATCTTCTGAACTCAAATTCCAATCTGAATGGATGCCTTTTGGCTTTTGATTTTCTTGGCTGATATTCATCTTTATTTGCTTTTAAAAATTTTATGCAACTTGTGGAGCATTTATGCTGGTGCTTTGTTTGGTTTGCATTATATCTG…
>Contig_Hb_2926
ATCTAAGCACTTCTTCATCCGCCTACCTTACAGTACTGCTTGTTCTATTAATTTCTTCTTCTAACAAGTCTTTGATTTCGTCTGGTTAACCTTTTTCGCTGTCCTTTCTCAGCCATTCCCACTAGCCATTGTGGTTTTCCTGTTGCGAATACAGTGTATCCCATAGACAGTCCAAACACCAATCCACATCCAAAGCCCATCATAGCAAATTTCCAGTCAAATATGCTTGCAGAATCTTTGTTGTCATAGGATATTGATGATGGTGGAGGTAGTTGTGGTGCTAGCTCACTGCTGCATTTCTCAGATAATGGTAATCCGCATAACCCCAAGTTTCCAATAAACGAATCATTATCAAATGTGCTGAACTGTTTGCCATGAGGAATGGGTCCTGCAAGCTGG…
>Contig_Hb_2927
AACAATAGCTTGAGTGGCATGATTCCACAGTGTTTGGGAAACTTCAGTAGTGAATTGTCAGTGTTAAATCTGGGGATGAACAGATTGCAAAGCAGCATCCCAGGAACATTTACACAGGGCAATAAATTAAGGAATCTTAACTTGAATGGCAATCAGTTGGAAGGACCATTACCTCGATCTTTGTCCACCTGCAAAATGTTAGAAGTGCTTGATCTTGGAAACAATCAGATAAATGATAGTTTCCCTCCATGGCTGGAAACTCTTCCAAAGCTACACGTCTTGGTGTTGAGATCCAATAGGTTCCATGGTTTCATAGGTGAACCTGAAGGGATATCTCCTTTTTCTAGTTTGCGAATCATTGATCTCTCACACAATGATTTCACTGGCAACCTGCCAACA…
>Contig_Hb_2930
TGGTAAAAACCAAGAGATCTACTTCAGTTAGTTTTCTTTGCCTGTTTTCTTTGTTGGGTTACAAACTTGCAATTCTTCAGAAATATAAAGAAAATGATATTTAAATTTTAAGCTAAAATTCTCCTGGAACATTGTGCATTATTCTCTGTTCACATCAGGCAAAAGTGATAGCAAAAAAATAATTCTTACATAACTGTAAACAGAAGAATTAGGAAGTAGCATTTCGTTTCAGGAATTTTCTGCTGCTATAATGGCCTTGTGCATGAAAACAGAGATTATTTGTTACATTTCCCTGGGAGCATTGATTATTTAATTATGTAGACATTTTAGTCCCATAGTCTTTCACTGATATCATATCTATGTTTCCCTTTTGGTTTGGAACAGGTGAACAAAATCGAA…
>Contig_Hb_2931
GCAAGTAGAAGGTACAAGGCTGAACTCCCTATTTACAACAATATGCATTATTTAACGAAACTTTAAAAGGAAGCATAATAACATGCATCAACACTGCATATCAAAATCACAAAATCGTTTAGGAAAACTTAAAAGGTAATGCACAAGTTAATTGAATAGAAAAAAGTTTGACAAAGCACAGATGCACATGAGGCATACAGTTACATGAGTAGACTTACAAAGAGACTTGGTTTGTGCAACCCAATATTTTGTCTCTACTTAGCCAGTTAAAGTTAATGTCAGGGATAATGTCAAGAATGAAACTAAGAGGCCTTATTCAATTTAACGCATTTAGATACATCATGAATAAGGGAGGGAGGGTGACACACACACATAAAAATATAGCAAAAAAAACCATAG…
>Contig_Hb_2932
AGCTCACATTCTTCTTTCCCAACAACTTCCCTTCTCAAGTCTTCCTGAAAAATCCCATTTCCTCAATTCTCACCACAGAAAATAACAGAGGAAGCTTGCTTCTTTAACCTGATGGATACAAGGATGGATGATGCTGATGGAAGACTAGAAATTTCTAGGGGAGGGGAGCCGAGTCTACATGAAATTGACATGAATCAAGAACCATATGAGGGTATGCTATTTGAGTCAGAAGAAACAGCTAAAGCATTTTATGATGATTATGCCAGACAAGTGGGGTTTTCAACGCGTGTTTTGTCTTCCCGAAAGTCAGAACGTGATGGATCACTCATCTCTCGGGGAATAGGTTGTAGAGGAGGTTCAGATGGTAGGAGAAGAGGTAAAAGCCATATGCAAGATAAG…
>Contig_Hb_2939
CATTAGGGTGGATATAATAATGCGATGATCCAGTCAACTTGAGAATGTATTTATGCCAAAATTATAGATGAATGATAAGAAAGCACATTTAACATGATCACAGTGTGGTGTAGAGTTGATTCTAATAACCATTGTTATCCAAGCCTCACATCTCACTACTTCCATCTATCCTTTCTCTCGTCTGCTTTCCCCGTGTTCTATTTTTGTGCTTCAGTCAAGTTTCATGCCCATATCAATGCCATTATCCATAATGGTCCACTGATGCTGTCATAAATTGCTTATTCTCATTATTAAAGTTAAATCACCTTAGTAAATGAGATAGCATTTCTAAGATCCTCTACTGGCAAGTGAGTAATTTCATTAATGCCATTTTAGTCCTCCCCAGCCTTTCCATCCGTC…
>Contig_Hb_2970
GCACACCAGAGTTTCAGGAAAGATATGGTTTGTGCTCTGATGAGCTTTTGATTGTCCATTCAACTGAATATTATAGATATAGTTGATTTTGATTGGTACTTGGTAGTATTTACATACACAGACACATGAATATATTCAAATTAATGAGGTGCTGGTTAAAGCTTTATCTTAAGTGGTTTTGTGCCACAGTTATGGGGAACCCCAATGGCAAAGCACCTTAACACAGGCATTTTTTTATGGGAATCTGTTCATGGTATTTTTGGTTATTCCATGGACATTGAATGAAAGGCCAAATATATAAATTAGTCCCTAAACTAATTGATAAAATAATATTGCACCCTTGTATCTTTATTTTTGATCTATTATGCCCTTCAATTATATTTTTTGAAATAAATATGC…
>Contig_Hb_2972
TCAATGGATCCACCTGAGACACCCTGTCAGTTCATAGGCCATCAAAAGTCTCATTAACGATGATATAATAATTTGAAGATGGGTGCATCCTGCTAAGTTCTACTACCAATGAACTTACAACTAAGATAATACTAATCCAACGTGCGCGTCATGTTACTTTCATTGAAAAAACTGCTTCATGCATATAAAATGGAGGATAGAAGCAGACTTCCTTTCTTCCCCTCCTATTTTCTTGCAATCTTTTTCTCTTAAATTATCCATAGTGCAGACAGTGTGTGCAAATACAAAGTTGTTTTGACCACAGAAATTCAACTGAAACTCAAAACCTTGAATCAGTGTAGCCAAAGCTAATGGAAGTTTTAGCAATCTGAAAAATTCTACAGCTTATTGGAAAAACAT…
>Contig_Hb_2976
GTCCAGGAGACAAACCCCTCTGCCAGGCTTTTCGAGAATACAAGATGGTCAGGGGAACCCTGACACCATCATGGGAAATGGCTTCCTTTCTTTCACAGCAGTATGCATCAGAAAAGTCTTTCCATCTCCTTAATTCAACATTGTGATAATTTTTATCCTCTCCATTTTGTGTATCAAGATATTCAGGAGTATCTTGCTTATGGGCTGGTAAATGTCTTCCATGATCACCGGAAAGTTCTCTTACTTCCTCTTGCTGAACGATTGAGAATGTCTGTCTTGACATGTCATAGTCAACAATCACATCAGGCATCACTGGTGATGACAATACAACACGATATTTTGGGTTCATGAAGTCATGGTTCGACCCTGGAACAATGCTACATAGATTTGAAGGCAGAG…
>Contig_Hb_2986
TTCTCAGCTGCTGGAAGATCAACAGAGTATGTTATTACACCTTGGAATTAAAAGAAGGAAAACAAAAAAAATTGTTGAGTTCTGCCTTGTTTTTTAAGGTTATTTTATATCACGTTTGGATGAAAAATTGTGTTGAGGAGGATAAATCCACGAAGGCTATAGTTACTTGTGGAACAATATTTGAAGAAAGATGAATCCTGGAACTCTCTCCCTCTTTATTCTCCAGATTCATGATAATTTCTTGTAGGTAGCCCGCAGCCCTGGCTGGTTATTTGCAAGCTAGGTTTTGACCTTTTTAATTTGCAGGTTGTACCTCAGCAGGAAAAAAGAAGCCATTTCCTAGTTTCCTAGTGCATGATACAGTTGATGAATTTGAGGACTTTTTGGATTCATGTTTGG…
>Contig_Hb_2995
GAGGCAGAGTTGAATCCTGAAACTAATGTAAGCATCTTGTTCTTTCCCTTGTATTCCTAAGAGATGATATATATGCTATTTACTATTATATTTCTTCATATGGAGTACTAAAATCACTCGGGAAAAATGTTGGAAGAAATTGAATTAACTGTTCTAAAATGATCTAGTCCTTTTAACTTTTGTTCTTGATCTTTTAATCTGCTCCAACTGTTAATATGGAGATGCAATTGCTTCTCATTTAAGTGAGAGACATACAAGTAACAGCATTTGACTAATGCTATGCGTCATGAAATGCTATTAGCAATCTAATTTGCAACAGGGAAATTGCCATTGGGGAGATAAGAGATTCCAGGTTTCATATGCTACATTTGAAGTTTCTTTTTTTCACTAAAAAAAAGA…
>Contig_Hb_2998
CCTAAAAGCCAAAGTCATGGTTAAAAAGTGTTAGAAAATAGATGAAATAGAACAATTCCAGAATAGAACAAGTCTGGAATATTAACTCAAGAACTGTGAATTAGCACAGAACTAGAAATGGAGCCCAAAAGACACACTTTCATATGTGTGTTCTCATATCATAATTCATTGATAATGAGGGCTTATATAGATACAGAATATTGCATTGAAATACTTAAAAGTCACTTAGAAAAACTACCCACATAAAGCAACCCATATTCCTAGATTGACCATTTTAAATACTACTAAAAATAGTAAACACAAAATATAAGAAACTTATTAACTTCAACACTCCTCCTTAATAAGTTTTCTTGATAACCCCAATCTTCTCTCTTAATTCTTCAAACTTTGCTTTTCCCA…
>Contig_Hb_3003
GATCTCAAAATTGTTCACTACCTTGTTCAGGGTCACGTTGCTTCATTGTGTATTGCACTTGTCATGACTAGCTGGCTATGCGCATGCGCCAAGTCTTTTGCAGGTGAAACATGCTTTCAACACCAGACACCAGCAAAAGTCACAGCAGCTTTCAATGACATCTGGCAAAGAAGAAGACTGCCTAGTAGGTTCCACCCTGGCCCTGCAGATTCCTCTTCTCCTGGTTGGCCTGTGTTCCTGGAACAGCCGATGCAAGCTTCTGCCCCGCTGAGCCCTGGTTACCGTAGCCCTGTGTGCCTGTTGCTCCAGGGCCTGAGGTGGAATTGCCAGCACCAACACCAGTGCCAGAGCCTACGCCGTGCGAGCCAGTGCCTGTGCCGTGGGTGCCGGTGCCGGTGC…
>Contig_Hb_3008
AAGCTGGTGCGCAAGCTCAACCGTCATTGTAAGTATTTCTCTTTGTGTGCTCTTCATGGTCTGAGGGAGAGTTTGCTCAGTGTCTACTACTGGAATTTTCCCTCCATTTTCCAACATTCTTGTGGAAGGAAACATCTGGAAAATATAGATCCAATGCAACTGTTGTAACTATACACGTCCCAATCACTGACAGATTTGTTGCTTAATTGTCTTATGGGTATATGAGACAGTTTCATTTTGTTTCAAATTATTAACAAAAACTTTTAGACAAATTTTGTTGTATATTGTTGATTATCACAAGGGCTGAGATCAAGAATTAAAATGTGCCTGCCTATGTATCTAGCATATTTCTTAAAATGATCAAGTCACAGAAATTGTACCACTGAGACATGAAATTCA…
>Contig_Hb_3010
CTTCTTTTCTTTGCTTCTCTCGACACCTACCCAGCCAGGAATTATTGATTATTAGCTTCCCAAGAAGCAATTCATCTCCAAAACAAGCTTAGCTCCATATCCAACCAGACTTATGTCTTTTTTTTACAGGCCAACAAGGACTTCATAAAAAATCCAATTGGAAGAAAACTATTCAAACTCAAATAAGTATTATTAGATCAGAAATTATAGACGCAATGAATTTGATAAAACAAACATTCTGTCTAGAAACAACATTAAACTGTCTCCAGAAATGAAAGCCAAGTACAGAGATGATCTAATCTAAAATCCTAAAATTTGCGAGCTCAAACTAATTATTAGGTAATCTAATATCTTGAAAAACTCAATCTTGGCACCAAAAATATATCTAAAAATATCAAA…
>Contig_Hb_3019
CCCGAACTCACCGCTGCCCAAAACCCAACTCTTGCACCGTCCAGCAACAACCGAGACATTTCCGTCCAGTTGCCTTTCATCGAAAACGTCTCTACGAGAACCAACCGACGAATTCAAATATTTAAACACCTCCTCTCCCAACCACTTCAGAGTTTTTGACAATAAGTCTGCACGAGTCACACAACACCACCAAGCTCTTCTCTGCCGATTCATACCCTCAATCCACGTCATCCATCACCACTCAGCCCGATACCCGTACAACATCATCAGCAATGGCGCCAATGAAAACCCAAAATTTGAATTACAGTAGTAATTACGGCGAGGCCGTTGCCCAGAAGGTCAATGTCCTTGCCTCTTGCTACATCGTCGACTCTGTCGCCAACCTCAAGGGCCTCCACT…
>Contig_Hb_3028
TTTTTTTTAAAAGAAAAACATTTAAAATTCATTAAAGCCTAAAAAATTACACTAACAGACGGACAGACAAAATCCCTTAATCATAGCTGTTGAATCTTGATTCCATGGCTCTTCCTTATCACATAGCAATGGGCTGCCCTTCGTTCCACTTCTAAAAAGGATAATTGGACCAATTCACACTTGAATCACGACTCGTTTGCAAAAACCAATCAAAATACAATGCAATGGGCGACTCCTCAAAACCCACGATCACATCATCGCCAACCGTCCCCTGCTCATCTCCCTTTCTCCCCCTACGGTGCATACTAGCGCACAACTAGAAATATCCGTATCACCTAATTACTCATCTTGAAACTCCTTTAAAAGGAGGCGGCAAACCGCTTGTTAGCTTCATTGTTT…
>Contig_Hb_3029
ACTCAGATGCAGGTTTTGTTTCTCTCTTCTCAATCCTGTTCTGGGAGTCAGACCCAAATCACTCTAACTTCTTACCGTTTCAAGACATTTATTTTCCATATTTTACTGCATGGAGCAGCAGAAATTAAGAGTTGGGCATATGAGATTGCATTACACAATTGTTTTTGTGTTGGACTTCTGATTTTCTGAGATGCAAAATTCTCGTTTCTTATACTACATCCCAGTTTCCTGGAGATCTTTTCTGTTCTACACCTAAGGTTATGCTGAAACCTACTTAGGCTATCATGTCTTTTGGCACTCCTTGTCTTCTTGGGGTGCACTACACAAATATTCTTCATTTGAATATAGGGTCATCCAATCTTCATTGTTGTTCATCAGTCTATCTTCTCATGAATGAAT…
>Contig_Hb_3030
GCAAGTGTTCTAAAAGCAGGACTGGACCAAACAATTGAACTGGTTAAACCAGGAACTGGAACGACATTCTGTCAAGTTTGATTTTGTTTTCAATTTTTACTTTAAAAGCAACTAATAATTCTTTAAAAAAAAATTGAACCAGTTGAACTAATTGAAGTATTGACCTGGTCAGTGGTTGGTCCGGTTTAAAAAGCGTTGATCCCAACCAAATTCCAGTATTGCAAATTAGTTGTCAGTTAAATGTTTCAGGCCATTTAGCATACTGCTGACACTTTTGTATGATTATTATGAGGCAAACGGCTTGTAATCTGAAAGTGAGTTTGTAATTTAACTCTGGTTGCGAGGACAGAAATGGATACCAGAGTTTCATATGATAGTGAAAATGCTGTTGAAGTTGTA…
>Contig_Hb_3038
CTTTTTCCAAGGCGGAGTAAGTATCGAACAGGTTCCCAACTCAATAACTTTGCAGAGAGCGGAAAAGAGAAGCTGTCCTTTCCCCAAATTGATAGTACTTGTCCGATTGCTTAGTCAATCTATTAGCGTCTCAGAAGACGATGAGAGCGTCAGCGAGGGCTAGCAGAGAAGGAGAATTGAAGGAGAAAAAGAGGAGGTGTTTTGAGTGAAGCTCCGTCTTGTGAGAAAACCGCGTCGAAGAAGCGGTTAAGGTAGTCCGTTATTCTTCGGTGTGCCTCTCCCATGCTGAGGTCAGCCATTCTCTGGTTGACGAAATCAGATGGATCCAACAATATCTTGATGAAGTTGATGAATCCTTCTCCTCCTCCTCCCCATGTGATCTATAGCAGAGCTTTTTTT…
>Contig_Hb_3039
CTACGCTATAAGTTAATGGAATGAATTCAAAGGCCTCTTACTTCATTGAAAATCTGCATTCTTGTTCCAGCTTTGCAAACATGAAATATGACTTCAATTTTCTTCATCATCCATTCCAGTGAATCTCTTGTATGACTCTTGTATGATCTCATTTAGGTTACCTTTCCGATTCCATTCAAATTCAAATTTAACTTCACCATCTACTTGCATTTTCCTTAGCGTTGGTGTACTTGCGCGTCCTTGAGCAAAAGTCTTCATCTGGGGGCATTCTGTGATAATCACCTCTCGCAAAGATTGGAAAATGAACGTATAATAACCAAAACTGAAACTTGTAAGGCATGGTAACCTCCGAAGTTCCAAGTATTTTTAGATGGCTGAACCATATCTTATCAGCTACTT…
>Contig_Hb_3058
AGGAAATCGAGAAGCGTACACAATTAACAAAAATTAGCAGTAAATCCAATTATCAGCCTAAAAGCTACGTCGCATCTTTCACTCCGTCATTATCTGCCGGACTCGTAAAAGAAGAGCAACGGAAGAAATTAACAGAGGGCCATCGCGATTGAGAGAGAGAGAGGGAGAGAGTGGGTGTGTGTGTGGGCGCGCGCGCGTTTTCTATGCGTGGAATTTCGTTAATGTTCTTCAATCTCTGTGCTTCTGGTTCTAATGGTTGATTAATCAGGAGATATATCTGTTTCAAATGGAGATTGTTGCGGGTCGTTGATTTTGTTGTTCCGATTCTGAGTATCTGATCGGTTTTGTTTCCGGGGATTTCTTCTTGTCGAAGAGACGTGGAGCAGAATGAACGGTGCC…
>Contig_Hb_3059
CCACTCCCAAGATACATCCCCTGCATCATTAGCTTGAGCCCATGAATTGAAACCACGCCCTAAGTAAAGCGCATAAATTAAGACCTTGATTCCGAGATTATCTACGCTGCTAGCTAATTGTGCGTTGTGTTATGTTGAATAACATCGGTGCCTGTCCACGCAGAGTGTTCGGAGTCGCAGATATTGGTGCTACACATATTGTTCAAGCCCTGTATCTGACTTGATTTGGGAAATAGAGACGACCTCTGGATCCATGGACGTCTGCCTGTGAGTGTAAATCGGCATTGTCCGATTCGTACAGCCTGTCGCACTCTATACGCCGCCAAGTCTTGTCCTTGTCTTGTACTACCTTGATCCTCACACACCGCAGATCCTTACCTGGACCTCGGACCCAGCAAT…
>Contig_Hb_3060
TTTGGTCAAATTTAAACCTGCAAGATTTTTGTCTGGGGAAAAATTGCTATTGATTCAGCAAGATACAGGAACCCATCCTCTGAATATGCCTTCTTAGCTGTTACAATCTTTCATGGACCATTTGGATCCCATATCAGGAAACACAAACGTGACTTTCATAATTTAGACTCCACAAGATTTTAAACAATTGTTTGTGCAAGTATCATTAAAGGCAAAGAAATTGGATGGTACGGCAAGTTACAGCTGAGATATACATCATCATTCAAAGTTGGCAATGATTTATATTTCTACAAAATTGTGGATGACTCACACGTAAAAGTACGATTAAGACAGAAAGCTTCTTCACTGATGGACTCTTTTGATGGGACCAATTCCTTCATGAAGTTGCGTCACTAAACG…
>Contig_Hb_3069
TGGTTTCATTACATCAAAGTTTACGAGAAATGCATGAAGTTTCGCTAATACAATGATATGTCATTGTGTGATTGGTTACATGGGATTTTTATTCCAATAATTAGGAACATGATATGCATATGTCATAGGATTTACAAGCTGTTTTCATGGATGAAATCCACATATTCAATATTTTACCATGCATAGGATTCACCATATATGCATATGTAGGACCACAAGTACAAGTGAGACATCAAATCTAATTTCTTGTGTTTTTGGCAGGATTAGGTTTGGAAGGGAAAGCCAAAACTACCAACCAGAACACAAGAGAGACAGAGAGAGGAAGGGAGAGAGAGATGGATATCATTTTCGCGTAGCATCATCGTAATTTTTAGTCATCGGTATCTTTAGAGGATTTCG…
>Contig_Hb_3081
ATGCAAGGTTTTCTTCCTATTTACAAATGAGTGCTCATTTTCCGGTGATCTGATTTAGAATATAGAGTGGGTCATTTCTATTTCTGTTTTTGAGTGCCTATGCTTATGTAGTCAAAGGCCACTCAGGTACTTTCTATGTGCCAAACAAAGCACTGTGAAACTGCCAGGTGTAGCAGATAGCAACCTTGGTAAGGTCAGTCTAAAGGAGGCCTGACTGCCAACTGAATGCCTTTAGGTTTTACTTGGCAGTCTAGGTGAGTGCCTTATCTAATATAGGAGGTGCTTTAGGTGAATACCTTATTGTATTTAATGGTCCCTTGCTATAAGTTTACATTAAAGTCCTTCATTTTAAAGGCATCAGTGATTTTTGGAATAATTATGACATTTCTCAATTTTCAA…
>Contig_Hb_3083
GATTGGCTTAATTAATCTTCTCACATATGGCAGTGTTGTACTGAGTCATCAATTAGCAAAGGACTTGGGTCCAGCAATGCCAATTTGAGGAGGTCTGGGTTGCCTTCCAATACACCCATGTCTTGCTCGTCTAGGGTCACCCAAGCTTCTATTCCATCACCTAACCTTGTGTCAGCCAAAATGATTAGATTCATAAAAACTGAACCTGTCAAACCAATACTGCTAACCCACACAGGCTTTCCCCACCCAAAATCAGTACCATAATAACCAAAGTTACACCAGCTTGAAAATCCAAAGTAGTCCACTCCATCTCCTGACCCCATTTCACTTATTGCCTTGAGGGACTGGGACATCACAGAATTCCCTTCCTCTCCTTTAATTTGCTTAACAAACTCAGCA…
>Contig_Hb_3084
AGTTGATTAAGTGCAGGTCAGTGTTGTGTTCTCCACTCCACCACCCCTCATCCCTACTCCAAAGAGAGAGGGAGGCTATCAAGCATCAATCTCCTGATTTCACTGCCTTAGCTGGCTTAGCTTAGCCCTTTATTTATGCAGCTCTACATGGAGTACTCTCATCTGTTTCAAACGTTTCCTGAAATTCCTGCAAATTCATATTTGTCCTATGATTCCAGTATATAACCTTTGTACACTGCTACCTTTTCATTTTGCTTTTTCTTGTTCCTTTCTCCCCACAACCTTTCTAGGCTATGTTTGATCTCCCAAATTTCCATGGCATAGGGCTGCCAGTTGAACTTAAGCAATTTGGTTGCATCTCACTGCTGCAAGTGGGCTTTATGCTAATTAATCTTCAAT…
>Contig_Hb_3090
TAAGTCCATGTTATGGAAAAGTCCAGGTATTAAATTTTTCTCTCTTATCTGCTGTAATACTGATCCTGGATAAGATCTTTAATCTAGTTATCAAATACAAAAGAAATTTATTGTGGTTGTGAAATATGTGAGAATGGGCACATGACTATATATGAAAAAGTATTTCTATTTTTATAAAATGCTTTATGTGGGATTCAAATGGCTGTTGTTAGGTTTTAGCTATTACTGATCTTGATACGTATGCTATGTCAGTTTACAGACTTCTAGTGTAAAATAATAAAAATAGTAATTATAGATTAATAAGCTCAACTATAAAAGGAAGGAAAAAAAGAAAAAGTCTAATTGATCTAGCAATGAAAATGGATGGTTGCCTTGCATATGGTTATATTGTATCCCTAG…
>Contig_Hb_3092
TCCTGGAGTTTTCTTTGAAAATGGAAAATGAAAAAAAGAGATGTGTTTTCCACAAATAAACAGGGTCTTAAGGTTTCTGTGATCCCATCCATTAAAGGACAGAACATGCAAGCTTTTAGGGTTGGATGCTTGATACGAAAAGAATGATTATGCAACAAGGTGAGGGCAGCCATGTTCAAAAGTTATTCATTTCTTTCCATCAACTTTACCAGTTTTTATCAAAATAAGTACAACACCACTAATTGAATGGCAATTTTGTTTTCACCAGTCTCATTAAAATCAAAGGTTTAGGTGCCTTCTGTTTCATGGAAAATAACAACGAAGTGGAAAGCATTTTAGGAGAAAACAAATCATTTCTGCCATTTGGTTGCACCTTTGGAAATTAATTGGATATTATTT…
>Contig_Hb_3098
GGATAATAATAATAAACCTGGAACAGAGTGTAAGACATTTAAAGTTGAAACTTCAAATAAACCAACTGCCTAAAGAAGAAAATTGTAACCTGTATAGCAAAAAGATAAGAGTTCCATAGACTGGATACAATCAATTGGTCCAAAGTCACTGTGTTTTACATTAGACAGTGGCGCAATGTTAATTGAACATGCAATGATATGCTAAAGATTGAAAACATGAGTTCAAGCAAATATACATTAATAAAAAAGATAAAGTAGTAAAATTATTTATAGATATGCACAAGGAACACAGCACCATTCTGAGAAACTAGCAAAAAAGATCAGCACTGTAACCCATTAAAATGAAAGCAAAGTTATCAGAAAATCATTCAGAAATTATAACTCAAGCACCAATCTCAC…
>Contig_Hb_3104
CTTCGTCATCATGATGGAGAATGACAAGGTTTGATTCCTTAATTTCATGTTGAATGCAGAATAATAGATAGTAGAGGGCTAAGTAATCGTTATCACGTCTGTGCAACCTTTTCTGAGCAATTATACTGATTGTACTTGCTAATATATGTTTATACTTCAGGGCCACCTCAGGCAGTAATGAGTGTTTTTGGTATTTAATAATGGATGATGATGATTGATGCAACTGTCAATGTTTGAAAAAAGAGAGAACAAAACAAGTGGCATATACTAATAGGTTTTTATCAAGTATCTTAACAAATTGTGTTTCATCTGCACTTGGGATAACTAATACTTAGGCACTTGGTGGCTTGGTGGTGGTTACAACTTTATCAGTGGCACTGCTTAACAACTTCACAAGGA…
>Contig_Hb_3116
TGTTAACGATACTTGAGGTTTTAGTTTTGCTCCACATGTAGGTTTGTCCATCCAAGTTGTTGGCTAGTAGATTGCTCCATAATATAGCTAAATGAAATTTGGGTGTGTTATACTCGTCTTAGGGGCATATCGGTGTGCATTTGGCTGTGTTTTAGGTTTTCTGTGTCCATATTAGCTGCCTATTAGAGAATGATAATAGCATTAGTTAGGACATTGCATGAGGAGGATTTCATTTATTAAAGTGGAGGGATTGTATTACCCTGCTACCAAATCCAAAAATTAGTTGATGTTGCCTTTCAAGTGAACACTTGAGTGGTTTATTATAAAAGCTTTTAGGCAGGCAATATGTTGGGCCCATTTCATCCAAGTTGTTGGGCTAGTGATTGCTTAAAGTCCTAC…
>Contig_Hb_3119
AACTCCACTTGTAATTGTTGGTACCAAAACAACATTGTAATTTAATAAGCTAGGTCCTAAGGCTAGTCCACGTATTTCCTTTTGTGATATCGCAAGTGGAAGCAACCAGAGAATCATGTCATCACACAGTAACATTTATTCAAAACCAATATGCAAGTGACTCTGAGAAACCTGATTCAATTGCAGGTTCACATATGGTGACCACAAAAATGAAGATCATGAGATCATCCAAACATAATATTTCAGAAATGTAGATAAAGTAAAATATGTACAGAATCTTAGTTCAGTGATTATCTCGTTTAGCGTTTGGCCTTGATTGCATGGAGATTCTTAGTAACCTTGTTTCTAACCAAACTCAGTACATAAATTCGACAAACATCATCCTAAAATTTTGGACAT…
>Contig_Hb_3120
TATCCTTTCCCATATTAAAGCCCTGGTTCCCAGAGCACAAGTCATCTCACCATGGTTCAAAGTAATTTCAAGTGGACCCTTGATCCCAAAACATGTAAGTAACAGCACTTGACGATAGATGGAAGACAAGTTTTAAATCAACCCCAGCAATAAAGGAAAGAATATCAAATTTTAGATAGGTGATTGAGAGCCCTAGACCAAACATCTAAAACTCCTAGAATGAACCTCATAAAAGAAAATGACATTACATGAATAGCATCTCCACCAATCAGAAGAAGAAGGAATCTACCCATCGTTACCAAATACAATGTGGCAATATCTCAGAATCCACGATTAATCAAACATTAAATTTGATATGATCTTTCTGCTTGTAACAGGATAACAAAAAATGCAATCTGG…
>Contig_Hb_3123
TCTTAATGGGATAATCAGTAGAATCTACCACCCTTCCAACTCGCATTTTCACCAGCTTCAGTCCAAACCTGAGATTGAGCTTCATGAGTAGTCTGATAGGCTTTCATACCAAATCTAGGAATTTGGCTAGGTAGAATAGGAGGAACAGCTTCAAACACACAACTTAGGCTAGAGACAATGGGGTTGTAAGTCAATTATGTGTATATAGTCCTCTATTGCTTCATATTTGCCTGAAGTCATAATTTATTGCCTAATCACTTGCGCTTTGAGTTTCCACAGGAAGCCGGGGCAGAACTACGTTATGAAGTAAAGGAGCCTAGGCCCTAGGCCCCCCAAAAGTGTTTAAAATTAAATGTTTGCCTATAAATTTTACTTTTTTTTAATATATATGTATATATT…
>Contig_Hb_3126
ATCTCTGAAGCGCAAACACAGCCTAAGACCCAACCCTCATTTGAAACCTTAAAACAAATTGGATATCCAAACCCAATAACATACACTCTGCACCACAATAAAAGAGCTACTCCATCACGAAAACCACTGGCTGTTGTATACATCAACCTTACCGGGAACCACACTAGAGAGGATTTCACTAAACTGAAGAAAAAGTAATGAAGAAAACTTCACCTTCCCCAGTTTACGCAGAGATCCCCAACAGATTAGCCAATTGGTCATAGGCAAAAACAATAAACCAGACTCACAGTGAAGCTAAAGGACAAGAATCATGGAACTTTCAGTGAACCAGAGAAGGCTTGGTAGAGTTCCAGCTTTTCAATCTCACATAGCTCACGGGATCATCCACCAGCACCACGT…
>Contig_Hb_3144
AATTGGTCACTTATATTGCCAGTGTAACTTTACAGTTACCAATAATTGACTCTATACCAAAGACTAAATGTAGACATGATGGTATTCCTCCATCTGGTGTGTTAAAGCATGTTGATGATGGACTCCCTGTAAAGCAAAGACAAGAGACTCCTCCTTCCAATCTCGTTAGGCATTGATCATTTCCTGGGCGGATGAGGCAAGTGGGAACCGTTGTTCCAAATGGCATCACCAACACCATGAAGTTAAGTCCAACCGAGATGACCCAAGAACCTGAAAATGCTCATTATCAAGTGCCTGATGGTCCTCTGTTACATTATTCAAAGGAGGTTAGAGAAGAGTCTCAAAAGGCTGTTGTTGGAGCTTCCAGAGGAATGCAAACAAATAGCAGTAATTTTGTCT…
>Contig_Hb_3145
GTCAAGACTAGCTATTCTGTTGTAGCCACAAAAATAATTGTCAGCCAGGTTTCGTTTGTTAGACATTTCAAATCATGAGACATTCTGTTTCAGCTTTAAGCTAATCTGATATGAGGTAATTCTGTTTGTAGAATTTCTCTATCACTTTTTTCTGGCTTTAAGTGCTTAAACGTTTTCGTAAGTTCCTTTCCCTAGTTTTCATAACAAGTGAAAATGTAAACAAGAAACAAGACATAATTTAGGCTTCTTGATGTTCAGGGAACTTGTATGAAAACATCTGAGTAACTAAGACACATCTTGGTTCTGGAAATTGGAGTTATAAGTTAAATAAGTTCAATATTAATAACAAGTTGCAATTGCATTTCGAAATCAATTCCAAATGAGGCTGTTCAAGAAAGT…
>Contig_Hb_3147
TTCTTGACCAGTAGAACAGGGGATGAGAAGGGGCTAGTGCTGGGTCGAATCAACCCTTTTGTCAACATCTCTTGTACCTGTTTTTCGATCTCATTTTTCTGGAAGTGAGCATATCTGTAAGGGCGAACATTCACCGGATCAACACCCTCTTTAAGAATAATGTGATGATTAATTTCTCGCCGGGGAGGCAGCTTACTCGGCTTCTGGTATACATCAGAAAACTGAGTTAACAGATGCAGCATATTAGGATGTAGATGCTCAGGAAGTGTGGCTGTAGAGTTTTCGATACAGATTGCAAAAGCTGTACTATTGTGCCTCAATTCCTTGGATATTGATTTCAAGGATAGAGGTTCAATTGGCTGACTGCAAATACCCTGCAAATGTCTCGGTTGGCCTGCC…
>Contig_Hb_3149
CTCCAACAGGAGAACTATTGTGTTATCCACGTTCTCGTCTAACGAGAAGTGGACTTCCACCAACCATCCAAAGGATGGTTGGGGTCAGTAGGCGGCGACTTTACAGGCGCGCCCCACTCAAGTTCACTGAGGGTTAAACCCTCGTGATCTTCTCGGAGGAGAGGGTTACCCTCTCCCTTCGATGCCTGGAGACACTCCGTGAGACGGAGTGCCTCGGTTCCTTCCATCATTCCGAGGAAGGACGCCTTTACCAGCTTCAGCCAGGCTGAAGTGGTATAACCCCCGTGCTTCTGGGGTTCACCGCGCTCTCGCTTATGCGAGGACTCGCGGGCAAGCTCTCGGAACTCTTCCGGTAGCTTGGTGTATCGAGCCTCCATCTCATATGAGTGGACGACTCGC…
>Contig_Hb_3150
CTTCTTCTTATTCGAGATATACAGGTAAAACTGTTGTTGCTGCCTCCTTGCTTTAGGATATCAGACTGCTAAATTGCTATATTATTTTGGACGGCTCTCTCTTCCCTTCCCTTTTTTATTTAGTAACACCATTTACTTGAGCATCTGAAAATATTATGGTTCTCCTAGTGAATTTCTGTTCCTCATTTAGCTACTTGTCAAGTTCAAATGGCAAACTCCATCAGTATATATGTGATAATTGATTTAGATTTTGGCCGGTGTTGATAGTTTTTATTAGCAAGCAGCTAATTGATGGTATTTTTCACGATAAATTATGGTGACGCACATCATGTAAGAGAGAGACATTTTCATTGTACAGTCATGTGCATGTGAAGGTTGAAACTGATGATGGGACTTGGT…
>Contig_Hb_3154
TTTCTATCTAAAAAAAGTCTTGTATTCAAGGGCTAATCAGAAGAAACATCAATAAAAGCAAGGGCCATTAGTTCATTAGGCACCTTCTCAATGCAAACCATGTCACTAGCAGAATGTAAAGCATGAGCCAGAGAATTGGCTTGATGAGGAGCAGTGGAAAGAAAAGAATTAGACAAGAAATGCAATCAGAGTTCCCAAATGTGAGCGATCAGGACCCTTCTTGATGATTGCAGAAAGGACAGCCAGACAATCACTTTCGACTCAGTTCCAGAAGAGTAAAATAAAGATCACGGGTGAGGTGTAAGCCAAAGAGGATAGAGGAAGCTTAACCAATGCAACAGGGAGGTTTGCTTGAGACCACCCATAGATGAACCCATTGGAGGAGTCCATTTGTGAATA…
>Contig_Hb_3155
CAATTAGGAAATGAATTAATTCAGAGAAGAATAAGAATCATTCAATGTATAATACATAAAGTACGATATGTACAACTTGAAAGATTCACAGGATTGTGAATGCATTTTCATTTGTTTTGTTCTTTTTCCATCTTTTTAAAAAAAAAAAAGCCAATATTGCGGATTAAGGTCCCTGTACAACTTGGAAGATTCAGAGAATTGTGACTGGATTTTCAATTGTTTAGTTCTTTTCCATCTTTAAAAAAATGCCAATATTGTCATAGCCGTGTGTGATTTGAAAACTTTGATTGGTTTTATAAGTAGATTGAGTTAGAAAATTTTGATAGTGAAGGCTGCTTTCAGGGGCAGTCCAGGATAGGTGTTTAATTACATCAAATTTTTAGAAGCAACTCATGAATT…
>Contig_Hb_3156
TATATTGTTGCATTGTTGAATGGTCAGGTATTCTTAATTGTACAGAATTCAAAATGAGTAACTGATCATGCACTTCATTATCTGACGTAGTGTCCTCTGTAGTTATGAGATAGTAATCTTTACCTAAATGATACTCCAATGCTGTATTGTCAATTTTGATAGTAACAATACCATTAGTTGCCCAAGGATGTTAGTGAACTTAAGTTGTCTTGAGCATCAATGAAGTTGTGGTTGCTTAATATGAGTTGATTGAAGCTGTTAATTTGTGAATGTTGCAACATGGAATTTTGTTGTATGTCTATATTTGCCTTATCTATTATGAGACTAAGTTGGTAATTTAAACCTGAATGCTAATCCAGAGCTGTATTGCAGTTGTGATAGCAACAATACCATTAGTTA…
>Contig_Hb_3160
AGATACAAGATACCACAGAGACCCTTTGCGTAGTGATGGAAGTTTCCTGGGAAGTTCTCAGTGGACATGGCTAGAAAAAGAGTTGAATGGACCCAAAACAGCCATCACCATAATTGGATCTTCTGTTCAGGTTATATCAAATCTTTCAGCAACCACTGGTCCATTGTTTTATTTGGAGTCTTGGGGACGTTTCCCAAAGGAGAGGAATCGCCTATTTAAATTGATACTAGATAGTAAGAGAGAAGGTATCTTTTTCATTAGTGGGGACGTTCATTTTGGAGAAATCTCTCGATATGACTGCGCTACTGGATATCCACTGTATGACGTGACCTCAAGTGGACTTACCCAAGCTGTTGAGAAGGCAGTCCGGCGGCCATTGAATTTAATAGTGAGATTTGT…
>Contig_Hb_3163
AGATATGTTGAGCTGTCACTAGTGCGCTGACACAAAAAATTTTAGTAAAATAATTGAGAGGCAGGAAATATGCATAAACATATTAAATATTTTAAGCAAAGAAAATGACTTCAGGTGGCTTTGGATAAAAATTATTGTTCTAGCATGCTTGTCTTATAGGTCACCTTTTGCCTTCAGATCCATAAAGATCATTTTTTCTCCACAACTAGCCACATATGATCTCACGGCCACAAAGAAAATACTCAACCATATAACAAAGGCCCAACAAAAAAAGTAAATAGTGTAGGCACAAATATGATGCTGTAGTTACATTTATATGGGGAAAAGAAAAAATCTAACCACTCAAAACAACCTCAGAAAAGTGAATAATCTCAACCTATGGACTACCAAATCCATGAT…
>Contig_Hb_3170
GAAACAGTCAGTAAAACTCCCCTCGTAGATCGTTGGCTGTGGCCAGCCATAAGCCCTTCTGCTTCAACGGGAAGGATTGTGCTGGTTGGAGATGCATGGCACCCAATGACTCCCAATCTGGGGCAAGGTGCTTGTTGTGCATTGGAGGATTCTGTAGTTCTAGCAAGAAAGCTTGCAAATGCAATCAACTCTGAACCTGCATCTATAGAAGATGCTTTCAGGTCATATGGAAGTGAACGATGGCCCCGTATCTTCCCATTAACCATACGTGCAAATCTCGTCGGATCGCTGTTGCAGTGGGAGGACCCAATTGTTTGTTCTGTTCGGAACAATATCATTATACCGAAACTAGTTAGGCTTGGACCAATTATGGAACATACAAATTTTGATTGTGAACCT…
>Contig_Hb_3172
ACAGCATCAAATCAGTGTGGAATGATAGGTAATGACCATTTTTATCTGTAGTTACTTGGTTCTTTTATCTGTATATTTAATAAGAAGCTGAGTAGTTCTTGTCACGACTTCTTGATGTTAATATATTGAAAAAAGTTTCAGCTGAGGTTGATTGGGAGATCGTCTTAGTGATGGATGATGACTGATGTTTGAGTAAAATTAGGCTCAGTTTGTACTTTGGAACTCTCATATACTGCTTCAATTCCCCTAGGGCAGGTTGGAGATGGGGTCTTGTGGTAAGCTGTATTAAAATATTAGACGTCCTGGTGGATTGCAATAGTGTTCTTTATTCCTTGTTGCAAAATGATGAGATTGACACTAGTTTTAATTGGTATTCTGTACTTCTAAATAAAATTTGGT…
>Contig_Hb_3173
AATCTTTATGTGGGGTGGGAACGCGACTGAGCTTGGCAGGATAGGAATTATCCTCTCCAATCTTCTCAGAATACTGGATTTCATAGATTTTGATTTAATTATTGGTATGATTTTGTCATAAGTGCATTGGGTTCTGTGATGCAATCTGATCTCATTAATAATTTCTAGCTATATGTATGGTTATTATCATACTTTAAAGTTTTGGATATTTAGAGGACTAGGGGTGACCTATGTATCTTCAAAGTCAAATATTGTTACAGAACAAAATGGGAAAGAACTATCTGGATCCTTATCACTCTCAATGTCTTCTGATACCTTCTTGGAAGATCAAGCAGGTCTTTTAATATTTTATCTTCAATAGCTATCTCCTTTGTGATCACATGAATTTTCCATTTCTGT…
>Contig_Hb_3225
TGAGGAAAGAGGCGATGTCCCAGCATCTGACAAGAGCAGAAGTGAATATAAATCGGCACAAAAACATTCAAATAGCAGAATACCACAAAAAATGGAAATTTACAAGCATGCACAGGCACAGCAGCAAAGAAAAGCAGATTACACAAGGCCTCCTTACAAAAACAATAACCAAAGAACCATCAGTTATTCAGTTTATACATTCACAGGAACACAAGCTCCATATGGAATAAGTCAAATTTGTTTGAGATTGGGGCATGGAATAGACAGATGAAAACAACCAAAAAATTAACTCAGAGGAAGTGAAAAAAAAAAAAATAGAGCAGTTGTATGTAACAATCACGTGCATACATATATGCATATGCAGTTATGTAATCTTTCCAACATCACCTCAAAAATAAT…
>Contig_Hb_3228
CTTTACCTTCCCTAAGTGCCTTGGAACTTCCCATGCATAGTATAGAGACCCTTCAAATGACAAATGGCGTACTCTTCCAGATGTATTTTCAACATCAATTCCTGAAATTGAGCAATCAGTCCCTGCTACAGTTTGTGCAAGATCATGTATCAGGTCATGCATTTTGCAACTTATTATGTTATCACAATCATCTTTTTCAACCTCTTGAAAAAATGATCTCAACAGCAAATCATTGAAATATTGATCACCAATTTCCTCTAAATTCTGATTTCCACCTGAAGATAGAATATAACCTTGTGCCATCCACAGCAGGATCAACTGATCTTTACAGATGCTGTTGCCCTTGGGGAATATTGAACAATAGGCAAAACATTGACGCAGATTAACGGCCAAGTGATC…
>Contig_Hb_3229
CTCCGGACTCCTCCTCCTCCTCCTCCGTGTTTCCAGAGAGAGATTCTGTTCCTGCTTGCTTTACTTCTCTTCTCTTCTCTTCTTCGCGTGAATCGATGCGTGTAGGTGTAGTAGCTCCTCAGATTTGGAGTTCTTTTGATTCGTTTAGAGCTGCATACATGTCTTTGAGGTTGCTTTGAATCTTGTTTTCTACTTTGAAAATAAGGGTTTCCTTTTTCGCGGAAATGTCAGGCCTAGAAGGAATTGGGGCTAATTATGAACTCAGAGAGAGAAGATCTGATTTCGATAACTCTGAAGATGATAGACGCCGATCCAAAATTGGCACTCTTAAGAAAAAGGCTTTAAATGCCTCAAATAAGTTCACTTATTCTCTTAAGAAAAGAGGGAAAAGAAAAATTG…
>Contig_Hb_3238
TCTTTCCAACTTACCAAATGACGTCCTGCAATAAACCAAAAGGGAAATTAATCGTTGCTGCTTGACAACATGAATTACAAACAAAGTAGACGCTGTTAGAGCAGAAGCAACTGTAAATCAGAGCATTTAGAATATTTCAGTGCGCAGCAAGATTATCATTGATTTCCTATCTCATTAACAATGAAGAAAGATACGAAAATAAATTCAAAGTTTAATTTAGGATATTGACTGCAACAAAATTCAAACATGCACCATTAAAAAACACAAGCCAATAAAACAAGGGCGTATTAACTAAAATTATCCTTGAATGACCAGGAGAATAATGCTGTTCTGATTAATTTATATTAATATTACAATTTAGTGGTATTATAAATAGAACCAAAAATCCACTTAAAATAC…
>Contig_Hb_3244
GCCGTAACAACCTTAATTAATTTGTTGATTAATAAGAGAGGAGGCAGTAATCTCTTAAATCAAGTCACCTTCTTCAACTTCAGCTTCTGCTTCATCATCAAAAGAAGCAGCTGGTTCAGCCTCACCAATAATTGGTGACCCTGCATTTTCTTCATCTTTCACTTTATTCTGAGTTTCCTCGTCAAGGGTTTTTTCATGCTCTTCTTCTTCTTCATCTTCATCGTCTTCCCCGTCGTGCACTACTACTTCAGCTTCTTCGCTGGTGGCTGGCTTTTCTTCAAGAACGGGCGTCTCCTGTGTTGATTTTTCAGCTTGCTCGCCGCTCACCTCTTGGACGGGTGTATCAGCCTTACTCACTCGAAGTGTGAAAACCAGAAGCTAGACTCAATACCCCTTCTG…
>Contig_Hb_3256
CTCAGCTTCCACCAGCTCCACTTCCTTCACCCCTTGCTTAGCTAAAAACTCTGCATACATTATTCCCCTTTCATTCAAGCAGTCTAGGCTAGCCACCTGAACCATTGTTGCTGGAAACACACTCCATTCAGCTTCGGACAGATCTTGTATCTGGAAATTGCATCCAAAGTAATCGAGATTTGACCCTTCTGGTATGCTTAGTCTCCAGAACATATCATTCTTAATAATCTCCTCATCGGCTTCGTCAGCCATCTCTTTCTCAGTCCTTTTCTCACTCCCAAAATAGGGATGTATCAACAACAAGCCTTTGATTTTAACGTTAGAAACTTCGTTCCTCATTGCTCTGACAGCAACGTGGTGTGCAATGTTCCCTCCAGCACTGTCTCCAGAGAGAAACAC…
>Contig_Hb_3269
CAGAGTTGTTACAATTGAAAATCAGAGGCCATCTGAAAATTTCTGCTAGAAGAGTAAAAGCGTAAATGATCTTAATTTGGGAATGGAATTTTAGGGGGAATGGGATTATGAATTAGCAAAGTGGGAAAATCATTTTATTCCACAATCAATGCCGAGACATAGAGGAAACAGAGAAGAACTCGAAGAAAAGAAGTGATTGCAAAGTCAATGGGCATGAGAAAGGCAGTTTACTTGGCTCAAGCGTCAAATAAGAAGGACAAAGCCATCAATCACGATTGTAACGTGTACGAAGGGCCTTTTGTCAAAGGCAGACAAAACTCCAAAATACAAAGGTTGAAACTTGAAGCTTCAAATATCACATACTGGTGCTGTCCCTGTTCCATATTTTCTCATTGAAAT…
>Contig_Hb_3270
TCTAGTGAATATAGCTCAGATGATTGAGCTTGCAGAGAACAGTGGCAATCAGGTTTGGCGGCGGCAAACGAGGAGAAAAAGACCAAGACAAAAGACATTAATGCCATCGATTCATAGTATTTTACTCCACTTCAAGCATTATTTTAGTCCTTACCAAAGTGTAGCTTGAAGTTTCGGCTAACTTGTTACAAGACAAATAAACCCATGAAGTCAAAAGCATAACAGTATCTGTGAAATCCCACGGAGACAACTCTCTCCCAGAAACAATTCTGGGGGAGGCGGCAAGTAAATGCCATTTTGCTTCAACATTTCAAATATTAAATGAACCACCCTCAAAGTCTTGTTTGTGACGGTTTTTGGGAACATGTAGAAAGTGAAGAAGAGATGCTATTGCCAATG…
>Contig_Hb_3282
AGTTGCTGACAGAAATGGGTGGATTTGAGTATTGTTGTTGCAGCAGCTAATAGGCCAGAAGCATTGGATCCTGCCTTTTGTAGGCCTGGTCGATTCTCAAGAAAGGTACTTGTAGGAGAACTTGATGAAGAAGGAAGGAAAAATATCTTGGCCGTATATTTAAGAGGAGTTCCCATTGAAGAAGACATAGATCTCATCTGTGATCTAGTTGCTTCTCTGACCTCAGGTTTTGTAGGTGCTGATCTTGCAAACATCGTCAATGAAGCTGCTTTACTTGCTGCTCAAAGATGTGGTGATACTGTGACAAGGGAAGATAAAGTGGAAACTCTTGAAAGAGCAAAGTTTGGGATCAATAATAGGCATCTGAAGCCCAATGCAATTAGCAAGGAGCTAGGGAAA…
>Contig_Hb_3284
CCGACAGAGGATTTTGGGGAAATTTAAGAAAGTTTTGATGGTGGCTTTTTGAGTGGCTGTTAGGCACTTCGTGGATCTATGTCAATACTTTGAGGTTGTTTGTGACACTAAAAAAGGTTGCGTCTCTGGTCTCAAATTTCAGTTCCTGCGGTTTCTGGTTCAGAGTTCGAATCTGAATTTTGGATATAATGATGCAAATACATTTGAGCTCATGCAAAAGATGTCAATTTTGATGGTTTTTCTATCTTGGGTAATTGAAAATATTGTGATTTTGGGGCTGACAAGGAGATATCTATATGGACTATGGCCACCAGTGACACGGCTCCAATCTTCATTTCTTGATTCTATGGAAACCCTGAAGAGAGGGTTTCTTTTAGTGAAATGATCTATATTGTAAAA…
>Contig_Hb_3289
ATAACTTTTAAAATGGCATAATTCAATTGAATTTTAGTATTTGGAATAATTGAACAGTGAACTGAATTCAAGCAGTTTCCTATATTACCCTATCCTCAAGATAATAGAGTTGGTTTCAAAGGTATTTTTGGTTTTTCAATAATGTGCCGTGCCACTACTAAACCAAAGAACTGAATTCTTGCAAAATGCCACTTTTTAGCCCCTCAAGAATTGAATTCTATCACTTACAGAGGTTTCCAAACTTGAGACTTGAGCAAATAGAATTAAAATGAATAGAAGTCATGCATTTAAAGGTTTCCAAACAGATACAAATGACTACTCTAGTTCTTCAAGATGTTACGTCTACATCAAGCATCACTTTACCATATTCCTAAATTTGGGATGGCTTTCTATACCGAG…
>Contig_Hb_3298
ATATATATATATATATATATATATAATTCAGAAGAAGTATGCTGTTTCTCATACCAGGATGACCATGCAGACTTTGTCCCTGCAAAAAAAATGTATCCGAACATGTCTGCTTGTGTTTATCTATAAGTTCTGATTCTTCTGAATATCGTCAGTTCATTCACAAGCGTGTTCTTAGTTTCCTATCCATATTTACGTCTCCTGGATTTCTCTCTCTTTCTCTCTCCCATAATTTTGTTCATGTTTTTAATATGCAATTTGGAAATCTCAGACAAGAAAATGGAAAACTTTAGGCAAATTTGCTTTATGTAGCTTTACAATATTATCAATGACTACAATTTGTACCTCATGTTGAATTGCTTTGCACTTCCTTGCCCTTGCTGAGCTACTCCTGAATTTTTT…
>Contig_Hb_3333
GACCCCCAGTACAGAACTGCTGTTGGAAGTATCCAATTTTAAGTTTTTATTGATTTTACCCTTCTTCTATTTGTTCTCTCTGTGCTTTTTTGGCAATGAGTTTAAGGCAAGTGGGGAGTTGATCTTCTTCCCCATTGTTTTTATCTGTTGGCTCAAACTTTTATGCAGCTAAATGTATACCTGTTAAAATCTATTTTCCTTTCATGAACTCTATTTGTCTGTAGCTGCATTAACCTATGCCCAGGGAGTTTGTTTACTCGTGATCATGAATAGGGAGATTTGTACTATAGCTCATATAGCTTCACTTCAGTACGAGGAGATATCTATGGAACACTAAGTTATCACCTCACTAATATCAGCAGTCAGCTTCATGTTGAAATCTTTATTGGAATTAAGATA…
>Contig_Hb_3335
AAAAAAAAAAAGAAAAAAATAACTGTACAGGTTCAAGCTACATATTCCACAAGCTTGTAGCAAATTTGACTGTAACACGAAGTAAAATAGTACTCAGAAAGAGGATTAAAACAAACTAGTTGAAGCTTGATGATCGACTCCACCTATCTTTCAAGTATTCCTCCATAGAGATACTATTCCCTTGCTCCACACTACTAAATGATATAGAATCATCATCCAAGTCAAGCAATGCAAGATTCAAATGTAACTCTGCACTATAATTTGGATAAACTTCATCATCATTTTCCTCTTGGTTTTCATTATCATCTAGATCCTCGTTTTGAACGTTTGCCCAAGTTAATGCATCTTTATCCCCTATCAGGAGCTTCAAAACCTCAATCATTTTAGGACGTAGCCTAG…
>Contig_Hb_3342
GTTGGATACTCTTGGCCTGGTGCGACTGCTTAAACTTCTGTTCAAAGCAACAAAATCTTTAGCTCCGGTAATAGCATTGGCAGCTGAAGAAGCTCTCCTGCTTTGCAGATTGTTTAATTTAGCTCTTGGTGGAATTCTACCCTTGGCTACTGACATCTCATTTCGGATCTCAGTCCTTTGCCGGAAAGCAATAGAAGAAGGCTCATCCTTTTGAGGCCTGCACTGTTGGCTTTTCAATTGTCGTGACATTTGGCCCTCTGAAGACACAGGTTTCCTATCTGAGATGAGTTCACTACAAGCCCTTGTGCTATCTAGTCTTTCAGCGGATTGAACCTGATTTCTATGATAAGCGACATCCCTTTCTTGTTCAGGGGAAGAATTGGTTGGCCTTGGCTTAAT…
>Contig_Hb_3347
CTAATTTTAAACTTACGCTTGTCCATGAGAATAATGTTAAAATTTGCTACTATCCTAACAATGTGCAATCAGGATTGGACTGAATATGGATAAACGTTTTCACTGTTTATTCTCTTACTGTTTTCCTTGTCACTAGGAGATTTCCAGTTTTGGTAGGTAAGGCAAGTTTTAGTGGCAGATAGGGATTCTAATTCATTCCAAAATTAAATTTGTACAAGTTACCTGAAACGAAAATATGCACAAATGCCTTCTCAGGTCCCTAATCAGCTTCTGACTGAAGTAGGTTGGTAGAGTCACTAATTCATTGTAAACGTGCAACAAAACTTTTAAATTCCTTTTCTCAACAATTTGCTGCTACTGATGCATAAGCACAGCAATGTGCCTTTTGCTTTCTCTTGA…
>Contig_Hb_3348
CTCAGCCCCAGAGACAATGAGCGAAATTACAAAGGACCAACAAAAATCATCTAAAGTCTCGGCAGTAGTAACTTCTAAGCTATAGGCTGCTTGCTACAAATAAAGAGAGGCATCATTTAACAATCTATTGGATTGAACACTTCAAGAAGCTATTACAAGCCACTTTCAACTACAAGAGCAACTGACTAAATATGTGCTCCAAGATGATGCCTACAATATAAATTGGTTATGACTCGTAAAATCAAATATCAACTATCAATTCAATGAACTTTGCTCCAAAGATTAATTTTTTGGGCAAGGATATACAAGATAAAGCAAGGATGCAATAGAAGTGTTGCAATAAAACATTGTCTATGTCTAGTTTTAAGATGTGCAGAAAACAGACCATTCGGGAGATTT…
>Contig_Hb_3353
TACAATTACTACATATGTCCATGCAAGCACATTGATTAATTAATTAACTAATTAATTTTGTGCTAGGCCTTGAGAAGATGAGTCTCGATATGCTTAAAGACCTTGGCAGCAAATTCCAAGTAAGGATGTGGATCAGGAGAATCCTCCTTTAGCTTCTCATAATCTATGATAACTTTCATCAAGCTGCTTCCATCATTCTTAGCAGTTACCTGAATGGTGACTTTCATGCTCTTGTAAAGCTTCAATACATCTCCATCCACAACTTTATAGGTGATAGACTTGTTTTCCTCGTCTATTTTCTCTATCGTCTCCTTCAGACTCAGAACATTATCCTCTATGGTATAATTCCAGGACTTGATGGAGCCAGGAGTTTCCCAATCACCTTCATGAATCTCAGCT…
>Contig_Hb_3354
CAAACTCATTGTAATCTATGAGTCCATCCTGCAAAATTTATACACAGACATGATCATCGAGTCTTAAACATCTAATAGCCAATTGATATAGGACATTTCAAGTAGTTAACTGTGATACACAAATAATTCAACAGATTTTAAATTGCATACTCACTCTCCAGTTACAAATGCCCTCTTAATTTTCCATAGGGAAGACCATCATTTAATGGAAAGATGAATAGAATCAAATTCTTGACTATAACTTAAGTTTCCATAAAGCAACTAATCACTAATTCAAATGCTTCTGAATCTTGTTTGTCCATTATACATTGATTTTGAAGTGTGCATTTTTTGAAGGTCACTCAGTTTAAATCCATTCCCATCTTTGGCTCAGATAACATGCGGTATGTCAAGGATAAA…
>Contig_Hb_3357
GCAATAACAGCTTTTCACCATTCCTTCTTTAATATACTTTTCTATTGATATTTGCAAAAAAAAAAAATAAATAAAGGGAGAGAGAAACTTTTGCATTGTGTATAATTAGAAGGAAGCAATAACAGCTTTTCACCATTCCTACTTCTTGGGAGAGATATCCCCCATTTGACTTATTTAATTTGGAAATGAGGACTGGAGGTAATGAGAAATAATTTTAGAATTGGAACTGGAGGTAATAAGAAACATTTGAGAATCAGAACTGGAGGTAATGAGAAGTTCTTCTCCATATTTTAGGGTTCACGCTTTGGTGTTGTGGAATCAATCCACCTACAGTACACTGGCTTTATAAACTTACAAGTTTTTATTTAGCTGCCTGGGAGTTGTGAGATCAAGTTAATA…
>Contig_Hb_3362
TATGATATAAAAAAAAAAAAAAACTGCAGGGATCCTAATAGTCAATAGAAAACTGCAGGCAACTGTTCATATGACTATAGGGAGTGACAAGGATTATTTCCTACTACATTTAGCTTACAACAAGGATTGACTTGAGCTCTTATCTTTTGCTTTGGTCATGGATGATCAAACAAAGTGTGTACAATAAGATATTTCTTGATGCAATCCTTTTGCTGATAACATAGTACTAATACAAGAAAAACTGATCTACAACTAACAAGAAAATGAAGGATGAAAGATCACCTTAAAGTCTAAGGGTTTCAAGTACGGTACAACCAAAACAGAGTACACACTTTGCAATTTACAATGCAAGGGCAATGAACAAAACAAATAGTGAAAAAAATCCAACAAAGTTATTAC…
>Contig_Hb_3397
TTACAGAAGAAGAAACAAAAAATAACTAAGCAAGCAAATAAATGTAAGATTCTGCAACCTCAGAAACCTTTCTGTGAGACTGTAACTAAGAAATATTAAAGAATATGACAATGCATCAACTGCACCTAAGCACCAAAAAGGAAAAAAGTTTTCATAAAGCATCACATCTACAATTCCTTTCTTGTAGCAATGTTTCACACAGGGAATTCCATGCTTTTTGAGTCTTTTTATACAACGATCTTCGTGGTCAGATATTACTTTCAATCAAAATATTTGGGTTTCCACACAAATAAAGGCTAAACAATCCTTCAATTAATAATTAAACCAGTCATTTTTCTGATTCAATGAGAATTGGTTTGCATTATTCAACGCTGCTAAGAGGTTTGTCTTTTGTCTGTT…
>Contig_Hb_3404
TAAAGAGCTCCTTTTCTAATTATATTTTCTAGATTGAAAATTTTTGGAGAATTAGTGAATAAACAAATGCAACATAATTGCACAGAAGTTCATCTATCTCCCACAAGGTCCCAAATGAACAAGTCAGATATTATGGCATTTACCCATGCTACAGAAATATCATGATTAAGCAATTGGCAGGAGATATCAAACCAGAAAGCTGGATTTTTTCACCTTTTGGTTCAAGGGAGGAGCAGAGAGAAGTACGATTTGACTCCCCAAATATAAAATGCCTACATCATTAATTGATGGTACCCAATACTTCAGTCACTTTCAAATTCTGTTTCTTCATTTCTTGATCTCCAGTGGACCTTACTGCCTCTCATTGCATTTGCCAACTCTTTTATTGAACAAGAAGTG…
>Contig_Hb_3405
TTGTAATCAGACAGGACATCATACGGCAAGGGGGAGGAAATTCCATTATGTCCAATCTTGTATTGACTTTTGAAGTTTGGAAAATTTTAATTAAACCAAAAAGGATATGGGATTTTTCTTGCACGATAGGCCAACCATTTCCTCACCGACTTACAAGTTATAAAACAGAAGAGAGAGGTCAATTTCACTAAGTTGTAAAATTTGGAATTTTCTGTATTTTGGGTCAGAAACATATTCAAACTAGGCTTTGATTGCAGATGATTCTGTGTTTGATTTTGCTTTATTAAAAATGGGTTTTTATTGTGCTTTTATTCCTGTAAATGAAGATTTTGTTTTAGTTAATAATACCGATTAAAAGACAAATCCAATTTAGTGATGAGAAGTCAAGTTAGTAGACCT…
>Contig_Hb_3409
CTCCTGAGTGAGCTGGAAACAATTATGAGAGGAGGAGAGCTGTTCCCATGTACCACAGAATCCCTGTTTAAACCAGTAGTGCACTGTTACTTCATGTTCCCTCTCCCAGCACTCATACAGGAGACATCGTGGAAAAAGAGAGTAGTGAAGAGGTTTGAACCGGTTCTTAAGCATTTGAGAGCAAGCGACAGACAGGAAGCGTTGCAGCAATATGTGTGTTCACTGGCACAGAAAAGGCTAATTATGCTTGTATTTTGTTTTCATGCCTCTACTAAATACTCTTTCCTTTATACATTTCCTTCAACAGCTTCTCGGCATCAAGTGTCTTTCCTGGTCTAGCAAAAGTAGAACAGATACAACTAATAGTGCTTTCACATGGAATAAATCCTTTATGATTCA…
>Contig_Hb_3418
AAAAAATATTCCACTTAATATATATATATATATATTCTTCTACTTGTTATTATGATTATTGTTATTTCGTTAAGGTAGAGGGTTGTTTCCTTAAAATGGAGGGTAGTTAGCTTCTAAGTGACCTGCCCTTTGCTTGGTTAGGTGAACCCACCAAGATCACAAGGCTTGGATGAAACAAGTATAAATTATAGAGTTAAATTCGAATTTCACTGTTAAAAATCTCGATGGGTTAGCCATCTAAAATAAATTTTATAATATTAAATTTTTTAACAAATTTTATTGACAGAGAGAAAAAGAAATTGAAAAAGGGTGACAATGAGGGTATAAGAAAGTTGATGTGTTTCATTTTTAATGAGTTGATATGGCATGCTCCTCACCCCTCATGGATCGCTTACGTAG…
>Contig_Hb_3425
TCAGAAAGGAACTTGCCATGCACCAAACGCTCATTCCAGCATAGAAAAAAAATGCATCGGCCAGGAGAGCTGCATGGTTACCATATCCAGCAGTAGCTTTGGTCCTGACCCATGTCCAAATGTGTTGAAGAAGCTATCAGTTGAAGCTGTTTGTTCTACAACGAGTACAACCACTCAACACAATGCAAAGAAATAGAACGGTAATGGAAAGAACTGCCAAATTTCGAGAAATTACGATTATTGTTACTGCAGGCAGCTACGATGGAAGATAAATAAAGGAGTAAAGAAGCAAAGTCAAAGCGCAGATCCTAAAGTGCTATGTCATTTTATCTACAATGTATAGCTACGTGCATTAGATATCAGATTCACGACATGCATCAGCATTTGATATTTTCGCAA…
>Contig_Hb_3427
CTCTATTGTCACTAACTTCTTCTTTTTCTCTTCCAACAAAAAAGCAAGAAGTTATGGACTCCTCCAAGATCTCAGCTCTCCTCCTCATTTGCATGCTCTTCATTTCCTCTGCCACCCCAATTTTTGGCTGTGGTTCTTGCGGCAAGCCAAAACCAAAGCGCAAGGGCCACAAGGGAAAATCTCCTAGGGGTCCCATTACCATTCCTCCCATTGTTAAGCCTCCGATCAACTTGCCACCAGTCATCCCTCCTATTGTCAAGCCACCAATCACCATCCCTCCCATTGTGAAGCCGCCGGTGACTGTTCCTCCTATCACTGTTCCTCCAGTGGTCACTAAGCCACCAAAGGGAGGTAGTACTCCATGCCCACCACCACCAGGAGCTAAGGCTACATGCCCAA…
>Contig_Hb_3429
GTTTTTCAAATAACATAATTAACTTGTTGTGGAAAAAACTAGCAGTTAAGAGTATCCTACTTGAAGAATTTATCTGATGCTATAGACAAAACCAGCCATAGCCCAAAGTACTAGGAAAGAAACAAAAACTTCAAAACATGAAACTCAAACAAAGTTGGCCCTCTGTTTAATGAGTACAAAACATAATTTATGTGTTATGGGAGAATATTACATGTACCCATCAATCAGAAGAAATATAGTAAGTTAAAACCCCATAGAATTAAGTATTGGCCTTTCGATTAAATTATGGATTAAGAATTTCAATGCAATCCCTGCAATTTAGAGTGATAGCATGTATCAAGTTGTTCACTCCGTGTCTTGCTCGTTAGCCGATAATAATAAATAGAAAGGTGGGGTCAA…
>Contig_Hb_3430
AATAATTTAAACTAAAATGCAAATCCATGAAGCAAATTGCTAAATTAGTTCAAGATCAAATGGCTTTGTATTAGGATCCATTCCCCTGCTGTGTTTGTAGTAGATAAATCAATGAATTGCAAGATGCAATAGTTTTGAGCATTTGTGGTTTGTTTCTCACTCATCAATCACCATGTTTCATTATGCCATTTTTTGTGTTCTGTGATATCATTTTTTAGGAGAACTATTTGAAATTTTGATTTTGTTGAGTTGGGGACAGCTTTCTTGGAATGTGTTGAGTTGGTCAAAGATAGTCTTTTCTATCACGAATACTAAGGCATGAAGGAGCCTTGGAACCTAGGCACAAGGCGTAGGTGCTGGCACATGCTTGAGAAAGGGTGGATGCCCAAGAAAAAAAAA…
>Contig_Hb_3448
CTTCCGCCTGCCGCCATTTTCTTCTCAATCTTCAAGTCCCACTCCATCCATCCCGCAGGCCTCCTCACTTCTCACCTGCCTTGTACATACTCTCATACGCGCACCACCTAAGAATCAACAATGGCGGATAAGACCACCGAGGAGAACCAGGCCTCGCTTGACGGCCAGGCCCAAGGCAACGCCTCGCTCGGCGCCAGCGGAAGCGCCAACGCACAGAGCTCCAGCAAGAAGACCTCCGAGAAGAAGGCTCCCAAGAAGCTTGGAAAGAAGCAACCAGAGCCCCAGCAACAACCCACGCCGGAAGAATCGCCCGAGTCGGACGCGGAGATGGGCGACGACGCCGAGCAAGAGCAGGAGCAAGAGCCTGAGCCGGAGCCAGAATCCACACGCAACAAGTCC…
>Contig_Hb_3470
AACAAACCCAAGTGTATTCAGTGCGGCAATGTCGCTCGCTCCAGGTGTCCCTACCAGTCATGCAAAAGTTGCTGCTCAAAAGCTCAAAATCCATGCCATATTCACGTTTTGAAAGCAAATGCGACTTTTCCAGAGAAGGCACCGGCTTCAAGCACTACTCTTTTTGATCATCAGTCAACTGAAGCGTCTCCTGCATCGAGTTCACTAAGGGTTGCATCACTTCGACAACTTTCTAACAATTTTTCTCAATTCAACAATTTGCATGCTTCCCGATCAAGGAAGCCATTAACCAGAAAGGAAGCTGCAGCTATAAATGAATGGAGGTTTTCCAAGCTAAAGGAATACAGGGAAAGAAACATTGAAGTCGAAAATGAAGCTTTTGGCCGGTACATGCAGAAT…
>Contig_Hb_3478
AGCTATCAGAATAGTTACTGAGAATAACATGTTGCTCAGCAAGTTAAACAATAACCATGAGCAGTCGAAATACAGTCAAAAATTAATTCCAATACAACTTGTCAAATCTATATCAGAAATAAAAGGTAAACATAAAACGACAATGTTCACATGCATGCGGGCGTGCACAGGGAATTTGGGGGAAGACAAGTACCAATTTGCAAAATTGGATGTCATTGGCATCAGCCTCCATATACAGATTCGGACAATAATGCAGACAGCCATGCGCATGCTTTTATTCTGTTTTTCCATGAATTACTTAAACAGCTACTACTACTACTACCACTTTACAAACTCAATCTGCTCTCATCATTCTCAAAATGTGATTCTTTTTTTCCTGAACAAAATATCCAGATTCAC…
>Contig_Hb_3482
TTACGTTAATATCACAAGGCTCATGTTATGTACCACACAGTGTGACAGTGATCTAATGCCCATGAAATTTTTATTTGCAAAAGATTTTAATGTTTGATAGATGAGAAAAAAATTCAAGCAATAATGAATAAATAAACCCTTTAACCAACAAAACAATCCAAACATTTCTCCATGTGCTTTGACATTCTCTTTCTGTACAACCAAACTCCCTTGTTTTGATTGAAACATATTGCCCGCCTACCAACACAAACCAACCCAATTATCAAACACCTACATCTCACTCAATGACACAAACCAGGATTTCCCCTGCTTTTGCATGAGTACATGGTGGCCCAGGGAGCTTAAAAATTGGTTTAGGAATCATCATCAGGCCCAACTGCTTTAAGCATTTTGATATCT…
>Contig_Hb_3493
AACACTTGAAAAATAAAGGGATATGCACAATATATAGTTTAAAAAAAAAGGGTCATAAAAGAGAGATGGCTGCCGCGGCTCCGTAATTATATTTGGGAAATTTATAGACACATCTCATATTCACGAAATTTTAATCACTCCTTAAAATATAATAATTTCCCTGGCCTATGTTACATCTCGTCTCTCGCGTAACACTATGATACTCTCAAATCATACATTTGGACAGACGGGAGGAGGGAATTCTCATCAAATGGGGGACAACTTTTCCACTATAATTGGTCTAATTTCTCTTATCTCTATAGATTCTAGCTACGCTACATCTCTCGGAACCGCTAGAAAGTGATTGATAAGCCTGCCTTTGAATATATGGTTTTTGGCTTTAATTTTGCCTTCAATTCG…
>Contig_Hb_3505
AAGGATTGTAATGCAACCCCTCTCTGATCTATACCATATTTCATTGTTTTAAAATTTATTTCAGGTTAGAACGAAGAACAATAAATAATTATTGTGAAAAAAGAAACATTTAGTCTATAATTGTAAAATGAAAGATACATCTAATTTTCCACAGGCACAAATATGCTTCATGATGAAGTTCCTGACTTACCATAGGGCAGCAACATTTGAGAGAAATGGCCCACCACAGAAGTATGATAGAAACAGGACAAAGCAATTTTATACATGGAGAAAAAGGAATTCAAATCACATTCTTAACTGTGAAACTTAAAGAGATTAATGAAATTAAGGCTCCATTTGTTTTGTGTAAAATATTTTTCTAAAAAATATTTTTTGCATTTTCTAGTATTTGAGGCACTC…
>Contig_Hb_3515
TTTCTCAAATCACAGACGGGCATAATTAAGTTCTGCAAGGATGCTGTCAACAGATTAGCTACCAGAAATGGCTAATGAGAATAAATTAAAAAGGTGGATAAAGGAAAGCTAGAGTGCACCAATAAAATGATCACTTTGACAAAGACGAACAAAATAGAAATCTAAAGTTATGAGACCACAGGGTGGCTTTCCTAAACACAGATTTTCACAGAACCATGAGGGCATAAATCATTCTAGTCGTTAAAAAAATTTATTTTGCTGACCCTGAGAGAAAGCTTGAGAATTCCACAAAAATTACAATGGCTTCTCTCTGATCTACACGCTAAGATCAGTTTAAAAAAAAAAAGGAAAAGATCTATGAACACTAAGATGTTGTGCCTCACCACATGACCAAACTAA…
>Contig_Hb_3522
CCAGCGGCTACGATTGAATACTTCAGGGCTCCACGTCAGATGCACTTCCCACCGACTCTTCTGCTACATGTAGATGTTTCATTAAAGAATTACATCCATGGCTAACTTTACCTCGCCATTTTGTAATATATGCTGTGTTCATGGGGTTCTGTGCAAAACCCCACCACCAGTTCGCCGCTTTCAACTCAAACTGGCAATCTTTTTTGTCTTCAACTTCTCACCAGATTCTTGCTTCAATTGGTTAAACGAGTTATGAGGTCTTTTTTTCAAGCTGTCAAACTCTTCCAGTTGGACCCACCTTGTCTCATAAGCTTCTCTATCTCTAGCTGCTACCTTTTGCCGTTGCTGATCACTTGACTAGTGAAGTGAGCTTTTTCGCCTCCGTCTTAAGTATTCTCT…
>Contig_Hb_3526
GTTCTCTCAGTCTCTCTCTCTCTCTCTCGCCTCTGCTGGTGATCATACATTGCATACACATTAACGATGCTTCTACGAAGCGCATCTACGCCAATACTTAACTCATGGATCCCTCACTCCAAAGAATCCTCACCAGAGCCTGAAATCTTTCACCAAATCCACAAAACTCGATCGCTTGCTTTAACAGCTTCTTGTTCCTGTTCATTCTCTTCGTCTTCTATTTCCTCTTATGATGAGTCGATCAAGAAAATGACCAAAGCCCTCTCTGAGAACGATCTCAAACACCTTTCGGTGCCGAAGAAGAAACCCGTCAACAAAATCATGGACGGGATCACGCTTGAGGAGGAAGACGAGAAAACGGCGTTGATGGGTCCTGGTTTGTCTATGGAATCTAGTTTG…
>Contig_Hb_3534
GGTTGGCCAATACAAGCTTGAGCCCTCTTCTATCAGTAATTTTCTTAACTTCCTCAAACATGCTGATTCCACTTGTGTCGATGTTACCAACAGCACTCATGTCCAGTATTACATACTGCAGGCTGGTTTCTGCTGAAGATTTTATCCTGTCTTCCTCTTCATCAATCCACCTTGAGATCCTCTCTCTCAGGTAGCTTGAATTGGCAAAGTAAATTGGAGCATCAATCTCAAGTATGAGAACTCCGGGAACAGTACTTGCATTTGGGTATTGTTCAACATTTCTGTAGATGATCGAATTTGGAATGTTCCCAAGAATAAAAGTTCTTGGTCTTGCAACAAACAGAAGCACCCTTAGCAAAGAAATTGCCACCGCTAAGACCAAGCCCATCTCAACACTGC…
>Contig_Hb_3535
ATTTTGAAAATCTGTTGACAAAAGCCGCGAGGCAAGCTGGAAGATGTTGAGAATCTGTTGACAAAAGCCACGAGGCAATCTTCAATTATGTTTGACGTCAGTCCATGTGGATTTGACATTGACAATGGGGAGTGTCAAGTATGACAATGAAAACTACTGATGGAAATGCACTGTGAATTATAGTAACAAACTTTTATTAATGTTATGGTGACGGATGCAATAGCAAGTGACATTTCGTGCTTTGCAAGGTGTTGTTGATGTAGCAGCAGAAAGAAAAATTTATGACTTCAGCATTAATGAGCTGAACAACTTCAGTTTACTGTTGGAAATGCCATCAAATTATTGTGGAATATGATTGAAATGATAACAGCATATCTGATCATTCTTAGGGTGTAAATG…
>Contig_Hb_3546
TATTTTGGCATCCTGGCAGTGTTCTTCGTTGTTCTTTTAGAAAGGTACCTGAACTAATGTTCAATGGGATTGAAAAGCCCTTTATTCTCCTTTGAATATTTCTTTTCTAATTTTGTCACAAGGATACTTTCCTCTCAATTGTACTAGATTTCCTCCTCTCCAAATAAATTTTTTTTGCTATTATCAGAAAAAGTGAGAAATCCCAACCTAAAACAGCATGTCCCACAACTACAAATTTCAAAATCTAACAGATAACCTTTATGATAACAATTTGATCAAATGGTTGAGCTGCTGCCCACATCCTATGGCCAAGGCAGTCAAGAAACCATATACGCAATTGACAATTAACGCTTTCAAGAAACACAGGGCATTCTCTCTCTCTCTCTCTCATTTTTTTAA…
>Contig_Hb_3547
AATCCATACACCGCAAATTCCAACCACTGCACCAAATGAAAAGGAAAAGAAAAGAAAAGCAACAATTGTCCATTAAAATTGTTATTTGCATATTAAACTCAATTAATTGAACTCCATAGACAAATAAACATGTTAAAAGTCCTAGTAAAGCTGCTACAATAAAATAAATAAATAAAAATATAAGAATCCCCAAAATGAAAACCAGAAACATATAAAGACAATATCTTATAACAAAACATTTTGAAGTAAGGGAAATTAATGGATTCTTTAAGGCTGTAACCAAACTCCTATCAGATTTTAAAACAACCATCAAATAAGAGACCATAGTAATTACATTTTGAACCTTGACCAGTGAAGTACAAATCCTGTTGCCATGCTGTAAGACTATAAACTGTGCAA…
>Contig_Hb_3555
CAATTGCCAAAAATGGCTAGAGCCTTAAAAAAAATTATTTTCCAGCTTTTTTGCACTTTAATAATGTTCTGGGGTTATTTCATTGCTTTTTGAGCAATCATTTAATCCTTGATGTGTCTTTGCTGTGATGCCAGTACTTTTGACGCTACTTTCATTTTACTTGGAAGTCTGGAATGTGTTCTTCAACATCATTGCTTTAGGGCGGTCAGTCACATGGAAATACTTGTCTGCATATCCATGCAGAATGATAGTGATTTTTAATATTCTTTTTAACTACTTTGGATCTTGGAGCTGGGCAAAGTAGTTGTTAACAAAGATCATCCATATTTTCATGATTAATCCAAGCATGAGGGAAGAGATGGTGTAAGGAAAAAGCTCTATGCTGCTGAAATTTGTACT…
>Contig_Hb_3557
TTTTTTTTGGCTTAAGAGACACATCATTTCAACCCATTTTAGCCACACAAGGTTTGGGTGATTGGAATTACATCAGGAAAGCATCCACAATACAAGGACAAGATAAATTTAAAAATCCTCTTAGCTATTCTAACTTCAAAGAGCCTCTTACATGAATTACAGCAGAACAAGGGGTGTGCCTTCAACCATGTCCTACCTCTATCATAAAGCTTCCGTGCCACCTGTTAAACTGATGAGATCACTTTCAGAGCTTGCCCTCACATTTTCATCAAGATCTCTATAGTCACCATTGCATTACCTGATCTTTGATTCAACTCACCCTTTAATAATGTCAATTACTAACAAATCAAGATTTCTTAAAAAAGAAAAAAAATAGCAGAGCATTATTTTCAAAGCTAT…
>Contig_Hb_3565
CAAGTATCAGACAGGAATGTTTCTTGCAAAATTCCTGCTGTGAATTGTGTCAAATTTGATTCTCCATCTAGTGGACAGGAAAAAATAAATAGTGTTGGAGGCGCATCTCTCTGCAATGATGGTTCCTTGAGGCAACTGGGAAGGGAAAGCTGCTCTCATTTATATTTTGCAAATGGCTCTGCACATTTGAATGACGAAGTGTCATCAACTGCTGCAAGCTTGCAGCAGCTGAGTCTGGAGAAAGAGGCAAAATTAGTGCTGACATCAGAGGATGACTGTGCAGTGGTGTTTCCAAATGATATGCGAACCTTAGGTGCTGACTGCTCACATTTGAGCTTTGGTACATATAACACTGGTGTGCATGCCGCAAGTTCTGGGCCATTGGCATCTAACCCCTCA…
>Contig_Hb_3572
CTTTTTCTTCTTTTAATTCGATCTATACTTATTGCTTTAGATTTACCTTATTTTTTCTCTTTTCCGCTATTTGATTTGGGAAGGAAACGGATTTATTTAGTTGGACCGAGCTTTTATCTTTGCTTCACATGCTTTTAGATTGGCCATTTCCCCTGGATTTTTAGTTTTTTTCTGAATTTTTTTCTGGGTATTTCTTTTTAGTTGTGTCATATTATCTCTCTATTTCTTGTCTGGTTTCCAGTTTCCATTTTTATGGTTGGGTTGAACCGGATCACCTTGTAGTATAGTTGTCTTATAACTGCTGTTTTATTAACATCCTCCATACTTATTCCTCTCTCTTGAAGAGAGAGCATTGGAACTTTATGCTATTGAAGAAGGTCTATTCGCGGGCTTTCTAAT…
>Contig_Hb_3579
GTCATAATTTTTGGCTATGGTAATGGGTTAGTGTTATAATAATGTTCATATAAGCGTGCATGCATGAGTTTGTGTGCATTCATCTTTTTTTTTTTTAATGTGTTATCTTTTCCTCTGCTTTACCTTTTAATAATAAATAAATAAATAAATAGAATATCCTTTACAAGTTATAGTTTCTTGAGTTTGAGAGAAGTTAGTGAAATGAGTATAAGTGACTTTAAGTTGACTTTGTTTCAGAATTAAGAGGAGGGAAAATGAGAGAAGTGGAGAGAGATTAGGACAATTATAGTTTTCTCTCAAATTGGAGAAAAAACTAGGAAAGTAAAGAAAGATAAGCATTTAAATTACAAGTATAACTTCCATTTGAAAAATGTTTTGAGCATTACCATGGTTCTAATG…
>Contig_Hb_3584
ATGGGTTTGTTTGGATTGTGTGGGGGATGGGACCTATCATATGATCTAGCCAATAATCCTAACATTAAAAGGAAGGATAAAAATGCAAAGGGAAACATGAAGCTTCATAGGAAGCTTTCTTTGAGTTAGTGAAGTATAATTGGGCTATGTTTTGGTGGTGACAGCATGGTGGTTAGATGAAAAGAAAGTGGTGGTTTGTTAAGTGAAGGTGGTGGATTTGTGGTGGATTTGGTGAGGCTTATGCAAGTCTTGAGAAAGAGCGGTAGTGAGGGCTTAGGGAAAATCAAGAAAAGGGGAACAGTAGCTAGGAAGAAAATTTCATGGAATACCTTAATTACATAGTTATTTATAATATAATAACTAGTTCTACTAGTATTAGGATTATAAATCCCAAAATAT…
>Contig_Hb_3585
CAACTACGATTATCTGGTGTTTTCTTTCATTTTTTTTTTTTTTATCTTCTATTTAATTCACTTGAAGAAGATTTGGCCATGATGGAGTGAGAGAAACAACAGCTAGAAGGTGTTAGGGAAGGGGACAGCTAAATTCCATTGTATAGCTCAGGCCTCCTAATGAATAGGGGAAAATATAGCTTAAATGAAAAAAACAACAGACATATAGCAACTTTGAAACAGATGTGGCACCAAAATTCTTGTTATCAGAAATTATTTTCTTAATCTAAATTTTCACCCATATCATGCAAGAACAAAAGCTTCCAAGAAAAAATAAGCACCGAGCAAGAAACACAAGTTTAACAATCTTGTATCAATTAAACAAGATATGAAGACCATATCTTGGATTAAAAAAAACCT…
>Contig_Hb_3586
GGCTGGGCATCTAGATGAGGCAAAAGCCTTGATTGAATCAATGCCATTTAAACCTAATGCGATGGTCTGGAAAACCTTATTAGGTGCCTGTAGGGCATGTGGAGATGTAGAATTAGCTGCTCAGGTAGCAAACCATCTGCTGGAGCTAGAGCCTGAAGAGCATTGCACTTACATTATCCTCACTAACATGTATGGACATCTTAAGAGGTGGGATGACAAAGCCTACATGACTAGGTTGATGAGGGAGAGGAAGGTGAAGAAGGTCCCTGGATGGAGTTGGATAGAGGTAAATAATGAGGTTCATGCTTTCATTGCTGATGATCGATCCCACCCCCATTGCAAAGAGATATATTCTAGATTGGCGGAACTGATGGAGGAAATCAAGTGGTTGGATTCTAT…
>Contig_Hb_3592
CCCCACCAGCCCCATATACATACCCATGATCAAGATGTTAATTTGTGTGAATAGTGGAAAAAAGAGGACTCATGTCATATGTTTTGTATTCCTGGGCAGCTGCTTCTGTGTTATTTTTCTTCATGGCAATGCCTTTGTGCTTTGTTGGCCGATGTCATTGTGCTTCTTTGAAGGAGCAGAAGGTGGGATTGGCAGTGCTTTGGGCAAGAAACCAAAGAAGGCACGCGGTGAATGCTGAGACATAGGCTTGATCTTGAAAATTTGAGCACTCTGCCTTGACCCATGAGAGTAAGCAACAAAAGATACAAGTAAGAGCAGCCACAACACAAGAACTAGATGACTCTTACCCATTTCACTAATCCCAAAACCTAGAGTGCAAGAAGAGAGAAAAAGAGAGAG…
>Contig_Hb_3602
TCTATTTATCGCCTGAGGTTTGTTAATTAATCATTTTTCTTAATAGATCTTGGCCCTGACCGGCTGGAATGTCTAGCTTAATTGTTAATTTTTTACTTCTTGAACACATCAATTTTAGTCTTTCTTGTGACAAATTGCTATCTTGATATGGTGATGTCATTTTTATTTATTTATTTTTTTTATGGTAATACATTTTAAGTGTCAGTTTTCTCACTAAACAGAATAAGATGATACTGTTAAGGTGGAAGTCCCTTAATTATGTTTTAATCTACTTCCTTTCCTCCTTTCCCTTGCTTTCTCCCTCTGCTCATATTTTTTTCTTTCTTGGTATTCTCTTCATCAACACTTTGGCATTTTGCCGATGCAGCTTTAGAGGCACTCAGTGGTAAACAACAGAAA…
>Contig_Hb_3616
CTACCCTTCTCTTCCTCCCTGTCTTGTTCTTCTTCTTCTTCCTCCTATGAATAGAACTGAAGGTGCATCAATTCTCCAAAAAGGGTAGGAACTCGTTCTTTTCAGTTGCATCCATCTTTGCCCAAGGACAAACAAAACCAAACAATGGGAGGAAAAAACAAAAATTTATGATTGTCAACAAATATGCACATACATCAAATTTCGTATCGCCATTTCCCTATGATTTTTGAATCTTGCTATAGATTAATCACTAAAAATCGGATTGCTCCTATCAATTTTCATTATGTAATTTTAATGTGTTACTCACCCTACGATTTTTAAAACCATGGTTTAAATTAAAGCTTCTCTTGTCATTGATTTATATAATTTATTAGTGAATTTTAATTAAATCTGAACTAA…
>Contig_Hb_3623
ACTACTAATTATTTTAATATATAAAATAATTTAATTATTTATATAAATTTATATTAAAATGAAATGAAATTAAATGTAATTTCTCCAATTCTCTCTACAAATTTAAATCGTAGCTGAAGATATTGCTTCTTGGAATTGTGGAGCAGGATTTATGTTGACAAGTTGCAAAAAGTAATGATAAGGTGATGTGGAAGAATGGTTATTTTTCCAAAATATCTAATCACTGTCCCTAATTTTCCACCTCCTGTGTAAGATTCAGCCGTGGAAAAAATAATTACATATTCAAATTAATTATCAATAATGAAAAGTATATATATAAATGAATTGTGGGAGCATCTGGAATTTTTGCATTCATTCACACAACATATACCATGTGAAAAGGCCAGGGCAAATTGATCA…
>Contig_Hb_3624
CCATCAATCAGAACCCTACCTGGAGTAGCATAGTGTCTGAAAACCCAAATCTCCAATGCACTTACTCCGCTGGATGGTCTAAAGGTAAGGGTTTTTCAAATTTATTCTCCAACTAAATTTCCCGGGAATTCAGGCTCAGGGGGAAAAAATAAATAATACAGTAGCTAGTTTTCTTCCAAATAAATAAATAAAAAGAATTTTCTCAAAAAAAAAAAAAAAGAGATGGTGAAGTTACAAGTACAGAAAGTACAACATGAATGATGAACCATCAAAGTGTAGAAATTATAGTATTATGACTTGTCTTTCTTTCCTGCGTCAGATCCATCTTTCTTTCCAGCAAGAATCATAGAAATCTGGAGGCCTCTGCTAAAGGCTTGATTGAACAGCAGACGAGTTTGG…
>Contig_Hb_3636
AATTGGGCTGCATATTGACATAAACGTGTAGATTGCATAATCCCACTTCATCTTGAAGATAATACATTGAGAGCTTTTTTGATCCCTTCTTCTCTTTTAATCAATTAGGAATTTCATACTTCACTAGATTTCATGTGCATCTCACTTGCTACTGAATTAAACGTGTTCTTGTGTGATAGCAAGTGGGGGGAAAAAGGGAGGATTTGCATCTGCCTAAAACAGAAGGGGATTTTATTTATTTGTGCATACTTGAAATAATAAGCAGCATAACTGGGAGATGTATTTAAATATTATTTTGGATATGAGAAGTACTGATCAGGGTTCTAGTGTCAAAGTAATTATTTACTCGCCCAATTACTTATTTCTATATGGTTGCCAAAAATAGCCTACTGTCAAAAT…
>Contig_Hb_3640
CTCTATTAACACTGGATGACTACACCGGAAATCAATAGCACTAACATTGATATCATATATTTGTAAAGCTTCATCATCTCAGCTTAGATGTCAGTCAATTAGCAAGCTAGTTAGGTAGCTCTTATGGAGATAAGGAAGGAACTTGGGGAAGGTTTATCTCCTTCCAGAGGAGTTGGACCAGCGAGAGTGAGCTCCAGATCATCGTGTGCTACATTTGAAGATGTTGATTTTGATCTGTTTGAAGGTTTTGGCAGAGGTACCGAATGGTGGCAAGAAGCTAATTGATGAGGATAGTCAGTTTCTTGATTATTATCATAGGAGTTAAGGCCTACCAGAAGAGGAGGCAGAATGGTGTCATGTTGAGAGCTTGTTGGCTTCAAATATTGATGACTAGGAACA…
>Contig_Hb_3648
GGCATGGGAACGGAAATGGGCATGAATCGGCCTATGATGCCATTTCCCAATGTTCTAGCTGGTGCACCCATGCCTACACCGGCTGCAGCAGCTCATTTGGGTCCAAGGTTCCCTAACCCAACTTTTCATATGCCCACTATCCCTGCACCAGCCCCTGATCCATCCAGAATCCAAGCAACAAACCAGTCAGATCCCATGCTAAGCGCAATAGGCACACAGAATCCAAACCTGCAGCATCGAGTACTAAATTTTTCTGATCCTTATCAGCAGTACCTTGGTCTGCAGCAGACGCAAACGCCAGTATCACAGAACCAAGCAAAGACTCGGCCAATCACCAGCAAACCAGGTACCAGTCAAGCAGCTGAGAATCTTGATAATCACCAGTCAGGGACATGACAC…
>Contig_Hb_3651
CTGTTGCCCGCACAGTTTGGTTGCCATGGCTTCCATCAACCCATGACCAAGAAGAAGACCGAGAAGAAGATGGAGAAGGAGTAGCTGAAATGGAAGGTGAATCACCATACCTTATGGAGGAAGAAACGCTAGAACTGAATGAGTCACCGAGCCCAGAATCCGAGCGGGAAATCGCATACGAGTGTTCTTCCATGGATGGAGCTCTATCTACATTGTTGTTGTTATTATTTTTCTTTGGCAGAGGTGGCAATTGTCTCTTACTATTTGTAGCTGCAAAATTATCTTCTCCAGTGGGTGAATCTACGGAAGATGGAAAATCTCTCTTACTGCTTACAGATGCATCATCTTTTGTAGGCGAACCAAAGGATGAAGGCGTTTGTGAGTTGGAGGAACGCTTTG…
>Contig_Hb_3654
AAGAAGCCTCTCCACAACCTTTAACCTGCAACAACAACAAAAGAACATTAAGTCATTCGATCAAAGAAAGAAATATCAGAATTACATCAGGTACGTGCATAAAAGAAGTTCTTGGAATGAGCTTTTTCATTGAGTGTGTGACCCCGTGCGGGGGAGGGGGATGGGGGGTTGTTGTTGAATTTATTTGATACAAGTGATGGAGTATCACATGGACTTCAAAAATCTGGAATAATTGGTCAAGGTCATAAAGAAGAATCTTTACAAAACTGTAGTCAAAGGTAGATGGGTTGCAGGTTCCATGGGTGCATTGAACAAAAAACTCAATTAATGCGTACAGAAGAGCAATTTGTAGTTCCTTCTTTTTCACAATCCAAAGATTCTAATGTATTTAATAAAAGA…
>Contig_Hb_3658
GTTTGTTGGCGCAAAGGGCTAAATGTTCCAAAAAGAAAGGGAAAATGTAATTTGCTCGCCCAAAATAGTCATAAAAACACACATAAGGAGAAAAGTAATCGATCTCGTCGCACAGTACAAGTTGACTTGCATAGGAACAAGGGCAGGGTTCTGCGAGAATGAGAGACAAGTAAAAATGTACATTACAGTTTGCGCGTAGACCTATCGGGGAATAAAACAGCCAAACATTGTTTCAAAAATGGCGCCATAAACTGAGTTGTGGGAAACGGCAACAGATTTTTGCGTCGTGAAACAAAGAAGGGTTTGCAAACCACCTCCAGAATGTGTGTTTCCACCAAAAGCGTTCCCCATCACCTATATTTAGAATTTTTTGCTTTTACCGCCGGACATGGACTCATA…
>Contig_Hb_3686
GGAAAATTAAAACAAGAATTTGCTCCAGATCTAAATTGCCACGTCAATTATTAGATTATGAATCAATGTCACTTTATGAGACCACCCAACACATCTCCATTTTGTTTAGCATGCAATTCCACCTATAAAAGATTCAATCTCAGTTGGATCACATATGACCAGTCTCATACAAAAAGAGGATTGTGGTATGACAACCAGTGCAAAATTTTATGACATTTTTATGAAATGGATCTTACACAATATGCTGCTGGGATATTACCTGATGAAGCCGTAAACAGAATAGAGAAAAAGGATCTATGTGGAAAATCCCAACTAGATTGAGATTGAGACTGACTGGAGTTGAGTTTATGTATCAACACAACAAGGAGAAGGCTTAATTAGGGAAAGGTCTAAAATAAA…
>Contig_Hb_3693
ATGTGTTCTGAACTTTTGGATCAACCTGCTGTAAACTCATTAGCAACAATATTTCAGATTGATCTTAAATGATTCATTTTCAGTTACTCCAGAAAGTAACGTAACTTATACCAAAATAACAGATGATTACAAAGCAAAGAAAGTGATGCTGCAAATTAAATGCTCTCAACTATGTCACTGCGCATCCCAGAGAAAAAGTATGCACACTAGAGGAGCAAATTATCATCTTTCCAAGAGCATAACGTATTAATAGGGCATGACCACTTATAGCCAATAGCATCTATATATCCAAACTTGCATGAACTACTTCATACATTTGGTATAATGTATGTCAAGGATAATGAATTAATTATAAGAAAACAAAATATGTAGAAAAGCTAAAAAGGGAGACAACCACAC…
>Contig_Hb_3695
TCCTGCACTATATCGATTTTCATCCTTTTCATATTCATCAAGCCATTTTTCTTCTTCAGATGCACATTTCCATTTCTCTACCTTGTCCAAAATTTCCTTCCGGCTTAGAGCTTGCTCTTTGGCTTTTCTAATTTGGTCGTCCAAGCTTATAAGCAGATCAGAAAGATCAATATTACCAGATTCTATGAGGCTTATAAGAATCTGCCTTGCTGCATCACTATCTACATCCATGTGAACTCCTCTGTAGATTTCTTCCAGCTCATTTTGCCTCTTGAAAACCAATTCCTTCAATTTTCCGGCTTTGAGAACATTCAGCCTTTCAACTTCAACCTCAGTCTGCTCAATAACTTCAAGAGCAAGGCACCCTTGTCTTGACACCTCATCCACTGAGGAAGAAAT…
>Contig_Hb_3703
GTTTCATGAAAAGTTTAGGGGTGTGATAAGTTTGTCAAAAAATTTTGGTGTATGATAGATTGAAACTTACAAGTTTAAGGGTCAAAAGTACCTTATTTTTGTTCTAATGGTATCCCTATAATAATAAGGAAGACTTTAGAGTTAAAAAAAAAAATGAAGAAGAAGAAGCAAACTACTTCTGGACTTAGTGGTTGATGTTTCTGGGTCTTGCTAGGGAAAGCCATTTTTCATTCATTTGTACAATTTGAGGCATCAATTATTGTGCTCTGGTCAAGAAAATATCAGAATCTTAACCCTCAACACTGTTTGAAGGCATTCATTAATTACTTATTTACCTACTATTGATGAAGTTCTGGATGCTACATTCCGCCGCCTTCCTGACTGATGAAACATCTCTTT…
>Contig_Hb_3704
TTTATCGATCTTTTAGGATGATCTAGAGGTAACATTGCAAAGATTTTGATCTAAGAGTTTTGGGTTTCTATTTTGTGATTCTAAAGATCTGTTTATTCATCTTGTTTGTATGGCTCTTTTGTTTCATGTGAAACTAGAGGAATTCGAGAACATGGAAAAGTTTACTGTTTTACTTTCCTTTTCTGTGTATTTCTTTTGAATAATAGTTTATTTATTCCTATTAATACACAAGTTGTGCTGGTGTGTGATCAGTTGAAATTCAGCATATTGCTTTCTTGGATATTTCATAGTGGAGAATTTTTAAGCTCTTAATGGGTGTAGTCAATTGTGATTTATCATGCTTGTAGCTTTGAGACAGCTTGTGCTGTATTTTTGTGGCTCAATTAGCAGTATTTGTCT…
>Contig_Hb_3707
CAGCACGTCCTCCAGGAACTTTTAACTCTGACATCAATAAAAGGTTTACGTCAAATAGTAATAAATAATTATCCAACAAAGTATTTTAAGCATATAGACGATCCCAACTAGTTTGGAATTAATACTTAGTTGTTGTTGTTCGAAAGTAGTTTAAGCATCCTTTTAAAGAGCAAACACATTTTCAGTGGAGAAGAGATGTAAGAATGATAATTAAGCTTAATTCAGAATGGCTTCCAAAAGGGTCTAAACTCCTTATTATAACAAAACTTATTACTTTTTCCTATTTCTTTCTACATAAACATGCACATAACGGCGGGAGAAAGTGAGATAGGAGGAGAACAGAAGAGAAGGAAACAAAATGCAAGCCGATATTCAGTGCGAAAGAAGTATGAGAACAAC…
>Contig_Hb_3712
CTTGAACTGGGGAGAGTTGCAGCTAGTAAACTTCTTGAGCTGCAACCTGAAAATGAATCTACTTATATTCTTCTATCAAACCTGTATGCTTCTGTGGGCATGTGGGGTGCTGTTGGAAAATTGAGAAAAGAGATGAAGGAAAAAGTACTACACAAAGAACCTGGTTCTAGTTGGATTCAAGTGGGAAGAACAATCCATAACTTTTTGGTCGATGACATCTCACATCCTCAAAATAAAGAAGTTTACGTAGAGTTGATAAGGCTGTATGGGCAAATGTTAACTTTGCCAGAGTTGGAACTTGATGGTGTTTTTCTATAGACCTATGCTTTGTGAAGCTCAGGAAATTTCCTTAATTTCTATAAAATCCAACAGATGTCCGTCACTTTTCTTATTACAACA…
>Contig_Hb_3720
CCATGCGGTTGCTGATGGGACATCATTCTGGAACTTTGTTAATACTTGGTCTGAAATATCTAGAAGTTCTGGGGAAACATTGCAGCCTCCTCCAGTCCTTGGATATGACTGGTTTCTTGATGGGATTGATCACCCAATTCGGGTTCCCTTTTCATACAATGAAACAATTTCCAATAGGTTTATCTCACCACCTCTGCTAGAAAAGGTGTTCCATTTCTCCAAGGAAAAAATTGCAGCACTTAAAGCCAAAGCCAATGCTGAGATGGGCACGTCAAAGATCTCATCCCTTCAAGCAATCTTGGGTCGTCTTTGGCAATCCATAATTCGCACTAGAAATCTTGATGCTGATCAAGAAATCTATTGCCGGATACTGGTAAACATGAGGCAAAGATTGCAGCC…
>Contig_Hb_3739
TTGGGTTGTAGATTATTTTTTGTTTTCTGAAGTTGATAGCGTTTATAGGTTCTGTTTCCTTGCTATTAGAAGAATGATGAGTGGAGATAACTTCACTGAAGGGGTTTCCAAAAAGCGTGTTGTTTTGGGAGATCTGACCAATTGTCCCATTGAAAGAGAGTTTTCATCAGTTTCGAATGATGTGCGGCTTAAATCTGGAGATGGGTATGGTAAAAGACTGGTCACTGAAGATGAGGATTCACGTTGTGCAAAACAAGTGTGTTTAGGAGTCGAAAATTTGGTCAAAGAGAAATGTAAAACCAAATTTGGGATTGATAATAGTAGCGAGAAAGGTTTGTTTCTCATGGAAGATAAGCAACCTAGCGATTCATCACCTACTGATAGCGATATTGATACCTC…
>Contig_Hb_3740
CTTCATTCGGGTACCTCCTGTGTCCTCTGTGACAGTATTCATTAGCACAACAAAGACATTGAAAATCAATTATGACTGCTGGTTTTAACATCAACGATCCTCAGGCATCACCCAAGTCATATAAGAATTATAAACAATGTTTCGTCTTGCATGGTTATTGTGACCACCCGCTTTATCCATTCCAAGTATAAAAGAGATCCAATTTAATACTAATAACAGCAGAATTAGAATGGTAATTACTTACAGATAGTTGCAACAAACACACAACTACAAAATCTAAAATAGTAAGAGCTTACAAATACACAAACAACAATATAAACAGGATAATATTCACAACAGTAATTAAGAAAGCTAAAATCACAGAAGGGTGGTTTATCCATTCATATGTATATGTGCACA…
>Contig_Hb_3746
ATGTGGTGGAACTGGGCAAACTGTATCGGTATGCTACAAATTGACATATGTTTTCATTTTGTGTTTCTTAAATTCAACTTTACTTTCTTAATTTCCCATCATTCAAATATTGATCATCTAAAAGTCTATGGTTGGCATTTTTAATCTACCATATGCAGTGTATAAATATCTGCTTTTGGATTTCATCAGTTAGGCAAATTCTGTAAATTAATCTTGTCAGCTATTTTTCCCATACATATTTTTTTTCTACATGTTCTATTTCATTTAAGCTTTCCTAATGTCTTTCCATATTGTCGTACAAGTCTCAAAAATATTGCAATTGACAATTGCGCTGTTCAAAGCGGTTCCACTAGGTCGTATACATCTTCTTGTGACTTTTCTTAGTTTACTATGTGAGAT…
>Contig_Hb_3747
TTTTTTTCCATAAATAAACTATGCTAGAACTCATATGAGATTTTGCGACTATGAATGTATAAGTTCAAGATACTGAAGCTTGATAGTGGAGTTACAAGGGAGGGAACAAAATACGAATTGGATACTTAAACAATGTGCTATGGTCTTGGCCATGACCTGATACATCTTCACATTCCCCGGCAGCCTGAACCACCTCAGAAATTGCTTGCTGCTACACTCAGACTATGCCATCTGCCATTCTCCTCCTCTTACTCAACTTTCTTCCCGCCACAGATGTGAATTACTAAGCTGTTTTGCATTAAGTTCTTGAAATAGCAACACAAGAATCCAATAGCAATAACAAGCAAAACTACATTCTTAATCTTCTCATCTTTTTTTTCATGCCTGAGAGATTTCAGT…
>Contig_Hb_3756
CTAATATGCAATATTAAAAATATTTTTTTTTTTTTTCATTGATCCATGATTTTTCCGATTAAGAAAATGAAATGGAAAATTTTAATGGTATAGAAAGAGAACTTTTAGGCATGGAGAGAGGATTAATGCGAGAATACCTTTAACAAAAATAAAGAGAAGTATTAGGTAAAGTGGGCCACTGATGCAAAACGTAAGGTGACGATAATTATTATTCTGTAAGGGACCCATCAAAGCATAGACGATTTGGTGATGGCAATCCAAAGGTAAAGTTGGTTGGGGTAGGGGGTAATGTCCATTTTGTTTTTTGTTTTTAAAAATAATAATTTCCAAACACTTTCCTGGCATCCAAACAGGAGTTTAATAACAAAAACAACTTACAGGATCATCAGTGACAGGAGA…
>Contig_Hb_3778
TTTCCGACCTCTAGGTTGGGGTGTAAATAGCTCATTTTAGTTGCTTTGGTTGCTTTTCAGCAGATCCTAGTGATTGAAATGGAGAGGGTTTTTTTATGATGATTTGTGGGGTTTGTTTTCTTCTTTAGACAGTGTAATGTTTTTAAACTTATTATTTTCAGAAGTTTTCATCATTGTATCCTGAATCATGGGCATTGGGCAGTGGAGATCTGTGTGGGCTATATCTGGTCAAGTAGCTGATTCTTTTGACTTATGGGCAAATGTATATGAAAATTCAATGTATTTGATTTTAAGGGATCGGTCCATCTTACATGCTAATGTTCATGATGTGTGCTCTTTTCTTATATGGGCTGTACTAGTAATAACTCAGCAGTGCAGGATCTTCAGAACCGTGAAAGT…
>Contig_Hb_3786
CATGAGCAAGGGTTATCTGAGCTTGAAGGTTGTGGATTACTAGTACAATACTTCTCCAATTTGGTTTCTTATTTAAGTTGATGGGAAATTTTATTTTACTTGTTACCTGTTAATTTTTTTCTTCTTTTGGCTCAAACTTCCAACTGTTATATTAGGATGGTTACTAAAAAGGAAAAATTAAACCATTGAATTCTATTACTCTCTCTGCAAGTATAACTTGTTTGAATAATCTTCTTTATTACTTTCTTCAAATATCACATTTTAGAGTTTTGGCGTTTGAGCCTTATGGCATACTTGGGTTGCACATGAGCACCTACTGTGTTGATTGGGATACGTGTTATTCTCACTCAGTTACCATTTTCTGGCAGGCGCCAGATGTTGGCAATTTTATTTGAAATT…
>Contig_Hb_3792
ATTCTCAATGAAAAAACATGAACACTGACTTTCCAAAGGAGTAATTCCAAGTTGGATTATCAAAAGATGAAAAGAAATATTCTCCTATGGTTTAATGCTGCTCTTCTGGTTATGTCCATATATGACCTCAACATAACAAATAAACAACCTTCTTTGCTTTGCACTGAGAAACATCAATACTGACATTAACAAGTCACCAACTTTCTCAAGACTCAAATGAAATTACATCACTGCATATGAGTGGCAAGGGCTCAAATTCATATCATATTGCAGCATAAAAACATCACGTGATCAAAATCTCATTACAAATAGTGTGAATGTTCCAGGCTCCAAGATCAAACTAAGAATTGGTAAATCCAAATATCAATTTCACACCTTTATTTCAATTATTTTTCTGAT…
>Contig_Hb_3799
GGGAGCCCAATAGTTTTCAAACTCTTTTAATGCCTTAGTATGAAAATTCTCGCATTTTATCTTGGTATCTAGATATGATAAGGATGCTTCCACCAATGCAAATAAGTCTTCTCATAATGTAAAAGAAAATCATAATCAAGTAAAACCTAATGCAACATATCTAGTGATCATTTTCTTGAATTCTACTGCATTTCATGGATTCATTATACAGAATTTATATTGCTTCAAACAACTAACGCAGAGAATTAAGCCTTTTGTAAACCTTTGAAGGGTGAAAATAATTGAATGTAAAATACTAACCATTCTCTTCATGATTTCTGCATCATATAGGCATGAAGATGCTCCGCTCTTCGCCTCTGCTACACATGATCGTCTTAAAGCAGAGATAATGAGAACATT…
>Contig_Hb_3804
CCATCTTAAAAGGTATGCTAACTCCCTCTGATTGAAAGAAATAGAAAATGCAGCAAAATAAATAGTGTCAAGAGCGAGAGAGAACACAACAACATCTAAGAAGAAGTGGGGAGATGTTGATTGAATGAAATGATGAAATTTAACCCGGAAAATAAAAAATTTAACATACAAAAGCAATAGCATAACTAAAGAATGTAAAACAAAGTTACTGATGAATCTGCCAGTACAATGCTGACATAGAGAAATTAATTCACAGAGTCAACTTCGGGTCGTCTGCAACAAAAACATAGAAGCCTGTACGGACCTTTTTATTTGATTACTAAAACTAAAACAAGTCACTATTAACATCCCAATGCCAAATTACATAATTACATCAAATTACTGCCACATTTAGCACTA…
>Contig_Hb_3811
GCGTCGAGAAACTTGTTGCTGCTGGGGAGTCCCAATCTCCAATCAATCAATGGAATCAATTCGACATGTATGAGCATCTCCAATTGATGTAGCAGATCTTGAGATGGAGCCATGGAGCTGTCAGTGGAGGACGAGATTGTGGAGATTGAATAATTCAACATGCAAGCATCTCCGTTCTCCATCGTCACGATGCGTGCGAGAAAGGAAGGCGATGGAAAGACGATACCTGAGAATTGAGTTTGAGCTATTGAGATGAGAGGTGAGCTCCACAGAGTACTACAAGTCTACAATTGTGATTGAGAGGCACTAGGTGAAGTCAAGGGTGTAAGATGAAGGTTAACTGGTCGCGGGCAGAGGGAAATTAAGGGGAGATGAAGGTGAGGGATGGTTGAGCGTGCT…
>Contig_Hb_3812
TGGGAAGCGAGCAACTTGGGAATATCCATTTGCTGTTGCTGGCATTAATGTTTCATTTATGTTGATCCAGATGTTGGATTTACAGTCAGAAAAACCAAAATGTCTTCCAGGAAAGAATTTTGTTAGATTACTGGGAGAAGATGAAGCTGCTTTTGATGTACTGTTCTGCGCAGCTTTTGAATTGATGGATGCTCAGTGGCTTGCTATGCAGGCTTCTTATATGGAGTTTAATGAGGTGTTGAAAGTAACAAGGGAACAATTGGAGAGGGAGTTGTCTTTAGAAGATGTTCATAGAATAAAAGATTTGCCAGCATACAATCTGTTGTATCAATAGCATGTTGTTATTATTATTATCATAATCATTATTATTTATTATTAGAACTATCAACCACTACTGAA…
>Contig_Hb_3813
TCTCATCAACAAACTCAGACTCTATTCCACTTGTATCTTCTTTCTCTTCTACAATCTGCAAGTTCAAACAAGTCGCACCAGTCACTGCACATCTAAACAAGTGTTGAAAGTATCCATAAGTTGAATTCATGTCCTGTATACCTCCGTGATCCTGTCATGTACAAAGAATGACCAAAAACTCCCCGTGTCCTCCATGTTCCGTTCCGTACCGTCAAATGCAGGATATGTACTGTTTTGGCCTTGCCCAGGCCATGGCTCAAAAGCCAATGTCCCCATTTTTCATGTTCATCATGAGCTGAAACTCATGAGTGCCTATGTGCTGGTTCCACGGAGTTGACTCTTTACGCCCGGCGGGCACGGAGAGCAAGCTTACGGCCAAAGCCCCAAGCGAAAGCCATG…
>Contig_Hb_3814
TCAAGTGGTCCAACCAACAAAGTGGCCTTTTGAACATCTCGGAGAAGGTACCACCCCAAAGTCGCTTTCGAAAAAGACCTTCTGCACAAGGCTTGCCCTCCCAGAGCTCCAGGCCTCCAGTAACAAAGCCAGGTACCAAAACCACTGGATGCTGAGCAATCAAGCCTTCACGTTTAAGTCTTGTTCCAGGTGATTCAGGGACCTGAAAGCCAAGCAATGTGGCCGGCAAACAGTGATACAAGAAAAACAGAAGCCACCAAATAGTGCACATATACCCAATCATCCAACAACAGTAGTCTATGCAACTCAATTCTCTGGGCCCTCTTTTAGTCTTTTTGTTGTTGATTTCTAAGCCATTTTTGGTAGGTGGGGCAACAATTTCTTCTTTCTTCTCGCATT…
>Contig_Hb_3815
TGTGCAGCAATATGTACTTCATTGAACCTATCAATTCTTTGGGAAACAGCTTTCTTGAATCTTTTATTTGTAAATTGCTGAAGCTACTTCTTCCAAACACAAGTAATTTTAGTGAAGAAATCTAAATAGTTAGTTCATGACTTATTTCATTTGTTTGATGCGATGGATGATTATCTGCTTAATGAATTTGAAATTAAAATGGAGCTGAAAACATCATACTGTTATGGTCGTCAACAGAAGTGTGTATGCCAAAATATGTTTGAGCCATATCTAATTAATTTGTCCATTCCAAGGTCAGTCATCACAATTGAAGTGGATCACGATCTGCAGGTATATCAAGTTTCAGGAGTAGAAATTATGACAAATTGCAGTTCTGCAGGAGTCCAAAGTGGTCTATCT…
>Contig_Hb_3826
TAGGTAGGCGGCGGATGTGTGACGTTTGGAGTTGTCGTTCGTGCACCTGTCCCCAATGGAAGAATGAGTGATCCGTTCCCCTGCAGATCATGGCCTTACCACTCGGTCCCCGATGGCCAGCGGGGGATTCGGTATAGCAGCTCACGTTCGTTTGCGCTGCGCGTTCCCGCTGGACTGGACACGTGTTAGCTGTAGGAAGTATGGTTCCGAAAGTGACTTCGGTTCGCCAGTTCAGGCTCAACTCCTCGCTTTACGTTAGCGGACCTACAGGTCGGGCCGGGGCTCTGCGCTCTTTCTTTCTGTGTGGGACGATGCCGGGGAGAGAAGGGAATGCGTCGAGGCGGCGAACAACAACAAGACAACTACATTTTGGCTTTTCCCTCCATGAGATGAGCCCAG…
>Contig_Hb_3836
TATATTTCAATTTTTTATCATTTCAATGGGCTATGTCAGTCGGAGCAAAAGATTTGACAGAAAGGTCGGCACTCTAAAAATACCTTAAAATTTTTGAAAGAATGGAACTGAATTTTCTACATTTTCCATTGCCCACCGACTGCACCTATCTTGGGTACCTTCTCGAATTGCTATCTCTCCTCAATGTCAATGGAGTCTCTTTAATCTGCCTTGCAATATAGAAAACAAGAAACCACACGCCCAAAGCCGACCAGTTCAACATCAAATTGTATTCCATCTCTACTGCTTCCGTTTCTTTGCTTCTTTCAGGCGTTTTCACAAATGGAAGAGGACAGTGCTATGACTGTCTACAATGGCAGCGCCATTACAGATGCCAAGAAGAACCCATTTTCCATCAAG…
>Contig_Hb_3846
CCCCCCCCCATTTTGAATGGACTGAAATTTTTGAATAATAGAAACTTCTCCATCTATTGGTAGGATTGAGAACGTAATACACAAAACATAAAACAAGAACCATTCCTAATTTTGCAATTAACCAAACAAGCTAGTAGATGAGCACACTACAGCTGTAAATCGTCCTTCAAGCTGAAATCTTCCACAACAGACCTCTTTGTTGGCCTTTGCACCTTGGTCCTTGGGTTGACACTGAGGGGTCTATTTATCAGTATTCCTTTGATATTGGTCAAGGACCATTCAGACTGCCATATCTGCTTGCAGAGCGCTTCCAATTCTCAAGGAGCAAAAACTTGAACCAACCAAAGGACGGTGAAAGAGAAATCATAAATCTCATGTCAAATTTGAAAAAATAGTATC…
>Contig_Hb_3856
ACCGCCTTCCCATAGCAGTACCAGTTCTGCAATTAATCAAATTTCATCAAAACTCGGTAATAAAATTTTTTTTTAATTCCTATAACCAGCATCTATTAATAATTGAAATTAATGAAAATTCTATTTAGCAATTAAAATTTCATTGACTTGACCAGATTTGGTTACCAACTCTACCTCTAGTATGCTAGGAAAGTTCTTTGGCAAATCATAAATACAAGACCAGAAAATTCAAAGTTTGTCCTCACTATGTGGGAAAAGATGATGGCTAATTCCACAGAAACAAGTTAGAGTTTGAGATTACTATTAATGATGTGATGATGACTAATTCCACAGAAACAAGTGGACGTTGGAGTTTGAGATTAATATTAATGATGTTTAATTAATTAACCTTAGTATTCT…
>Contig_Hb_3862
TCCAAAACTGGTAGTTGATTGAAGAAGGAGGCCATATCTTATGGAACAAATGATCAACCCAGCCTTTCTTGCCCTCCATTTCTTTTTGAAGAAATGTTCCATAGCCTTCCTTAGACCCTGGTGGTTTAGCATAAACTTCTTTCTCTTCTTGCGGAAGCTCAAAAAACTCCTTACCCACATTCTGTAATTTTATTATAACTTCACTAGGTATGCCATGGTTGATAATCTGAAACATTCCCCACTCCTGGCTGGCATTGATGATCAAACCATGTACCTTTTCTTGATCTGGGTCGCTCATATCGATCACCTGTACGCCAGGGTCGAGCCCATGAACGGTGGTGAGTGCAGGCTGCTCCTGTTCCGATCTAATATATGCTTCAGGGATGTTGTCTCTGAAGG…
>Contig_Hb_3869
AAACCTCTTGTATGTACATAGATGCCTCCGTATTGAAGAGGGTAAAAGATGAATAAATTGTCAGCAAAATGCAGCTAGATCACCCTCCCGTGTAAAAGGAAGGGGCAGCAAAAGACAAAACTGAGTAGATAATGGATTCTGTTTTTTTTTTTTTTTTTAAGCTCAAAAGCATCGAAATGTAATTGTCTCGTTGACAAGACTTCAAAATATTTTTTGGTTCAGTTCCAACAATTAGTGGCACAAGTAAAACCATACACCCCATCAAACTAGAATTAAGGGTAGGATTTGACTAATAAAATTTGGTGAATTGACTTCTATAATGTTGAGACTACATGTTACTGCTCAGTTTGAGAAATAGCACCTGAACTTATAAGTTAATCTAAATATATAATACATGGA…
>Contig_Hb_3889
TCATCTCACCACCTATTTCTAAACCTAAATTGAGGGCAGGACATCACAGTTCAATGTAATTTTAGATGGGTACAAACACCAAATGAAAACAATGACATCCTACCAAGCTGTTAAAAAATGATTTAAATTTACTCAGAGATAGTTTAAATAACAGAATGACTAAGTAATATACTCTAATTAGGAAGTAACTGGCTACTTTCCAAGCTACAATGTCCACAATAACAGAATAAGACTCACCTGTTTCTAGAAACTATTATTGGCATCTGTAAACACCCTACAATAACAGTATCAAGACTAACCTGTTTTTTAAAAAACTATGCTTGGTATTTGTAAACACTAATCCTACACAAAGTTAATCCATTCAATAAATAAGTCATATACAAAATTAATCCATTCAAT…
>Contig_Hb_3905
TCGGGATTGGAGGGGTTTTGGATTTGAGGTTGTCTCTTTTCTTTGTGACATAGTATCAATAATTGATTCTTGTGCATTTTTTGTTCATTCCTGACTTGTATAACTTAGAAATGTTTGTGGTAAAATACCTGCTTCTAAGAATTATTGGCCTGCATTTCACTTGGTTTTAGACGTCACTGGACATTAAAAGTTATTCTGTTTTGTTTGTTATCATTGTTTTGATTCTTCAAGCTTGCTCTGTTTGTGAAAGTTGTCTGAGATATTAATTGAAGACAGAAGCAACAAAAAATGATGGTAAAAGGAATTTGATTAATTGGGTTGTACAATTCATAGATATAAGGAGTCAATTTTCAGAACTGATATCCAGTTGAGATGGTAATGATAGGACTTATCATTGGA…
>Contig_Hb_3911
TTAATGTCCTTTTTGTCCGTGATTTACATTCAATCATTCTTTTTTGTCCTTTATAAAGTTTTTGCATCATCCTCACTTTTAAATATAGAATCAATGATTGGCAGGTAGTGGACTAACTTTTATTGCCAAGTCAAGCAGTTGATACCCTTTAAGTAAACATAGAACAAACATTAATTGGTTACTCCAGAAATCTTCCTAAAATGACTCTTGTTTAATTAGGTTGTAATGATTGACCTCTTAAGATTAGCTGAATTTTGCAAGATCAGATAGATTGTGTACCCTATAAAACACATTCATTTTAGTATAAATCAGTGAATGCATTAGATCAGCATGACTGCCAAAAAGAGGATTTGAAGCAGCAAGCATGATAGTACTCTTTACAAGTATCTAGAAAGACAT…
>Contig_Hb_3914
ACATAACGTCTGTAACAAACGTGTGAGATTACCATATAGGCAACTTGTTAAGGGGCTAATACAATATTTCAGCAAATACCTACTAGTTTAGCATCTACTAGGCAGATAAGAAAACTAGAAATACAATCAAATTAAATTCTTTAAGTTAGTAGAGACCCAGCCAACAGGAGACGTAAGTGAAAACCCACTTCAATTTCTAATTTTCTAATACTTTACCTCCACTTATATCAGCAAACAAACAATACGGCATCTTTAAACAAAAAAGAAAAGCTCTTGCACACAGATATCCGTTTCAGCAAATGAAGTTTCAAAATCAAATCAGAAGAATCCAACAATCAAAAAACGCAAAGCAAAAGAACACATTAGTATTAGACCAACAGAGAATCTCCACGCATTCAA…
>Contig_Hb_3916
AAAAAAGTTCAAAAAGATGACACATGAGATGAAACATGTCTTACACTGAACATCTGATATGTAACTATGTCTGAGTCCTACAACTTGAAAGATTTTCATTTAATGGTATCTGCAGTTTTTGCCATCCTGTTGTGGAACAGATTTGAAATCTATTTACTTACTGTTTGAAATTTATTCTCTTTTTATTCTCTCATTTTTTTTTTCTAGGCCTCTATCCAGACATTCCTAGTTATTTTCTATGAATTTTTTTCCCCAAGTCACAACATGCATATTTGGATGTGAAATGTATTCTGTTTCATTCATTGAATTTAAACTTCAAGGCTCGACTAGTGAAATTATTGTTTTACAAGTCTTATCCAACTATTGGAGTTAGATTTGTCTCATGATTTGTGTTTGTTT…
>Contig_Hb_3921
TCACATCCGACAAAATGTGACTCTCAAGGTAATGCCATGTTCCTCTAAAAGGCTACTAACTGTTTGGTATAAAATCTGCATGTTTACTTGAAGTTTTGATTAGTGGAAGTTTTGTATTTATGTAACAGTGCTAGCGCTGTTGTCATTATGTAAAAAATTTCAGTGCATTTATTTTGTTTGCAACATGCATATGTTCAAATATATGGTGGTAATCCTTACATTTTATGTGGTGATTCTCCATAAATTGAACATTGTATTCAAAATTGATGCAATGAAAAAGTAAGCAACTAGAGATGAAACAGTAACAGTAACCAATTAGTCAATGAGTATATATCTAGTTCTGCAAGATGATAAGCATATTTTTTGTTAGTTGTGGGCTCTACACAAGTAAATCTTTTG…
>Contig_Hb_3923
GCTCTCTTTTGCGGGTCACTTAGGACCTGAATTAAAAATGCATCAGGACACCAGGCAATATAAATATATGAAAATTAACTGCCTTTCATATCTCAAACAAACATTGCATAATCACTGAAGAGGGAATTCAGTGTAAATTCGCATTAACAAAAGCAATGCTTTTAATCTTCACTTGGTCAACAATGAAACGGAGGATAAAAGAGGTTAATTCTCCCCATTATGTTAAATTTTCCAAAAGCATAGAATCACTGACTTTTTCCATATCAATTCTTTTATTTTTTAGTGTATTTCCAATAAGAACTACAGAGAAGAACAAGAAATGGATATTGCACAACGCCCAAAATACATATATTATATAGATATGATTCTTCCCCATTTCTCAGCCAGCCAACCAGGAGA…
>Contig_Hb_3928
TCCGCTATGGCTGTTACATGTAGAAAGGACGCCTTGCTTCAAATGCAAACCAGAATTTATTTGAATTCTGAATCTTGAAACAAATATAAAAATGAGCAATATAGAAGTTCAACTAGAAAATGAAATTATCTGTGAGGCTCCTATCCTTAAATCTGCAGAAGATATGGGGATCCGAGATGCATAAACATGCAGAGATTATGAAAATGGAAATTATATGCAGGGTCCTTAAATTGGACATAATTGTCAAGTTTCCATTTTTGCATTGGCCTATATTTTTGTTGCTAAATATCTATTGATGTTTTGAACTTTGAACTGCAATTTCTACCCCAAAGGTTAGGGGAAATAGGGAAAAGCTTGATGCTAGTTTCATCTTGTATCAATTTTCTTGTGGTGGCAGAA…
>Contig_Hb_3934
GGGAAATAAAGTCTCTAAATAGAGGTTTTTGTTTGGTTCTTTTCTTTTATTTTCCCCCATTTTTATAATGATTTGCTTGCAAGAGGAATGAGTTGTCTGTTTAGTTAATTATTAATTGTTGCATTTAGTCGTCTTCACTATGCTTTGACTTTGGTGTTGAAGGGTTAAGGTGAGCTTGGATTTGTGTTTGCTGTGTCTTTGTTCCATTATTAGTCACAAAATGAAAGTTCTTTTGGGTTTAAAAGGTTGTATGGAATCTTTTTGTTCGGGTTGATGAAAAGTGAGTTTAAAGGAACTAAGTCATCATTTGGGGAAAAGACCACTTTACATTAGCATGTCTGGCAACTTAATTAAACTTGTGCATGATTGTGGTGTTCTTGCTGGAACTGAGCAGGTTTC…
>Contig_Hb_3946
TAGTGGGCTCTCCTCTCAGAATCTGAAAGAATCTCGTAAGCGGCGAGAATTTGAACGAAACGGTGAGAGGTGGAGGAACCGTTCTTACACTCGGCGAGGTCCGGGTGAGTTTCTTTAGCTAATTTCCGAAACGATGCTTTGATTTCGGCGAATGAGCTGGTCTCGGAAACTCCTAAGATATCGTACGCGTTCACTCCCGGGAACTCGGACTTAGTCCAGTCAGTGGCAGAGCTGAACCAGTGAGTTATAGAACTCGGATTCGAGTACAGCAAGATATAACAGCGCCTTTTTCTGTGGCAGCTGTGATTTGATCGAATTGAGATAAAAAAGAAAACCATTTTCCTTCGTGTTTCTCTTTATTCCCAGGGAAGAATCAGAAATGGTGATGATACTACCGAG…
>Contig_Hb_3951
TATATCAGCACTTTGGAAGAAGAATTACATCGGGATTGCTTGAAACAACTATTATTGCAACCAAACTTATGAAGTTTCATGAGGAGTTTGTGAGACAAGAAGCTTTACTGATGCTCCAAAAAGCTTTGGAAGGTTGTGGTGGTAGTGCTGCTTCATCAGCATATATTGAAGCCTTTCGTCTCATCACACGTTTTGCTGTTGGGGATAAATCATTTGTTGTGAGAATAGCTGCTGCTCGTTGTCTGAAGGCATTTGCCAGCATTGGAGGACCTGGTTTGGGACTTGGAGAACTTGAGAATTCAGCATCTTATTGTGTCAAGGCCCTTGAGGATCCTGTATCATCTGTCCGAGATGCATTTGCTGAAGCTTTAGGTTTGTTGCTAGCTCTTGGAATGAATC…
>Contig_Hb_3963
CTCTCTCTCTCTCTCTCTCTCTCTCTCTCACATATTTTAACAGAGCCCGTTGATTTGTGCACATGCACACATGTAGCTCCCCAAAACATCCACAAGGATAATTCTATTCCAAGAAGTTATAATAATGAGGAAAAATGCTCCATTTCAACAATTCCCTTCCTAGAATTACAGGAGCAAGTGCTCCAATAACATGCTTATGTATTATGCCTACTTGAAAACAGGAGCACATATGCCTTCGGAGTGGAGTTGCATAGTTATGATCCCATTTTAGCAAAGGCTATTTATGGAAACTTGGTGACAAGCCTCTCTTTAGCAATTATATGTTTGTGGAGTGAAGTTATTGATGGAAACAAGGGTATCCTAGCAATTTTATTTTAAGTGGATATCCTTCTTACCAGA…
>Contig_Hb_3965
AGAGAGAGAGAGAGAGAGAGAGACTTTTTTTTTCATTAAACTTGTTATTGATTTTAAACAAACTTTATTGTTTTCTGTCCTAATGACGATGGCAACTGCCAACTTGCATTGATGGCGCATTGCACCATGTTTACATGAACACATTTTCCGCAAGGAAACTACTGTCTTTTGGTTTTCAGACTTCAGTGATATGAAGAAAGAGGCCCTATTTACCTGTTACATTGTAAAATAGTAAGAGTGTGGTAGTTTACATGCTTTTCTCGAAAGATAATATTGAGGAATAGGTTGATAGTACAGATGATAAAGCTTTGAGTTGCCTTTAAAATCAGTTATATTTACACTTTTTTTCTAACCTTTTCATGGGTTGGACTACTTACTACATTTGCAAATTTACATTTG…
>Contig_Hb_3974
ACTACATATACCTGCATGTATGAGATTACAGCCGTTACATACATCATAAAAATCCATTTGTCATTCACTAAAAATAATAACCAATAAACTGTCATTCAACTCAAAGTTTCACATCCTACTATAAACTGCTTCATTACAGTAACAGGTCTGGAATAAGCTATTATATCCCAAGAATTGGGTTAACATGTATTGCATTAAAGCAAATACTTTGTAATAGACCAGTATTTTGCTCTACTGCAACTAAAGATGACCTTTATGCAAGCTAAACTGGAAATTAATAGTATTTCATGCGAAACAAGTGTTTTTACCTTTCTCTCTGAAGCTAAAATCCTAATTGCCAGATATCAAAAAAAAATTACAGTATATTACAAGAAAAATTCCAGTTCTGTCTCCCACAAA…
>Contig_Hb_3976
TTGTTATAAGAAATGGATTTGAGTCATCGGTGTTTGTTCAAAACAGTTTGGTTCATATGTATGCTGCCTGTGGTCATTACGAGAATGCATACAAGCTGTTTGAATTAATGCCTGAAAGAGATCTTGTCGCATGGAATACTGTGATTAATGGATTTGCTCTAAATGGAAAACCCAATGAGGCTTTAACACTATATAAAGAAATGGGTTTGGAGGGTGTTGAACCAGATGGATTCACTATAGTTAGCTTGCTGTCTGCTTGTGCTGAGCTTGGCGCTTTGGCCTTGGGTAGGAGGGTTCATGCGTATATGGTCAAAGTTGGGTTGAATGAGAATATGCATGCTAATAATGCCCTTTTGGACCTTTATGCAAAGTGTGGAAACATCATAGAGGCACAAAAAG…
>Contig_Hb_3986
GCTGCATTGAGATCACCATGATGCTCCTATTGCAGGAAAGAAAATGTATTAAAGGACAGGAAGCAATTCATTTAACCAATTGAATGTAGAAAAGTTAACCAATTGAATGTAGAAAATTTACCATCAAGAAGCTTGGCCCAAAATTCTAACCAGCTAAAAGCATAATCCTTGTATCTTAAAATCAAATAGGCAAGACAAGTCCAAAATCTAATATTCACTTGTGGAAGCAACAATATGTGATGGAAGAGAATAAAACTAGTATTCACTTGTGCAAGCAACAATACGTGATTGAAGCATACAAATAAGAATAAAATTATACAAATTAGGGTGAAACAAAACTGCATAAAAAGTTCCTACTTCCTACTCCCAAGCATTCCATGGGAAAACATGCGGTCATGC…
>Contig_Hb_3998
GGGTAACAATGTCCAAAATCTGTTCACTTGTTTGTATCAGAATCTTCATTGGTTCATACACTAATAATGAATCTTCATTCTAGCTATTTTCTCCGAGATAAATAATCACGACCATCTGCATCAGAATCTTCGTTGGCATCGAATCTGACACTGAAGAACTTTCCTCTCAATTTCCAACTCTACTTGCACTGGTTTAAGATGGACAGAGCCTCTTTCCTTTATGTTTATTTACTCTGATGATTATTATCACTTATTCCAGCATTCTATTATCTATTCATTTAAAGATGATTGCATGTGCTCTGTGCACGCATGAACTAGACTAAGGGATGTTTAATGGCAAAAGGGTAAGAAATCACCCCAAAATACAAAATGTCTCATAGAACACTAGGATCATACAAA…
>Contig_Hb_4002
GCACCCCGACCACAAACCACCACAAAGGTTTGTTCTCAGTGCTTCCCTGCCCTTTCTCTGTTTCGAGATTTGTTGATTTATATATGTATGTACTGAGAGAAAGGAAGTGAATCCCTTGGTTGATTCGCAGCTCAAACCCTAGTCTAAGATTAAAAATCATCAAGTTTTTCCTCTGTTCTTAGCTATTTAATTGCTTATCTTTCTTCTGCCTATATATATCTATATGAGACTGAAATTGCCCTAATTCTATCTGAACTTCATGTGTTTTCTTATCCGTTGTTTCTTGTTGTTTGTTTTTATTGTTAAATTGTTAATTTTTTTTTATGGGGTTTGCTTTAAAAGCTTCAAAGGCATCTATTATACTCTGAATTTGTAATATCCTTCAACAGTAATTGCAGC…
>Contig_Hb_4004
TGACAACTAACATAGCAATGTAGCCCCTCAACGTTGTATTCCGATGCTCCCCCATCTTGCAAACCACAGTCCCAACGCATTTACCTTTGTGAAACGCCAGGAAAGAGAGCTGAGGCCATAGATAGACGAAGTAACGGTAAGTGAAGATAGAATAGGGCTCGCTGAGTTCTTGGTCTACGAGGCTCATAATTAATGGCAAGTGGTGTTCGCCGCCGTAGCTTACATATTCTATCTCCAATGCGTTGAATTCTGCCTTTTTTTCTCTTTGTTGTTCTACTTCGTTGCTTTTCTCCATCGTTGTTAATTTCTCTCTTTCATTCGCTCGACGGTGACGGTCTGGGGCTGGACGACGGCTAGCGCAAATGAGTGATTTTGGGCGGAATCGGAAGCAATTAGCAC…
>Contig_Hb_4011
TGGATCCTTCTCCTTCAGCCCATATTGGATTATACCGTCCATTCTTGAATTCCACTTCCTCTGTTTTCATCCTTTTATCTTCGCTGCTGCCATCCAATTTATCAACCTTTCCCACCTCCTTGAAGATTACCGATGGTGGTGTAATTGTTCTATTTTCATCACTATTCTCTAAAACCTGCTTAAAGAATTTAGCAAAAATTCTGCAATTCTCATCAAGAACCTCCTCATAACTTCTTTCTAGCTCCTTCAACTCCATAGCTTGTCCTCCACTCATTTTCGACAACACCTTGGAGGTAGGAAGAACCACTGACACATCACACATCGAATTTTCGTCGCTGTCATAGCCCTTGTTCATTGAGAAAGAAGAAGAAATACTTGATCGTTGCTCATTAAACAACT…
>Contig_Hb_4013
AGAATATCCATTTTCTTTTCATGCGATGTACAAAACAACAGCAGTTCACACTGATCAAAAGAATTTGAGCAACTACTTCAACAACAATTGTACATAGTAGAGCAAAATACAGATTTAATGCTACAGCAACAAAATGCTACCTGAAAAAAAAAATTTCAAGGTTTATCTCACTGTCTCTCCAATTGAGATTCAACAGCTCGAGAGAACTCCCAAACGGCCAGAAGAAAATTAATTTTCTACAAGTGATTACTTCATCTGATTCCTCCATCATTAGTGGATTTAGCTTTATTGTATTGACATATCATCATTAAATTCCTCAAGTCATAACATAAAAGGGATCATACCTAATTGAAATAATCAGACTCCCATCTTACTGTGAAGACATTCAACAAAATCAGC…
>Contig_Hb_4024
ATTTTTTAATTTTTGGCTAAGATCAGTGAGCTTTACTCTTTCTATCTCTATTAGGTCATTTTGATGAGAGAGGAGGTCCCTGATGAGAAAATTTATTTATAAATTGTATAATAATTTTTTAACCATAAATTATGCAATGCAGTTCACTTAGGTCTTTGTTGGAACCATAACATGTAGTTGTGTTTAGGCATTTGTGAAGTGTTTGTGAGCCTCCTAAACTAACTGTGTAACTAAGTAGACGCAATAATGACTTTGGTAGCCACTATCTGCTCCTTACTGTTTTCATATAATATAATGCATTAAAAAAAAAGAAAATGGGTAAAAAAGAATATGTTCATTAGGTGTCTGTTCATTGCTGAAGCAGAACTACCAATTTTTCCTATTGAAGTTTTGTTTTAT…
>Contig_Hb_4026
TTTCATTGAAGAAGCCATCACCGCCCTGGAGCCATATCAAAAAGCAATAAGCAATAATCAGAAAAATAGTCACAAGACCTCTTGTAACTTAGCATAGTGCAGAAACAGATCAGAGATTGAAACCAATGCACAGGTCAAGGCCCATAAAACCAAGGATATGAGCAGGACTGGTCCACATGAAATTCACAGCTGTCAAGCATTCATCCCCAGTTACATTAGGATCTACATATGTGCAGTTACGCAGAAAGTTCACTGTTGGCAGCATTGAGGTTTTCTTTATAAACTAACTAATGGCATCAACCATTGTTTAATTGACCTCGAAATCCCATGATTTACTATTTCCTACTACTAAACAGAAAAAAAGAAGCAAAAAGTGAGGAAAATGAAAGGATCCTCATG…
>Contig_Hb_4030
TAGAGAGTTGGTCGATTTGCGGTTGGAGAATAACTTCAACCCTGAAGAGATGCAGCGCATGGTTGCCTGTGCTGCTGCCAGCATTCGCCATTCTGCAAGAAAGCGCCCAAAAATGAGTCAGATAGTACGTGCCCTGGAAGGGGATGTTTCACTGGATGATTTAAACGAGGGAGCGAAGCCTGGCCACAGTACTGTGTTCGGTAGTGCAAATGGAAGCTCTGACTACGATGCAAGTTCATATAATGCAGATATGAAGAAGTTTAGGCAAGTGGCATTGTCAAGCCAAGAATTTGGGAGCAGTGAAATTGGAACTCCAAGCACCGACTCCAGAGAGATGTCCCCTGTAGGTCGCAAGAACTAATTTATGAGCAGCAGGCAGCAACATAAGCACATGCACCA…
>Contig_Hb_4033
TGTTGCTTGCACCCACTTTTTAGGATAAATTAAAACTTAGGAAACTGAACGCGAGACGCGCATCTTCCCTTGGGAAGCATTGGGCATTCGATGAATTCTGAAGCTGAGGTATCGACACACAAGTAAATCTGGTAGAGCTGGCTGTTTCTGGATCCATCGACATTGCACTCTATCCCTGGGGTATAACCAATAGCGTCTTTTATAGCTTCTTCAATGCTATCCAATTCATAAAATTCATCGTCTGGTTTAATTCCAGCATTCTTCAGAACCTGGAGAAGGTTTGCTTTTTCCTTGAGCTTCAGTGATGCTTCGAAGTAATCGTGCTGGTCCAGTTCAGACTCGGAGCAGGTCCCGTGCTTCTCCCATTCATGAGACCAAAACTTGTTGCCATCCCCACTG…
>Contig_Hb_4034
TTAGGTGTATGGGTGCTTTTGAAAGGATAGCAAAAAATGGACAGAACAAAAGCTTTTATGTGAATAATTTGCAATTTTTCATATGAAAAAAAAGGGATGTATAGCATGCTGGCAGCTCAAATTAATGTTGTACTAATGGATTTAATTGATTGGTGGTCAACATGTGGGTCTGAAACTCCAAAACTAGGAGAGGCAACAGAAAATGTATTATCTCAATCAATTAGTAGCTTTTCAATTGAAAGAAATTGGAGTACATACTTTTATATTCATAATGTTAAGAGAAACAAGTTAAAATGTATAAGGGCGGACAAATTAGTATTTATTCACTCTATCATTCACCTTCAATCTTGCTTCTTTGAGAATTATATAACAGGACCTCATAAAAGATGGGATATGAAT…
>Contig_Hb_4036
GTGAATTTGTGAAATAATTCAACTATTTTATGCTTGGAAAAAATTATTTTAAAAGAAATAGAAATTACGTTAAAAGTGATATAATTGTTGAAGAATTGAATTGAATTCTTTTCTTGCAAATGAGTTTTTCCAAAGGAAGCCAATAAGTGAAACCTGTGGATTCTTTTTGCATGGGAAAATCAAGATAGCCAACTGAGGACTTGGCCTATTGGTAGCATGTCATTTGCAATTTTGCATCACAGTGCTTAGATTCTTGAAACATTTAGAGTTTTGTTAGTCTCTGCAATTGAGCAACTAAGCATATAATAGATTTAACTGTCTTTATGCTTAATGTTCATCCGTGTTATTGAGCAGTCATGTCATTTTGAATGAGAGAAATATTAACTATTTATTCTTTAT…
>Contig_Hb_4044
TTTCTTCCTCGGATTTCAAGCTGTTAATATGGTTTGTTTTTCCTTTCTTGTTTAAAGTTGATCATTTTTTCATTGTAATTTAATTATGTTAGTGATGATCAAACTGCTACTATAACTTTTGCTTCATCTTCTCGATTTACCTTTGAAGAACCAAAATTTGTTTCTTAGTTGAATTAGGGGACTTTTTACCCCCAATATATTTGTTTGTATCAACAATGAAAGTTAGTAGAGGCTATTGTTTTGAGCAAGTTTGTGGGCTGTTTTCTTCAATATGTCTGGGATAATTTTATGAGACGTTCTCTAACTTTAGTTGTTTCTCTAATCAAGCTCTCCAACTTTAATTTTATCAATTAGATGCATGAACTTTTTTCAGAACATCGGTTTACGTCCTTAATTCTT…
>Contig_Hb_4051
TTATAGCTGTTTCAGACATGCTACAGTCAATCCAAGTTATGAATGTTCCTTAGATTTCATTTAAAATTGCTGTCGCCATGGGAGACTGTTTTATCTATTATTTGCTGTGTCATTGTTCCTGGTTCTACCATGTGGTAATATTCTTATTGCTGGAAAGCAAAAGGAGAGTTGAAATAAGTTCGTCCAACTTTCACTTGGCTTCATGCTTGTCACTCTGACCGGATCCACCTATTATGCAGCGAGACTTGGATTGGATTCTGCCTGAGCAACTGTGATTTTTTTGGCAGGTGATCACAATTTTAACCAGCGACTTTATTTTATTTTAGAGTGACGGTGATATATTGCAAAATTTACCAATGAAGATAGAGCTGTAATTACGAACAGTGTACCCATGTAGTA…
>Contig_Hb_4058
GGTAATATTTGATACATATAAAGCAACAACTTTTGTTTCACATTCTCTTTCACATCATCACATGCATAATTAGCAACTGCCTTGTTTAGACCCCTTTACAAAACTACAAAGCAATGTATTCATGAGTTGCACATATCCAGCAATTGCACAGCCTATAACTAATTGATTAATAAAATCAGAGTTATTCACGTTCATGAAATTAACAAAGAAAGTAATAGATTCACAGTTAAGGAGGTAATATATGCAGCCAAGACACTCTTGCTATCAGCAACTACAAATTGAACCTTTTCCATGCATGTTTTGAGAACATTAAGATAACAATAATATGATGAAAATGAAACCAAAAAGGTTATGAGAAATGAATCCTTAATACAAAAGCAATATATACCAGGACAAATT…
>Contig_Hb_4064
GATTATTTTATTAAAGGTAATTGATTGCTTTTTTCTGTTACGATTTGGAAGATTTTTTTGTAATTGGGATTGTTTTCAAATGCTTGGATTTTGGATGCCTTCTTCATAAATTGGTGTTCTCTATAGAAAAATTCTGTTTGATTTTGATAGTTATGAATGTTGTTTGGTTGTTATTAGCTGGCTTTCTGGGAGGGTTTCCTTTGTAATTAGAGATTAGTTCTCTTTAGTGGTTCATGAATATCCCCAACATGGACTGATCGCTCTCTGCTCCTAGCCGATAAATGCACTAGTGTTTACCCTTGTAAAAAAATCATATATTGCTGAAGCTTTGGAAATATAAGTAAGTAGGAGGACTAGATAAGGTAAATTGATGTTAAGAATTCAGCTTGATTTTATAAA…
>Contig_Hb_4070
CAACTACCACATCAGGGGTCAGAGACTTCCCATTGACAAATACTGTAGCCACAGAAGATGTTACAACCACTCTTTTGATAGAAGAGACTTTTGCACATGACTTGTTGTTCCTTTTACTGCAGGTTCAATCAATTGATTCTGTGGGTCATCTGTTGAAAAAATGACAGGGAGAAGCTGTATGAAATACACCCTCACATCCATCAACTACAGGATCAAAAGCTCCTTCTTCCACTAAATTTGCTTTGAAAGAGTGAAGTCTTTCTTTGGCTCCATTGAGTGTACACAAGTGCTCTGTTTTCTTAGGGTCATTTAGATCACGAACAGTGGCTTTAACTGTGTAACCTCGCTCGAGTAAGAGCTTAACCAGCCATGAAGCTATGTAACCTGAACCTCCTGTTA…
>Contig_Hb_4080
GGAAAACATTTTTTCTTGGAATGGCTGGACAAACAAGCAAGAAACTCAGTGATTTACGTGTCTTTTGGTACTACAACAGCCATGAACAACGAACAAATCGAGCAGCTAGCAATTGGGTTGAAGCAAAGTGGCCAAAAGTTCATTTGGGTGCTGAGAGATGCTGACAAAGGAGATGTTTTCAAAGGCGAAAATGAAAGAAAAGCTGAGCTCCCAATAGGGTATGAGAATTCAGTGGATGGCGTGGGATTGGTGGCGAGAGATTGGGTGCCCCAACTGGAGATTTTATCCCACCCAGCAACAGGAGGTTTTATGAGTCACTGTGGGTGGAATTCTTGCATGGAAAGCATCACCATGGGAGTGCCAATTGCAGCTTGGCCAATGCATTCAGATCAACCAAGA…
>Contig_Hb_4084
TTTCTTGCTGGATCATTTGGAAAAAGAGGAACCTCGCTATGTTTGATTATATTGACCTGAATCGAGTAGCAGCTGCTGGACATATTTCCAATTCTTTCTTTGAGTTATCTAGATCGGTTACTAGGGGAGATCATAACACTTCCTCCTTGCATGATTTTACTATGAGTTCGATGTGGTCTCCTCCGCCAATTGGAACTCTTAAGCTGAATAGTGATGTGGCTTGGAGAGATGCTGCATCTTGTGCAACCATTGCTATTGTCCTCAGAAATCATGAAGGAAAACTTTTGGATGGTCAAGTATGTCTTACTCAGGTTGCTTCTTCTCTTGTGGGTGAGGCAAAAGCTCTTCTTCAAGCTTTACAGTTTGCTTGATCCCTTGGCGCAATTTCGATTATCCTTG…
>Contig_Hb_4092
AGAATGACTAAAAAGTTTCTTCCAATTATAATACGACTTGCTAGCATTATTGCTGAAAAATTGGCAAACAAATGTGACTTGTATGACCCACAGTGCTCATTACTCTTTTGATTTAACCATAAAAAGAAATGCAATTGAAAAATGTGCACCGGGAAAGCAACAGAAGACACATCAAGGTTGTAGACAACTGTGAACAGTCCCACAACAAATTGATCCTTTCAACTATAGGATTAGATTTAACATCTAAGTATGTAAACTTATATCCTCATCAATTACGTAGTTTCGACTTTAGATCAAGCCTTTTTCTTCACCATGTCAATGGGGTGATCAGTAGCCAGTCAGCTAAGAGAAGCACAATCAAACAGTAATTGGTGCCAGCTTTGGTTTCAGGATCCACCC…
>Contig_Hb_4106
CTGAAACAATTCTTCAGCATGAACGAGTTATTTGGCTTGGGGATTTGAATTATCGCATTGCCCTTTCTTATCGATCTGCTAAGGCTCTAGTTGAGATGCAAAACTGGAGGGCTTTGTTGCAGAATGACCAGTTGCGGATAGAGCAGAGAAGAGGTCGTGTTTTTATGGGTTGGAATGAAGGGAAGATTTATTTCCCACCTACATACAAATATTCAACTAATTCAGACAGATATGCAGGAGATGATATGCACCCAAAGGAGAAGCGTCGAACTCCAGCTTGGTGTGATAGAATTTTATGGTATGGAGAAGGCCTGCAGCAATTATCTTATGTACGTGGGGAATCTAGGTTCTCAGATCATAGGCCGGTTTATGGCATATTTTGGGCAGAGGTCGAGTCCA…
>Contig_Hb_4113
TTCCTTGATTGTATCCTCGTACTTTCCCTATAATAATATTGAGACAACATGACATCAAAGAGAAAGCTCCACTCAATGAAGAAAACAGGAAGCACAAATCTCTAATGGCCTGTCCCAGGTAGCAAAGACAACTAAGGTTTAAATGTAATCAATAATTCTGAAACAAGAACATATATAAGTAAACAAAACATACATGGGGTATCTGAAGTAAACAGAAGTAAATATGTTATCATGCAGATTCTGTGAAGCTCGTTATCACCATGCAAACAAATTCAACAGGACATGAGAAATTCGATACAAACTCTGCTTCTTCTTCTTCTTCTTTTTCCCTTTTTTTTTATATTAAAACTTCTGATGAGCCTTGCAGATTTCTATATAATGAAGGGTACCATACCAATT…
>Contig_Hb_4117
TTCATAATTATAATACATGTAAACCATTTCCGTCATGATATTTTATAGACTTCAAATTAATTTCATTTTTCAAGAGACAAATATCCAACAATAATTTGAGCCTAGTCTGAATAACAATTGTTACTTAATTCCCAAAATGGAATGGGCCCATCAATGTTAAAAACTTGTGGCTTAAGTGTATCTTGTCAAATCATTAGCAGAATATTGTCAAAGTCTATGAAGTACGTGTGCTTCAGTGGATCGGTGGAGGTAGGAATAAATGATGAGAGCTAACCATATCAAATATTCCCTTCCTTGTCTACGGAATCATTTTATGTTAAGTGCAACGAACTCTATATTTGAAATGCATTCTCTTTTCTTTGGAACAGTTTCTAGAGGTCAATCTAGTGAAGGTTAAGT…
>Contig_Hb_4123
GTTGAAATCAATGATATGGGCTGGTGGGTTTTCAGCCATAAACGTCAAAATCAGAATAAGGAAGGAGAATAATCTTGAGTGATTAGTTCTTTGATGATCATCTTTGTTCTGGGAGTGGATGGGCTAAACTAGGGTTGAAAGGTTCAAAGGAAGATGCCATGGTTTTGACAGAGATAATCAGGAAGATGATGACGATTTGAGAAGTGGAGGGTACTAGATATCAAGACTTAGGTTCAAAGCTTTTATCTCGCAGATCAGTTTGATGGAACTGAGAGGCCAAGAGAAGGAGATACCAAGCTCTCTGGATTACAATACACCTAATAGAGATTCCTCCTGCAAAATCCCTTCTGCTTCTATAATTTCAGCCTTCGGAGCAACAAAAAGTGATCATCGTCATCA…
>Contig_Hb_4124
CTACTTTCAATACAATGAATACTTACTGGTGCACATATTTTTTACATGGTATCCGAGCTATATTAGTTTAATAGCATCATGTCTGACATTGTAGTGCAAAACTCGTCTTCTTCCTCTGATCAAAATTCTTTATCTCTAACCAATGTATCTCACTTTCTCACCATCAAACTTTCTTCCAATAACTCCCTTCTCTGGCATGCTCAATTCATGCCATTATTATATAGTTATAATCTTGCTAGTCACATCTCCTCTACATCCTCACCACCTGCTTTAACATCAGCCAATGGGACACCAAATCCTGAGTATATTAGCTGGCTCTGCAAAGATCAACTAGTTTTATCATGGCTTTTTTGTTCCATTTCTGAAAATTTGCTCCCATAAATTGTTGGCTTGAAAACT…
>Contig_Hb_4129
GACGATAACATGTCTCCTCATACTCAGGTATTCTTAATTTCTTTTAGTCTTTAATTGGGGCTATCTGTCTGATTTTATCTAATCTAAAATTTTCAAGTTCTGATGAAATATACACGTGTTGGTTAGTGGGTGTCTGCTATTATCAATTGGTTCCTTCCATTTTTATGTATATTTTGTTAAGAATGTGAAGAAAACAACAATAATAACAACTATGCCTTAATCCCAAACTAATTGGGTCAGCTAAATGCAGAAGAAGACCTACATCCTGTTGTTCAAAAGTAAGTTGTAATCAAATGAAGATGCATACATGGGATTGTGACTTAGTCAAGTTGAATTGAGTTCAAGAATTTTCTTAATTTTTTTTTATCTAAAGAGGAAGGATGTTATCTGCTTGTGAGA…
>Contig_Hb_4135
GTCATATTTAAGAAAAGAGGAAATTTGGATGGCAATTGTGTGTAACCTTTGTGCATCATGACCAATAATGCCATTGATCATAGTGCTTCAAGTTTGTATGTGAGTCTGAAGTTCCTTGTGCAAAATTATCTTGGATTTTAGGTTTACGTGTAACATTTCTTAGTACAGCATAAGCCCTATATAGAATTTCTTGATTAACTTCAATCTGCAACAAATTTGCACAGAGAAAGAGGAGCGTTTACTCTTTCTTCTTGATGTTGGAGAAATTCATTCTCCTGTTATTTTGTGCTTAATTCATTGTCTTATCAGTCACTACCTGAAGTGTGCATAAACAAAAGGACCATCAATGAAATTAATTCTATCATACAATTTGATTTCCACACATCATTTCAGATAAAA…
>Contig_Hb_4146
ATTTTATATAAAATTACTGCTATATAATATAATTTCTCCTCAAAGAGCAACGAAAATAAAAGGGTCACATGATGGAGCATGATGGGCTGGGCTCCTCATAACCCATTGGAACAACAACAATTCTTTGACATTGGAGACAAGTCAGGGGGTCATGGATTTGGGCCTTTTGTTCAGTCTTTTTCTCTTCTTTCTTCTTCTCCTCTGCCTCCGCTTTCTTTTGCGGCCCCTGTTTTGGTGGTGGAGGGGGAGGCCCAATACTCACTACCTCTGCATGTTTTCCTGCTTTTCTTGTTCGGACTATGATTTCATATGGATCTGCATTTCCTGTTACCGTCAATGTCCCCTTTCCTTCATCAACTTCTATCTTATCTACACCTTCAAGGGCAGATACAGCTTTGA…
>Contig_Hb_4151
TTGGGTTAACCGTCTTGCTCGTTTAGGTAAGAAACTTTTAAAGATCATTATCTTTTCTGATATTGTTTTGCCTTGGCAAAAATTGATGACCGGGAAGTCTGAATAATTAAATGATTAACTATTATGGAGCGATGTAATACAAGGGCTAAGATGGCTCCTGAGAAGGAGAAGTATTGTGTTGCAACATTTACTTCATTGCCAGTTTGCACTGATGCAGCCTCTTTTCTTAGAAAGGTGTGTCGTGCCATTGCCCTAAAATGTTCATGCAGTCACCAAGATGGCCAAATGTCCCTGTACTAGTACTGTTCCCTCCAAATGGCTGCTTCCAAGAAATGGATATGTCTATCATCTGCACCTTACTTGAAGTTTTGGTTTTGTGCTTTGGTGTCACCATTTAGC…
>Contig_Hb_4158
ATCCTCATCATCATCATCATCATCATCACCATCTTCTCCTTCTCCCTTACTACCTCAGAACCATCTCCCTCCTCACTCCCTCAAATCCATCCCCCTCACTCCCTCACAGTCACAACAAAGCACCGAGCGTCACCATCCATCATGTGGTGAACAAGTTCCAATGACTTTGATCTTCGCTCTTTATGTTATTGTTCTGCTTCAATGAAAGTGGTAAGCGACTCCCTCATCTTGACTCTCCATGTGGTGGTTGTGGACTAGAAGATGAAGTGTTGATTGAGAAGAAAATGGATCTCGCAAGGGAGTCTATTGTTTATCCATTGCATTGCATGTTCCCTTTGTGGGTTTTAAATTCTGAATTAGATTTTCTACCCATTGCATATGTAATTGAGTGACTGAGCC…
>Contig_Hb_4162
GGATCAATGAAAAATCAAGTTGGTGCAACTTGTACCCATTTACAACTTATTGAGTCGAGATTTGACCACAAGCTACAATGCTGGACCAAATTAATGAGCTACGCCTATTACATTCAGATAAAAACAATAATGAAATCATACATGTATGTCTAGTTCTCACAATGATGCAAAACCAAAATCCCCAAAAAACAGATATATTTAGGCATTCTAGAAAGTCAATGGCTCAACTTATACCACAGAGACATCCAAATAACAAGAGGAGAGACTTCAAATTCAATGCTGATTGAGAAAATATTTATGGAAGTTCAAAGAGGAAAACAATAGAAAAGGTACAAAATAGCAGTATATGTATAACAAATACACAAATAACAGTTTAAATCCACACCAAGCAGCTACGAA…
>Contig_Hb_4168
TTTTTTTGTAGGAAACGAAATCATTTAATCTCTAGACCTTCACTCTATTTCGGCTGACCGCCTTGCATCTCAGCTCTCATATGCTCGACCGCGTCCTTATAACCAGCCTGATATGCATCGCTCATCTTCTTCGCTTTCATCTCCGCTGATTCGTCGCCAAAATTACTGCCGCTGGTATTCGATCCCAGCGTACCGGCGCTTCCAATCCCGGTGGAGTCACCGGTATTAGATCCCATCGCTCCGGCGCCTCCAATCCCGGCAGATTCATCTACAAACGGTCTGCGGTTCGGATCTTGCAGTGGTTGGCTGCCCGACCCTCCGATCGTGTCGCGGCTTATGTATGAAGTCTCCGAGGGGCCGGAGTGCTTGCCTACCTCGTAAGCGCCTACGCCTGCCGCG…
>Contig_Hb_4174
GTTCCAGCCCATGTTGAACAGTGAAATTGACAAGACCCTTTCATCCGTATCCTAATTTTCCATCCGCACAAAAGGCGCTAAATTTGCTGCATGAACCAGGTAAGAATTTCAGAGATAGCTGAATACAAGGAAACATCCCATTGATTGTACATGGATATCATCTTGAATGCAGATCGCATGTGCCCGATACCCGCGCCCAAAGAAATTTACATCGAAGACATGGTGATTAAAAATCCATGTTATACAGAGAAGGCCAACCAGCCTATGAAATTGAAAGCAATCAATAAAAAGAAGTGTCTAGAAACAAACGAGAAAAAAAAATAAACCCATTTTCCAGTGAACCCCCTGTGCATGGTCTTTGTGAATCTCAATCTCAGGCGCAAAAGAAAATGTCGTAAA…
>Contig_Hb_4178
GGTGACTTTTGGGCCACCTCAATGTCCTGCAAAATTCATAACTAATGAATGACTAAGAGCAAGCAGAATATGAGTATATGTAGCTTAAAACAAGTTATAAGACAAATAAAATTGCTAAGACTTTTTTATGTGTGGTTGAATCCAATCCTATTGCTTTTGGTTTGAAAAAAAAAAATCGCTGTTGCACTTGCACACTGTGGATAGGTTGAAAAATAATGATACTTCATATGTGATTAGTTTTTAAAGCACATATTCTGCTGCAAATGGGAATGCTTTGTATTTAGTGCATACATCTCACAGTTGACTGCCTTCTTCAAAGCACCTATATGCGCTTCAGGTTTGCCTCACATTCAGACACACCCATAGGCATACTTCTATTCTATTATGTATTTAAAAACA…
>Contig_Hb_4186
CTCTGGTCCGCAAGCTGCCTTAAATAAAATAACTTTAGTTGAGCTAATTTGTGTTATTGTTGACTTCTTCTTCTTCCTCCTCTCCCATTACCTCCCCTTCCCTTGCCATTCTTGCTCTGGCTGGCAAGACTCCATACGGCACCAACAACATCCGGTGGTGCTGCTTAGCTGAAGCACAGCAGCTAGGAGCGAGGAGAAAGAAATGCAAAGGCCAAAACTTCTCTCTCCCATTTCTTGCAATCTAGACCTCCATTCGGCCATCCCACCACTGCCAATCAACCCACCGTCAATCCAGAAGTATTTTCTGACTAGCCTCACTGTCAATAGCCATCGGAAACGCATGAAACAGAGAGAGAAAGATGGTTTTTCACCACTTTGCCGCTAGATTCCGGCCGATCC…
>Contig_Hb_4191
ATTTATTTCAAAAAATTTTTCTACAGTATCCATGAGTTTCTATTCTTCAATTCCAGGTAAATTATCTATCATTAAGCTATCATTTATGGTGAATATGTTCCTATTTTCACCATATTTACATTTGTGAGGCTTTATCAATATCTATGATCTTAGTGGTTCTAAAGGGGTTCTGGCAAATCTATTTAAATTTATGCATAACAGATTGAGATGGCTAACAGTGCTTTTTACAGAATTATGAGTTGAGGGGTATGAACCAGTTTGCCAATGGCCTCACTTTCTTTAAGAACTGTGTAATGGAATTCTATAACTTACTGGAATTTTCTATATTCACTTTCAGTTTCTAGTTGGTAACCTTTTTAAACAAGAATGCAATTATACCTTTTTTTGAGCTTTATCCCT…
>Contig_Hb_4203
ACCTGTATGTTTTACTTGTGTATATTGATAAAGCGAGTTGTTCTTCTCCAACAAGATGGTACTAAAATTCATAAATACATTGTTTCCATGCTGGAATCTCGACCAAACACAATAGGAACAGGACCAGCCCAGGTTGGTGCAACAACAGCAATGACAGTTGGCTTAACCAATACAAAGTAATATTGTGGCAGCATGCCCTGCACCAAAGACCACCAAATCTATTTCTGGATATGCCATGACCATTGTGACATAGATGAAGTATGGGTAACAGAGAAGATGACGCATGAGGTTCTACAGCCATAATTCAACTCCATGCTTTGCCCTGTAGCCAATTTTTCACTAGTTCCATCTTTTATTTGATTTTGTGAACAAGTCCAAATCTAAATAGAATTGGGGAGC…
>Contig_Hb_4216
GGGGGCTTTTGCAAGATGGCTTCAGCCTGAGAAGAAGTTTTCAGCAGCTAAGATAAGCACCAGAGTCAAAGTTCAATTACACAATGTAAATCCAAGAGTATAGAGGCAACAATGGTTTAAAAAATGACAAATATACCAAGGTACCATCATTAACAGCAGTGAGGACAATAAACAACAAAACAACACAATGACTTTTTCAGCATGAACTACAACTTTGTCATAGCAAATGGTTGAACAATCCAACATAGACCCAAATTGATGATTTTGATATGTGTCTATCCTTGCTAACAAAGCAGTTTGAATTAACTGGGTTTTCCTTTTCAAGGCAAAGTTTCACCAAAGCTGCCCCATTTGCCTTATGTCTCACAATTCAATACTATCGACTGGAAGATTCATGCT…
>Contig_Hb_4232
CCAAGATTCTTCTTACTTCCTAGGATGGCAGGAATATGAGAAGAACCCATATCATGAGATCAAGAATCCAACAGGGATCATTCAGATGGGTCTTGCAGAGAATCAGCTCTCATTTGATCTTCTTGAGTCATGGCTAGCCAATAACCCTGACGCTGCTGGGTTCAAGAAAGATGGGGAATCCATATTTAGAGAGCTTGCACTCTTTCAAGATTATCATGGCCTCCCTGATTTCAAGAAAGCATTGGTTGATTTCATGGCGGAAATAAGAGAAAACAGAGTAACTTTCGATCAAAACAAGATAGTCCTCACTGCTGGTGCAACTTCTGCGAATGAGACCCTCATGTTTTGCCTTGCTGAATCCGGCGAAGCCTTTCTTCTTCCAACTCCATACTATCCTGG…
>Contig_Hb_4233
CTCGCGTCTCACCTCTCGCCTAAAGTCATAGGGTACCTTGTTGCCTTTCACCTTAATAACATTGCCTCGTATATAGTTGAAAGACTTTATCAGTGTAGAGAAAACTGAAGAATTCAGATTGCAAAATCAATGCACGCATGCTTCCTGAAGATAAAGTTTCTCCAGTCCCTATTCTTGTAATCGAGTATGTTAACCCTAAGTAAATTTTAACTACTTGCACACTATTTATGCCATGTGGGAAAGACAACTGTGAAATCCCATTGTCATTCCGCATGGAAATTTTGTACTTCTTGAGATTTTCTTCTTGAGATTTTCTTCTATCCTTTTTCCCTTCAAAATTTGTGAAAGTCTGTAAGTCACCATTTCCACTGTCAACTTGCCAACCCCTTTTTCAACTGA…
>Contig_Hb_4234
GTTGGTATCCCTTTGGTTAAAAGTGCGTTAGCAGGTTATAATACTTCAATCTTGTCATATGGACAGACTGGAAGTGGAAAGACCTACACAATGTGGGGTCCACCAAGTGCAATGGTTGAGGATCTCTCACCCAACAGTCACCAGGGTATCGTTCCTCGCATCTTCCAGATGCTATTCTCAGAAATTCAAAGAGAGCAAGAGAACTCGGAAGGGAAGCAGATAAATTATCAGTGCAGATGTTCTTTTCTTGAGATATACAATGATCAAATTGGGGACTTGCTCGATCCCGTGCAAAGAAATCTTGAGATAAGGGATGATCCTAAGAATGGACTGCATGTTGAGAATTTGACCGAGGAGTATGTGAGTAGCTATGAGGATGTAACTCAAATATTGATCAAG…
>Contig_Hb_4246
CTGGGCTAAAGAGTAAGGACTTCATGACAAAGCCGCCACAAGTGAACAGTTTGACTTTGGGGGCAACGCAAAAATTCATAACATTCATATCCACAAAGAAAAGTCTATCCTGATTTTCTATGCCAGCCCTACACAAATTCGCATTCCAGCACTAAGTTTTTTCAAGCAAAAACCAAGGAGGTAAAACAACAAACCTAGTAGGGGCTACGATCTACATGGATATTTCGTTTCTACTCATACAATGGCGTGGCTATAATCCTTTAGTAAACCCTTGACACTTATATCTTGGCTTCTGGGGTTCACTATATCTCACTAGACAACAATCTTTCACTATTCACGTCAATAATTTCTAATTTTCATCATCCAAACAGAAAATCACCTTCCCGGTTAACAAAAATC…
>Contig_Hb_4247
TACACTCCCTCCGTCAGCGTCGCTGGTAAACTTACTATTTATGTTTTCCTGTTACTTGTGCTTGTAGTTATCAATTTTGGCCTTCATTATTTTGCTTGTAATTCTTCCCCCTCTCCTGTTTTGGGTGCAGTTAACATAATCTGACCTTAGATAAGAATAAACTTAACATTCCTTAGATCAAATATTTGTATCAAGATTTGTGCAGAGTCAATTCAGGTCTACACATAATTAAAATAATGAGTGCATCAATTTCGATGCAAATATTTGATCTAAAAGTTGTTAAGTTTGTTTTTATATAATGCTGAGCTTATAGTTTCTGCACCATTTTTTGCTGTTAGGATTTTATGGATGATCAAAATATGCTTTGTGGTCCTTAGGTACATCCAGAGCACCTGTGCA…
>Contig_Hb_4250
CACATTCGGCATTCCATATTTTTGGCCGAGGAATATACACGTTTATTATTATTTTTTTTTTGTGTTCCACTGTTTTTATTATATGATGATCCTATTCTGCATTTTTATTTAGGCCCAATCTGTTTGACATCTTATTTCTGGTTATAGGAGCAGACATTCTCAAAATATATGGTGCTTTGTTTCTGATAATAAATATTCAAGTCTTGCCTGAGACTAGGTTCACCAGCAAATTTTGTATTCATGTGGATAAGCTGTATCAGTTTCCAGTTACCAGATTGCAAACGTCAGAATGGTTTTGAATGAACAACCTTTTTTTCAATAATAAATTCCCAAAAGTGTAGATGCAAGTGTACAAGTCCTGGATGCATACTGAACTTTAATATTTTTTGCTGCTTATAT…
>Contig_Hb_4251
ATTCTGCCTTACCTGGAATCTTCAAATGGTCAGGCCAGTCATCAACAAATTACACCTTCAAATCCTGTATTAACTGTTGAGAGTTCTTGGATTCTCCATGTCTCAAATATTTCCTTCCTTCACAATGCAAATTGATCCCTATTATGATGAAAGACACAATCCATCTTTGAATTTTTGCATAACTTTTCTTCAACATTCCCACTCAATTGTTTCCAGGACATTCAATCATGATATTGATCCTTTTCCGTAGAATCCTTTACTTGCTTTGTAACTTCCCTTGATTGTGGCGTACTGGTGGCTTATGCTTTTCTTTGTACTCAGTTGTTCCCCAATTAAATCCCACGTTCTTAAAATAGTTTTTGCATCCTGAATTTGCTGCTTTGATTTTCCCAAGCGACA…
>Contig_Hb_4253
CAATTGAAAACCTGCACCAGATAAGAGAAGAGAATGTTATGCCATGCTTCACAATTTTACTTTGTTGTTGAAAATCCACTAGTGTAAAAGGATTCTGTTTCTGTTTTTATCAGGGAAAAAAAAAATCTTTTCTCATAGAAGAACAATGCTTTAGTGAGTGCCATGCATCAAAAGAAGTAATTTTTGGACCTTAGAACAATTATTTAAAGACCCGAATTCTAACATGACTGACTTTATCACTCAAACATCCCAGCAAACTAAGAAATGCATGATCTAAAATGAACTAATTGGTTCAAAGATGTATGCAGTTCCATTTATGATGTGAACATTGTCAAAATGAAAATCAATGCCATTGAATTAACAGAGATCCATTGCTTTGGCTTTACCTTTTAATGCTTA…
>Contig_Hb_4267
ATATTGTTGGTGTCATTGGGTTTCCAGGTTTAATTTGTTATTGTATTCTTTCAGTTCATTTTCTATTTTTTTTTTAAGTGGCAGAATTAGTTATTTTATTTTTTAATTCATTTTATTTCTATTTCAGTTTTCATTGGAAAATGAGAAAATGCGTACATCCTTCTTTTCCTACTCTTTTAAGGCTGTATGTTGAAGTTAACAAATGGGGGTGTTGTAACATATACAAATGGAAAAAGGTTCAAGGATGCTAATAATTCATTTAAACATGTTGGTGGTGATGTGGTTGAGACAGGCATGGCAGTGTGGAAACTGGGAAACAGAGCAAGTTTTAGAAAATTTCCAATATTAGTATAAATTGGGGAAACTGGAAAACAAATTTGGAAAATACTGAATTTGAAC…
>Contig_Hb_4274
CAAATTTGAACATGTCACCGTGATTGTCCATGACTCTTGTCACCCTGTCAGTGTCTCACTGCCTGTTGAATGCAAATCCAAGCAAAAAATGGAAAAGTGTCATGCGCAAGTATTAATTAGAATAATGTTTTTTTTATTAACTTTGACTAGAAAAGGCAGAAGCACAACTCAGATATTTTGACAGATAAAAACTGGCTCCATATAGCCATTTCCACAAAACCAGTTAATGGTCAGTGCAATTTCAGTACCCCATACCCATACTTAAAGCAGCATGAGTTTCTTCAACAGAAGCCAATGTACATTGTGAGATCTGAAACCTATGATACTACATTTTATGCACGTAAGCAGAAACATGGAAAAACTCATGAAATTTGTTAATTTGCCATCCATTGAGAGACC…
>Contig_Hb_4300
GTTTCAGTGTCGGTTTTCAACACTAGGCCCCACTCAGCCGCTCTTTTTGCTGCCACACCCGCTTCCCCAAATAATTTTGTGGTCGTCTCAGTAGTTGTTGATTTCTTGTCATTATCAGATTGTGATTGTGTTGGTGACGACAATAATGGTGGTTGGGTGGAGTCTTTGAGAGCCATCCATGAGGTGATTTCCTGGGTTCGAACCGACTTGGAAGATAAACTGGATGAATCGGATTTTGGGTTATCATTAGGTTGTTCAACCCAAGTTTGCCAAGTGGTGTTGGAGCGGAAGGCTAGGCTTGTGGGTCGGGTCGAATAGGTGGAGGATGGATTGAATACTTCAAGTGATCCGCGAGAGTCTCTAGGCAAGGAAGGCATTAAACATGACTGCTTGTTGGAT…
>Contig_Hb_4312
CATGGTTGCATTTGGTTCTTCTAAAAGGGAGGCTCTGTGGAAAGCGATCACGCAGCAAGTGGCTGCAAAGCACTATTTGGAGGAAGTGACAAACGCAAGGAAAACATGGTTTTTTGGGGTTAGCATTTCAGGGATATCATTTGAGCTGTTGAACTTTTGATAATTTTTCTTTTCTTTCATCTTGAAATGCCTTCAAAAAGTTTTTATTTATGGTTATGATAGGTGAAGGTCATGCTGCAATTCTCCTTTTCCCCCTCTCTTGGGTGTACTGTGTAGTTTTGCAGAAATAAAGCCTTACTCAATCTAAAGTTATATTAAAAGTTCCCAATTTGGTGGTGCAGCCAGCTCAGGAATTGGTTTCTTTCTGAGTTCCTTGCACTTGGCTTTCACTTCTAAAAA…
>Contig_Hb_4336
GCAGAAATTACATGTTTGCTGGATGGCAGTTTAGGGGGTACAGCTTATAAATGTTATAATGTATATTCTAGATAAAGACACCACTTAAAATGAAAGTCTGGTAATCCCAAATCCCATTTACGTTTTACACAAGGCAAATATTTATCACAGTTGACCTCCACCAAGATCCAATGGTCCTCTCAATATTCTCACAGTTGATACCACAACGTTAGCTATGAGAACTTGTGATCATATACCGAAGTCAATTAACCTGTTCAGTTGGTAGCAACCATGTTCATTTCAGACATCCCATTTCTGTTACCACTTACCAAAAATGGTTCCATAATTACTATGACTCTCACTTTACGCTAAGGTAACTGTTCTTGATAAGGTTACCTTGACAGAATAAGACACTGTCAA…
>Contig_Hb_4337
TGGGACCCTTGACATAGAGTAAAAACCTTGTGTAATATCTTTCATTTCATTCATCTGTTTCTATGATTGGTGTGGTGCCTGTGAAAGGAACACCATAGTATCTTTTTAGGAGTTTGTTTTGATAATATCTACAACGCATGATCTACTGTATTTTTTTTTCTCTTCTCTTTCTCCTTTCTTTCCTTCTCCTCTGGGCCTTCTGTTTGTTTCTATTCTCTCTTCTTTGCTCTTCAAAGTGGAGAATAAAAGTAGTTGATGATACTAGAAGGAGAAATATCCTCTGCTTTTCCATGTCCATAATAGAAATTTCAGATAATACTTCGAGTCTAGGAGAAATAGCAAGGATGCTGTTCTTTTGTACCTTGGAAAGTTCTATGACTGCTTAAGGTGTGGTTTTCT…
>Contig_Hb_4339
CTGCAATGGAATATTAAACTAAAGAGAATATCTATGTAGGATTCGTCGTCTGTTATAGAATATTAACCCTAATCGCAGGGGTTAAAGGGTTAACATCCTACACTTATTTTAACACTGGTGCTGGACTGTTTATGTTTCTGTGAGTGTAACTAAGAATAGATTATACATCGTAATTCAGCCAATTGAAGGAGCTGGAATATTTCTAAAAACCTCTTTTTTTTTTTCAACACACTCACCAGCACAATGAAAAGCAAAAAACTACTAGCGGACATGGGCAAGATGGAGACCTGGATATCAACCTCTGAAAGATGATAAGCAGAAAATCTAATAATGTTCTCAATCTCATCACTTTCCATGTATTAATAGGTCCCTTAATTGATTTGTCTATAGAAAACCAAT…
>Contig_Hb_4347
TTGCGCATTACTTTGCCACGTAAAACTGTAAATTGCAGCATTCACATTCCATAAATCCTAAGTTCCCGTATTTTAAAGCCCAAAAAAAAAAATCACTAAATGCCTAAAGCATAGAGAAGGGTTAATTGAAAGGATCAACATGAATAGGAAGTAAGAAAATGGTTAGAGCTGTAAACATGAACCATGCTATGCCACATAAAAAATATAATGGTTTCATAAATGAACATAGGCAAGAACAACTCAGAAAAAATATAGAACAGTACATCATATCGAAGTGCAGACTTGGCCTTAGCATAAGTGAATGCACGTGAAGGATCACATCATATGTAAGTGTAAAGAAGATATTTTTGGAGGAAAAAAGAAGATGATCACTAACTTGGAACAACAGATGTTACTTGA…
>Contig_Hb_4353
CACTCAAGCGTTCTCTACTCTCCAAGTCTTCACCCAAAATTCACCTAACCCGACACGCAGGAAAATCCTTTTTTTCACCTTTCCCCTTCCTTAATTTCCTTTTGTTTATCCGTGCCGGCTTGTTATCTCGCCGGAGAGATGAATATTCCGGCGATTACTTTTTCTGCATCTACACGCAATGTCTGTGCTTACGACCATCCCCGCCACGTTTTCCACGAAAAAATCCTAAGCTGAAAGCCATAATCTTCCCTTGCATATCTTCCAAGTTATTGATTTTTCTAATCACGGAGGAATTGTACCAGATTTTGCTTACACATAAATTTTGTGTATGGGATTACGATTAAAATTTTCAGAGGCTTTTTGATTGGCTGGCGATCCTGTTGAGGATTCCAATTTCGA…
>Contig_Hb_4373
CGCTGGACTAAACAATTAACTTTAAACAAGATTTCATATGGCAAGTGGAATCCGTGGGGTGAACTCACAATGGGGACAAGATCTGAGTTGCAAGAGAAAGCTGAACCTGTCACCAGATCGAATTGGCTTTCATTTTCTTTGTAGTATACAAAATTTTCCTGAAAATTTGGAAGCTGACCGTCGAGTGGAAGCTCCAAGCACAAAGCAGAGGACTGCCCAATGCAGCAGGATGGAGTAAAATCAACTTCCCGGACCCACTTGTCATCAGTAGCTTCCCTAAAATAGCTTCGAGCAGGTGTGTCTTTCTGATAAATCTTGGGAGCACCATATAACTGAATGACAAGGAATTTTTTGGTTCCACCACGAGGACGATGTAGATCAACCTGCCAGATATTCTCA…
>Contig_Hb_4374
CTATGTTGAGTGAATTTGAAGTGATGCTTGATTAAAGAAGACGTATGGATATTTTTCTTCGCGGAAATTCAGCTGGGAGATGTTACTCCCGCCACGCTCGCTCAAATGCACAATCATACGTTAGAGATGATAGTAATAATAGAAATAGAACGAAAGGAATTGAAGGAGAAAAAGCAGACGCTAGAAATGCACAATCGTGACCGCCAATGGGTGTATAAAACAAGCAAGAACTGACGACCCAGAAAGCCAACGCTATGATGTATGAGATGATATGAGATGAAAAGGAAATGAATCAAAACACAAACCCGCCCAGCGCTAAATGCCACAGTCGTTGCCGCTCGATGCTGGTTGACGATAAAGTAATGCCCTTGTCCGTAATGCGTCCCAGAATCCCTCTCC…
>Contig_Hb_4381
TCCCAACTCCTCCGTTAAAAGAGACCGCGTCTAATGTCCATAAAAACAACAATCCCAGAGAAAAATAAAATAGCTGTTGTGGGCTAAACCTAAAAGCATTCCAAGCAGCAATCCCACCAAAAGCAGCAGCAATTTGCAGGTTTCTTTCAATAGAACCGATTGTTGCATCCACAGGGGACAAAAGAGAAGCTGTTTCTATTCCATTCAGCTTCAGTTCATCCAATGAGTAAAGCCTTTGGGGTACCTGCCTTGCAGCTCCGAAACATCGAAGGCCACCTGGCTTTCCCTGCAAATCCTTGACAAGAGAGAGTGCTGCTCTTTCATCTCCCTTGGCAAGCTCCTTGTCCACTTGCTCCAACGCTTGCTGTCTCGATACACCCACTGACGAAGATGAAGAAA…
>Contig_Hb_4386
CGGAAGTCGGCTACTGCAAACAAAACTTTACAAGAGACATCTTTTTCATCACAATTTGATGCGATCGAGACTCTCAGAGACGGTTTTCATCCTAGGACGAACCTCAGGATCTAACTCAGTGCAATTGAGTGCAATATGAAACACTGAAATAACCTGTTTCTTTGCATAAACCTCACTCAATAATGCTGGATCTACAATCTCAGACAGCGGGCGTTCTTCTTGAAAAACCTTCCTCGTGAGACTTTCTAGTCCTTTCCCATCATTTTCTGGTCCTGCATCAGGTAGCCTACCAGTTAAAAGTTCCATCAGGATGATACCAAAAGAGTACACATCACATTTCTGAGTGAACTTGGTGCCAAACTCTCGAGCCTCTGGAGCCAAGTAACAATTAGAGGGAGC…
>Contig_Hb_4402
CCTTCCATTAGGCCTCTCATCTCCTTGTCATTTTTCACCATGAATTCTCAGGGTGTAGCAGTTCTAATCATGTCTGCTCTTGTACTTCCTCTTTTACTTGCACCAGCTTCGGAGGCTGCTGTTTCATGCAGTGATGTGCTCAAGGACCTGAGACCTTGTGTGAAATACCTAACGAACGGAAGTGGGGCACCACCTGCAGCTTGCTGTACAGGAGCCTCAGCTCTTGCATCTGCTGCAACAAACACTGCTGATAAGAGGGCTGCTTGTGCCTGCATCAAGACAGCTGCCCAGAAAATAAATCCAAATGCTCAATTAGCCCAAGCTCTTCCAGCCAACTGTGGGATCAGCTTTCCTTACACTGTCTCACCCAACGTGGATTGCTCCAAGATTACTTAAAAT…
>Contig_Hb_4403
GGAGAGTCGGTCCTGAGAGAGAGAGAGAGAGAAAGAGATCATGGAGTCAAGTACTGACCACTTTTTCTGTTCTGCTTTGTGGGTGCATGCGTGTGTGTGTGTGTGTGTCTAGAGATGACTGGTTTGTCACGGGAAGGCACTAAAAAAATAAAGAATTTACTATATGACCATCGTCCGTACACATTGAATGAAGATGACTATGCTCGAGTTTGCCAAATTCCTAAAAGAAAGGGAGCGAATTTCAGGGACCTCCCTGGTATAGTTGTAGGAGGAGATAATGTTGTCCGGCGGGATCCAACAAAGGAGCAAGTGCTGTTGCCATCTGGAAGGCCACTGGTACCAGATTTTGCCTTCTCTTTTGTACAAGGAAAGTCAAAAAGGCCTTATGCAAGATTATGG…
>Contig_Hb_4408
TTTTTTTGAAAAAAATTGTTTCGATTAAAGAGCAACTTTAGCTGATTGGCAAACACTTTAGTTGGGGAGCACAAAGCAACTTGAAAGGAGAAAGAAAAACCAATCTAACAAAAAAGACAATAGCTGAATAGTATAATTTTACAAGCCTCTATTAATCACCTGCAGATGCTAAAACCTTTCATGGGTCTCCATTTTTTCCTTGAAAACTAGAACCCTATGATCCTCTTATCCTTTACAAAATTTTTGTACTGATCCTTGCAAAATCAATGAATCCATGGTAGTTTGATGCATTGTAGATGATGCTTCTTAAGTATGAGAAATCAAGAGATGATATAACAAAAATTTATAGCAAAGTAATCACTCCACAAACTCCAAATGTAAAATCTAGTAATAGAATAT…
>Contig_Hb_4409
GATTGCTGCATCCTTATTCAGCGAGTGTTTTAAACTCTTCTTCCTGCTTGAGATATTCTATTGTTATATGATGATTATTGTACGCCTGAAGTGTTGTGTTTATGATTTTTACTTGCTTATGAGTTGATAAGTGGATTTCTACTAAATTAGTAAAAGAAGCAGATGTTGGTCTTTCCAATTTCTTGTTTTTGTGGTTATAAGTTATAACAATTGGAGTTACATGTGACTAAGTAATAATGCTTGATTGCTGTGGCCTTAGTGTTTTATTTCATTATGACAAGTGACAACTAGTGAGTAGATTAAAGAAAAATCTCAGTTCAATTTGGTAGTCAAGTTGAGATGTGGTACCCTCTCATTTGATGCATTTTAGCATGCCCTCTTTCCTCAAGTGAAAGTTGC…
>Contig_Hb_4425
CCCACTTCCATTGCCACAGTTACTAAACTGTGTCATGCTACTGCTAACATCACCTAATTAGCTTAGTTATGATCTTTTTAATGATGACTACATACACATTGAATATGACTTGTGATTATAATCTGTGTTCCATTTCTTTGTATATTGAAGGCAAATATGTTTAGATTTTATGGTTTATTGGTGGACATTTAACTATCAAACTGATTTGTTGACTTCATTTGGATCTCTGTGTGAAGAATCTATTAGCAATAATGACTATTTGAAACAAATTGGGCTCCCAGTGGAATCCTTATCACCAAATATCACTGATGTGGGAGATTCAGAAATCTTGTTTTGTTATAACGGTTTGCTATTTCTATTGAGGAAAATGTGGCTTTTAGTTTTTTTTTTTTTTAGTCT…
>Contig_Hb_4431
TCATGATATTCTTCATGGTATTTCTGATCGTGCTTCATTGTTTCAATTATACAGCAAAGGTTTAATGATATGTTTAACTGCATATGACATGTTCTGGTTGCAAATCTTTGCAACAATAGTCTTACCTAATAAAAGTGGAAATCTAGTTCAATCTTCTAGCTTATTGCTTGTATGAAATTTTGAGATACATCAAAACACTGTTATGGGTAAACATGTGCATTGTTTAATCTCGGAGATGGTGGCTGTGGGACAGATAAGTTCACTAATGCTTGGCTGAAATTGCAATGCTCTTTACTTGTTTATTTTCGACCATTGTCATAGATTTTGGTTCGTATTACATTTGTGTGCTTAATGATTCAATTATCAATTACTTTTGTTGCAGGAAGGAAAGGTGTTAAA…
>Contig_Hb_4449
TAATAATTTAAAAAAAAAAATTTGCTTGGGCAAATGTCTAGCAGAATAATATTGGCAGAAAGAATAATCAATAATGTTACATTTTTGTAGATGCATATACTTTTTATTCAATCAGTCACTCACCAACAAAGAACGGGATTCTGATTCTGTCATCTCCTATATGTATCCGACAGAAGCTGCTGCCTTTACAAGCAAGCCAAAGAGCACAAACGGGGAAGAAAAAAAAGGGCTGTGATCACTATCCAAAACATAAACCTGAGATGGTGGCCACCTCTTTATCATTGCCTCTTGTTGCTGAGGTTTGATGACATGATCATGCGTTGTCTTTATGTACACACGTTTCACCTTATCTACGCCATTATCATCCTCATCCTCCTCCTTGAACTTTGCTGATTGTAA…
>Contig_Hb_4452
CCCAAGTCGATGCAGACCCTGAACACGCTAGCATGAATGTCAATCTCCAAACTGAATTTTCATACTAGAACAGAACAGGATTCCAGTATTCTAACATACACATTCCTCCACCCAACTGGTGGAACACTGTGGAATTAGGAAACAACCAACAAGTGACAATTCCATCCTTTCTCATTTAGTAGAATTGCACGTGTACATCCAACAAAATTAGTAAAAGATATTGTCATCCATTGCCAATCTTCCATGTATTTTTTGTTAAAGTTGTGTATGAGCATGTGTGCATTTGCATACATTCAGCATAATGAGTAAAAGATACTGCTCATTGCCAATCTTCCATGTGTTTTTTGTTGAAATGTGTGTGAGTAGGTATGCATGCACACGATTGTGGCGCTAGATTCA…
>Contig_Hb_4458
TACTGTCATGGTGTCTCTGCAATTCTGTAAAGCCTCTCAGTCTTTTTGCCAATTTAAAGCTATATAACTTCCCTAAATTCATTTATTTCCAGTATGCAAGAACAATAGAACAGACTCAGACATTGACATCATATGTACTCTCTAATTATTCTGCAAACATTTGGACTACTGTTACAACCTTCTCCCTGTTTGAACTTAGATATGCAACAAAAATTGCTTTGATTCTCTGTCATGTCTCAACTGAGGTGAAGGTGGTGTATAAAGCAAGACACCGGCTGGGTTTGGCTTTTAATCCTGAGAACAGAAGTTGCACTCTTGCATTCTCCTCGTCTTTCAAATGGACTAATTAACTACCTATTTGCCTCTTCAATTGATGCAAACACAGGTTTGTAGTTGATG…
>Contig_Hb_4459
CTGGTATGCAAGGTCATCATTTGCAAAATACAGGTGTGGTTGGTGTCCTATCTCCCTTCCAGGAAGACCTCCAGTTCTTAAAATGTCGCACAGAACCTGAATGTCTCTGCTCCAGTCAACAGAATCACTGACAATAAATGTCGCCTGAACTCTCTGTGAGTGGACACTGTCTCTTGTCCTCATCTGCTCTAAAGTACTACTCTGTTTAGCATCCTGCTTAGTTGTCCATGTCTTATATTGTGCAAGTGGATCAATGCCATCAAAATAAGATGCATACTCATCAATTGAGAGAACATTTTTAAATCCATATTCAGCCATCACAGCAGCAGGTTCTCCTTTTCCCACAGCAACAACAAATTCATTCTCAAATCTATTCACCAGCTGTTTAAAAGGTGTATG…
>Contig_Hb_4462
GGACAGAGGGGGTAATCTGTTTGGAGCTGTTCTTCTTTAAAGCATAATCTAAAATCTAATTTCAGAAAAGAAAGTTATTTCTTTAAAACATACAAACTTGTCCAGTTTTCTGTCCACATTGATGGCTTATTGGGTGAATTGGGTCCTGCAAATGTTTCTCCACATTGCATTCCGTTGCATGTATTTATCTGTGCAGATTGAAAGACAAACTTGTTATATTGATGTTCCATTCAAACATGCACATTTATAATTAGTGTCGTATTTATGCTTATAAATACTATATGAAGAATATCGAGTTTGTTCTTGTAGGAACTTGAAAAGGCCATTTGAGATCATGTGAAATCTTACTGACCACTGGGTCAGGAGCATCCATTTGCTTACACATCACCCAGGGAACGC…
>Contig_Hb_4480
AAAATATTGAAGACCCTACCAAGGAGCTGCCGACATCATATCAGGAAAGAAAAATCTGTCACTCCACAAAAATAAATATGCATAGAAACAAACAAGAACTAGTGGCATTTCAGCCTATCAGTAAGTGGACATCACAAATACAAAATGACAGGTGAGAGTTACAATAACAACCATCTAAGGGCATAGCCGTGCAGTTGAAAAACATATTCCAAGAATAAAGAAACAAATAATTCATTATGCAGATTGAAAATACATGGAAAACATTACATTAATCAAGAGAATTTTTAGCTGCTCACCAACTACCTCACAAACGAAGGCAAATGGCTAGCAAGTGAAATCATAAATTTAAGCTTCCGAAAGTTTGCAAGTGCCAAATAGCCATGAAGATCTAGATCATTC…
>Contig_Hb_4497
TACCAAAATACATCAATCACAAAACTTTACAGGCCACAGGCTGACAATATAACAATAAATTTTGCCTAAAAAAAATTCAAATAATGTTGCCAAGATTATGTATTATGAAATATCTGTTTCAGAGCAGCATTTAAGAATAAACAGATTTTTCAAGAATTCAACTGCCTATGGTCAGATCTACTGAAGGAAACTAACTATCGGTCCTATAAGTGTTGTGATTTAGTTACATATATATTTTGCTGCAAAATTTAGATCAAGGCACCCTTCGAATACTGACAGAGTTATGTCCTTGTATCTAGTGGTATACAAATACAAGAAAGAAAAAAGTTACACAACATAATACTCTTGCATCACATATTTAATGAACATGCTAAGAAGCTAAATATTCTAGTCAATTGT…
>Contig_Hb_4506
GATGGGCATTCTTCTGGCGGACAATTGGTTTGTTTCCTGTTCCTCTTGAAGTGTACCATAAAGCTGTTTTGTGCAATTAGTTACAAGTGGTACTTGAAATTGTTGCTGAATCAATACTATGTAATAATAATCGCGCTTCTTTGGGGAATAGTTTCTTCTAAAAAAAGGTTTGATCATTCTTGGAGTATTAACCTATGCCATCACTTATCTGAGTCCATATTTACCAATGCTGTATATTTGTACAACTATGTGATGGCATCGTACCAAATTTTGGTTTAGGCATGTCATGAAATCCAATAATTCTGTTTAATGTACGAGGAAGCTTGCAGCTGCTATAACAAGCAAGTTGTAACTCAGATTTAGAACATCATTCATTAATTCTGCATGCTTAGTATCTCA…
>Contig_Hb_4507
CCAAAATGTAAAAGTTCCCCAGTTTTTAATAGCATAGATGCTAATAAAGATGTTCACCAGAAGACACATATATCTAAAGCTTTTATGTCTTCATAAAAAATGGCCAGATATTCATCAAAATCTACGAATCCTATGTCATCCCAACCCCTGGTTCTTATCCAAAACAGTATATCCAATCTCCTACAAAAAGTTTTGAGTGCCAATCATAAAATTATAAACGATCCATGTTCCCAACAATAATTAAAAAGCAGGTCTTCATCCTGTTGGACTAAGCCAGTTCAGATTAGGAAAGAAAATCAAATAACCAACTTAGAGGCTGATTCCAAAAGTATGAAACTAGATCAGAGAATGAAACCAACCACTAGGAAATTATAGAACCAACTAAACACAGGGGATGGG…
>Contig_Hb_4514
TGGGTCGTGATGTATACGTGAGGAATGCTTTGATTCATTTGTATTCTTCTTGTTGTAAGGTTGAGAGTTCAAAAAAGGTGTTTGATGAGAGTCCATATAACCGTGATGTTATTACTTGGAATGCTATGTTGGCGGGGTTTGCAAGAGATGGAAGAGTTGATGTCGTGGAGAGTATGTTTGATGAAATGCCCGAAAGAGATGTCATCTCGTGGAATACTATGATTATGGCTTATGTGCATAATGGGAAGCTTGAAGAAGGTTTAGAGTGCTTCAGAAGGATGAGAGGGATTGGGTTAATTCCAAATGAAGCCACATTGGTGACGGTACTCTCGGCTTCAGCGCAATTGGGTTTAATTGAACACGGTCGGTTGGTTCATTCAATTATAGATTCATTGAATA…
>Contig_Hb_4522
TTGTTAAGCATGATAATGTCACTCCCCTGTAAGTCCTCCGCTGAAACCTTTTGGTTATTTTTTTCCTATCCAAATGAACCCAATGTAAGCTCCAGCTACTTGTGCTTTCAACTTGTATTTTTTGTCTATAAAACTTCTTTAGATTGGCTGTTATAGCATGAACTCAATGTGAATGCCTTCATGGTAATGCCCGCACATGTTTATGTAAGAACAGTGGTTTTGGCATGCGTAGCTTTATCACCAAGGGAATCCTTACTTATTACTTAGGTCTGGTTCATATCTCTGGTGTGGCCAACTAACATTGTGAGGACCAGCTCATTAAATAGTTTAAATATTACCAAACTGATACATAATTCTTACTTTGTGAATCTTGGTAATGTAAATCTTGTTGAAATAAAT…
>Contig_Hb_4525
GCTTAAACTGGTCAACCAAGGTATGCAAAAAAAGTGAGGCCTCAGAAGTTTGCCCTTGGAAGAGGAACTGATCCAATTTCTCTGAGTACCTGACAGCAATTTGGAGTTCCTGTTCATTCAAATTGCAGGGCATAACATTGCTCCAGTCATGCAATCTTCCTTCCAAGCAAAGACCATGTACCAATGCGACAAAAGAAACAGGATCAGGAGAGAAACCCTTGTTCATCATTTTATCACGCAACTGCAAAGCAGTTTTCACCATTCTATGTTGGCAAAGGCAGATGAGGATAGAATTATAGGCAGCAGTCCTCTGATCCCATCCATCTGATGTCATCATTCGAAAAAATTCCAGGACTAAAGAATTCCCATTCTGTTGAGACTCAATTATTTTGTCAGAAG…
>Contig_Hb_4529
ATTACCTCATTTGCTGCACGAATAATCTAGAAGATGGCACATGTAAGTTAATCTCTATTCTATGGCAAGTTCACCATGTCTTTCAAACAAGGAACAAAAGGAGGAAAAAGGTTAAATCATTCCATTAAGGATAGGTAGAAAGACATGGGGACCTTGATGCAAATGAAGTTCTGCCATTTGCACTATTAATTTTAAATCAACTTTGACGTTGTGAATGAAACACATTAATCCTTCACTGATAAGTGATAACCACAATTATCGGACATTTGCTTAGCTCTGGCTTGGAAATTAATCACACTCCATCAAAAGAAGTGTAGGCCATTATACTCTTCAATAACAAGACATAATATTACATCAAAAGAAATGCCAACATCACCTCTTGAGAGTTTTTAACCTTTC…
>Contig_Hb_4534
CAAAGGGCCAAGCTAAGTCGATCTTTGAAGGCGTGAACTAAGTCTGAAGCAATTGTGGGTTTTGGTAAAGAGTAGAGGGCTCCTGGTTCGATACTGACTGTGATTATGGAGGAAACTAGAAAATATATTATTAAATTTATTATTTAAAATAAAAATTGGAGCCCTATATAAGCACCTCTCTTTTTTTTCTCCTTTCTATCCTTCCCCTGGCCTCGGTCTCTGCTTCTGGGCCTTTCTCGAGTGTAATTGCAGATTCTCTGAAAAACAAACTCGCTTAATAAAAAAATCCGGGAAAAATCAGATACTTCTATATTCAGGAAAGAAAATATCTTCCGTTCTATCGATAAACCGACCTTTTATACGAGTGGCCTTGTAGTTCTTTCTGCATTATTGGTATTT…
>Contig_Hb_4538
GGGATAAAGGCTTAGTTGAGTTGAGTTGCCAACACTTAAATGCTTTTTAATTTACTTGTACACTAACTATGTGAGACTTGTTCTCACAAGTCATATTCCAAAACTCCCTCTAAGTGCAATTATGTTTAGCTCAGCTTACAGAGGCTCACAAGCCCAGTTGTTACTTGCCATTGCTTGGGATGACTCATCTAACTTGGGTCTGGCTCCTTTTGTGTCTGACCTCAAGGTCTAGCACACTGAGCTAACCCACAGATCCATTTGAGTCCGGCTTATTGAGGCTCCACCCACCATGCTTTTGAGTCCCAAATTTACAGCCGTTAGGCCTTACTGCTCTTATAAAATGATGAGAATTACGGATCTAGGAGTGTGAATATCAAACCGGAAGGGCTACAAGCTGAA…
>Contig_Hb_4553
CAGAAAAGCAGGTGACCACTCCCACTGGTAAGCTGATGTGACTTGATGTTCTCAGCTTCTTAATGTATCAAGTGGGATGTCAAGATTCAATTCCAGTATAATTTTCCATTATGTTGATTTTCTGCATGTGAGATGAAGACAGATATTTGATGTTTTACTATCAAGTGCTTAACTGCTTGGTGTGTTTTACCTTGAATAAGAATGCTTTAAGCTTTCTCTTTACTTGATAACTATAGTGTCATTGCATGTGCATACTGGCATCTGGGTTGTGGAACTTATGCCAATTGGTCTGTTTGTTTTTGCAATATGGAACATGTTTCTTAAGCATGTTCATACTCATAAATGATCAGCCCACCTGTGTTGTCTTATAGCTGGCTGTAGTCTTGAAAGATGCTGAAA…
>Contig_Hb_4554
ATATAATTCATTCAGATCCACTAAGCAGTAAGGGACATATCTTCTCTTTGTTAACAGACATCTGGAAATAAAAGGATGACCAGTCAGGGATATCAATCATATCTTCATGATTCATGAGTCCCCTGTGACTTAAACCATCTAAGTAATTCACATTCTTATCTCCAATTAAAAAGTGTGAAGGCATGCCTTCATTTTGGTGAAATTTATGAGCATGCCAAGTGTACTTATAATGATCTCTCAAGGAACAGCTTACTGGTATGTGCATTGGCTCTAAGTAAAAATCAGGTCCAGTTGAAAAGAGAGCTTCTGTACCCGAACAATGATGCTCCTCATTCAGAACCTTTCTCACAAACCATAGGTGATTTTCAGGAGAAAGCAAGATGCCACCTTTGCATGTGG…
>Contig_Hb_4576
GAAAGGGCTTAAGCTTATACTGCAGTACACATGCCTGTTGCGATGTTTGAAATTTTTTGCTGTATTATTGATCTTTATCAAGCACACTAATTGTGTTGATCCTGGAAATCACGAGCATTAATTATGTTGTATGGTAACCATAGGCTTTTTATCTCTTCTTTTTTATCACAAAACAAGAATCATTTAAGGTATACCGGGATATATACGTGTGTTATCTTATTCCAATTTTTGGCATTAATTCTGTTGTAAATAAATGGTTTTGTTGTGAGATCAATGTTTGAAGTAACTTTATCTATGGTTATTGACTTAGTTATTTTTCATGATTCATCATATTATTTCATTCATAAGTTTATGGTTGCTTCCGTGAAAAAGTGCAGTAAATTATATGTAGCAGAACTG…
>Contig_Hb_4580
AAAAACTTGAAAAGGTAAGTGAATTCTATCATTGCAATGCTGCTTCTTCCTTGATTGCCATGTCTTGATATTGATACGTGCTTGCTTTCAAACTGCAGAGTCAAGTTTCCTCTCATTTTTGCATTTATTTTTGTTATCTTTAACTTTGCTGACTCCATTTTTGAGCAAAAAAAAAAAAGAGAATGAAGAGCACGGCATGCAATATTATGGAGAGGTGGGGTTTATGCAGTGGCGTGTTGAAAGTGTTCCACCAACTGCTGCCTCTCTGCCTGCTCCCCTCAAAAAAGATAAATAAACAAATAGAGGGGAAGGTGATTCATGTAATATATGAAGCAGCAAATTCTAGCTAAAATATATTGCAATTCTAGGAAAAAACACTCTCTTATATTCTCGTTTGTG…
>Contig_Hb_4581
CCATCCTCATAAAGAAATACCCTACAATGTCATCTCAGTTAATCAAATCCCAGAGAGAGAATGCAGAGATTTACCATGGAGAAGATCTCTGCAGGCAGAAATTTCACGAACTGCTGGAATATTTTTCTCTCCCTCGTGGCATCTTACCCTTAGATATCACTGAATTCGGCTATAACCAATCCACTGGATTTTTTTGGCTCAAGCAGAAGAACAAGAAAGCACACAAGTTTCACCTCATTAACAGGACTCTCCATTATGATACTGAAGTCACAGCTTTTATTGAGAAGGGTCGGGTGAGAAATATAACTGGCGTCAAGGGCAAGGAGCTTTGCGCTTGGTTTCACCTTGCTACCATCCACATCAAAGATCCTTCTTCTGGCAAGGTTGAGCTTGCGATTG…
>Contig_Hb_4592
CGTTTTATTCCCAAAAAGTGCTCAACCTGACAAAAAAAGGATGGATTATCTGCATATGAAGAGTGGGAAAAAAACAAGGAGAAAATACAGAATGAAACCAATAAGACAAAATGAAAAGAAAGTAAAAGAAAATTGTACAAAATAAAAATGGGCGTTCATTTGTGAGAAAAAGAAACTAAAATCTGTATTTGGTGATAAATTGTGAGAATTGCTTTAAACTCTCGCTTAGCATCTGAAACCAACCACAGAAAAGCGAAGCCAATCCAGATCCATCCCAAACTTTGCAACAAAGACTAATCCATCCCCTAACTTGTAGCTATGGTAGTCTCGTTTATTCCCTGGTTTAACCCAAAACACCTCTCCACCCATTCCTCAAGCCTCTAGACAAATCTCCACAGT…
>Contig_Hb_4598
GTTCAAGCAGTGGGAGTTATCTGGTGAGACTTCTAAGTGATAACAATAATGATGATGACATGTCCTCTCTTTTGGTGCTTTCTTGTCTCTCTTGTGTGCATTGTCTGATATATTTTCTGATACTGTTGGTGCATTTTCTTTTTCTTTGTAAAACCAGAGGTATAATTTCTTCTGCATTTTATTTACCAATGTAAGTGTTTGGAGCCCATGTTTTCATCTGTAGTATATTTTTAGGTGTTTTTAATTCATCAGGGATCTCATTTTGTTGCCATTGGTATTGGATTCTCAATTTCATCTCTAGGTCACACATGAATGATGCTTCTAGATTGGAAGTGAAAGTGAATTTAATACTTGATCTCAATGATTTCCTAGAGTGAAGTGCAACAATATTTAATATGC…
>Contig_Hb_4599
CAATGTTGAGACAGAGAGGGCTTTCTGTCTCTGGTAAGTGGTCGAGAAGAGTTAATGAATTCTGCCACCAATTCAATGGACTGCAATGAAAATGAAATTGAATTCATCCTTGTCCTGATGTGTGAAGGAGGGTCATATAGGCAATTCACCTGTACTCAATTTGCCCTTGTCCTGATGTGTGAAGGCGGGTCATGCAGGAGCAGCTGCACCTGCAAGTCCAGCAGAGAGGCAAATAGGTAAATTCACCTGTACTTTGTTAAAGCAGAACTTCTCTAATCCACGGGGAATGTGAAAGAATATGATCCTTGGCCTTGGCTAGCAAGTAGCAATTAGGTATATGCTGATGCTTCTCAGGGCCCATATTCTATAGTTTAGAGGAAAAGTTAAAACAAAATCATT…
>Contig_Hb_4610
CGGAATCCTAATACCCCTCTTTTGGATTGGGTTTTGTTAGGTTGTTGTGAGGAAGCTCTGTTTGTTAAATGTTGCTTCCCTTGGTGCTTGCTATGAAGCTTCTCAGAGCAAGCATTGGTTGGCAGATTCAGAGGTGGGTACCGATCCGATCATTGTTGCCATGACCTTTCTCGAGTTCATCCAGCACTGGCCCTAGTCCTAGGTTTTTCTCTGGTTTGCTGCATTTTCTCCATCTCCTCTAGGAGTGCATGTGTTGTGCAGGGACGACATCTGTGTTTGAGTGAGGTGTTCTGATCTCCCTCTACTATTGATAATCTTCCTCTACATGTTAGATGTTCAAGATCCTGTCAATTTCCCTTGGAAGACTAGTGAAGGGTTTGCTGGTGAAGGTGAAGTCGG…
>Contig_Hb_4613
CTTCCAACTCTCAAGTTTTGAACTAACATGAACAATGTTTATGGGAACAACGATCAAGAATTGCTCTTTTTCTGATCATCTTTTCACTGTAATTCCATTCTTGAAATTTGAATATCGTGCTTCAAGCTCAAACCAAGACTCCAAATTAACCAGTTGATTAAATTCCTCAAAAGTAGCCATTTTATGGAGGTGATCTCTAGTAGTTCCATTCTCCTTCAGAGTTTTGAGGACATCAACCAGTGCACGGGCTGAGGCATACAGGGAAGTAAGTGGATGAACAATCAAATGAAATCCCATTTCCTTCAGCTCTTCTGGTGTGTGCAACGGTGTGACCCCACCTTCAATCATATTACAAACCCTATACCCCTTTGTCCTGAGTCCAATCTCCTTAAGCTCATC…
>Contig_Hb_4634
TGCTATTAAGTTCTTGAACTAAAGTTGAATTCTGCTGAGCCAGCCTTGAACATGCTTACTAAGCATGCCACAAAATGCAAGTAGTCACTCACTGAGTATGATGACTTGGATTAAAAAAATACGAAAATAATGAATTAAACATTTCATCCTCTAAGTTTACTTTCTTTTTCCCTCAACAAATAATAAATACACCTTTGCATTCTTTTCATACATTTCCTTGCTGACATGGACTTTCATAGGCTATTTATCCAACATTTCACTTCTTGGAGTTAAACTGATAATTAATTAGACCAAATCAAGGAGTTGAGGGACTAGTACTATAACTCACATTCAGCTCAAGGGCTAAAAACCAAAATATGCATGATTCTAAGCACTAGTTAATGGTGTTAGACAATATTT…
>Contig_Hb_4639
GCCATGTTGGTTTGTTATGTACCATAATTATCAAAACCGAAAACAAAAAAGCAGTTTGCAACCCACATTAAACAAGTCCAAATATATGTCATTTCACTTCCATTCTGAAAGTTGAAAAAGATGCTTCATATGTATAATGTTAGTTTTCCACTTTGTTTTCTCAAGGATATGAGAGGCAGATAGCGAGTGAAAGGGCAAGAAAAGTTTTTGGTGTCTGCATAGATTTACCACCACTTATGTCATAAATAACTTTAGGCAAGGAAAATGACATTGAAGACAAGCATCTTCAATTGTGCCAGAATGGCTGTATTAAAGAAGCATCTAAAGAGTGAAGTAAAAAAACTTTGAAAATTACAAAAAGCAAGCTAAATGTTACGCCAAATTAAGAAAATGACAAGA…
>Contig_Hb_4647
ATTTACAATCCATTGCATCGTCTCCTCTAAATCGATAAATGGAAAAAGACAACATAAATATTTAGACCAATGAGAGTAATTTCAACAAAATAAATAAATAAAGTTTCTCTAAGTTCAATTCATGTAAAAAAGGAAAAAAGGCAACTCCCATGGTTAAACTAATTTGAAAGGGGTCAGAAGTCAGAACCATAATACCAATTCAACTCATATGACGTCCAACGCTTTGAGGACGAGGTTAGAGTTGGAATCACCTTACAGAAACATTCATGGTTGTACAAATTCATACATCTTTAAGAGACTAATTACGCTAGGAATTACTCGAGAAAAACACTATATGTTATGATAAGAAAAACAAGGCTCCATAATTTATGCATCTCTAGAGGGAAAAAAAAAGCTTTT…
>Contig_Hb_4649
CTTCGCTTCCCAAAACTGTACGATTGTTAAGCTCTAACAAGGTCACTTAATCGCGTGCACAACAATCTGTTGCCCGCTTCTTTAGAGTTCATCAAACATTAAAATCCGGAACCATGGAAAACGAGTCTCCCGCCGCAACGTTCGAGACCTTCTCCCACAAAGTCCAGCCTTGGAAATCTGTCTGGCCAGCACCCGCCGAAATGAGTGACAAGTCGCGTGGTTTCGGATTCAAACCAGGTGAATTGATGGTGTTTGATGGCAATGCGGGCAACTTTTTCCCGCATGGTGAATGGGTGCTGGAACAGCAAAGCTCACCACTTGATCAGCAATGCAAGAATGCTTGATACTCCTGTGGTCAATTGAAGCCAAGCTAGCTGAAAGTGGGGGATATAATCAAGA…
>Contig_Hb_4657
CCCGTGTCCTGTTGGAGATTTGTTCAATCATGCTGCTCGTGGAGAGGAGTCAAATGGCCTTCAAAATCTTGAAGTTTGATGCATTACTCATCCTTGCAAAATGATCCTTTTCAAGTGGACATTCAACAAAACTTACTGGCGGAGAGATTTGAGTTTTATCGTAATTTATCCAATTAAGAGCTACAAAATTGTAGCCATGCTACGTAGTCCTTCTCCTCAAAATTTCGCATTGGAATTGATTCAAAGGGGCTTTTAATTCGGCGGTAAAGTGACACATGATAAGGCGTAGTTCTTTATAATTTCCGTTTACGCCTTAGAATGGAACAGAATTCTGGCTTGGATCTCGTAAGAGAGAAAGATCGCTCAGTTTGTTCACCGTCGATCATTTGGGGAAATATT…
>Contig_Hb_4658
GAAAAATACTGAAGAACTTAATTTGGGAGAAAAGAAATGTATTCATGTCTCATTGTATATATATTTAACATGCTACACATAATGTTCTTATATACAAGTCGAATGGAGATTCTAGAAACTATCTAACTAATTTGCACAGCCGGAGAGAAGCTTTCCTGCCAAACCCAACAAACAGTAACAAACTACGGCAGCCTAACCAATTCTGCTTTATGTTGCCCTCGATGCATTCTTTGAGTCGTAGCTTTTCTTTGTTTGTGTTATTGCAACACACCATTTTATTCATCCATGCTGCACGTGTTTTACTTAAAAATGTTGCACACCGTTTTTGCTAAGTCTCACATCTTCGGGTTGCTCCCCTGCATAAGTTATAGCTGCCTTGCTGCCTTGCTTATATCTTTA…
>Contig_Hb_4668
GCCATCAATAGTTGTCCCTACATCAAATAACAGCGGTAAGTTAAAAACTCACATTAATCATAACCATCCTATCTAGATTTCTACAATCTGTTAAAAATACAGATCAAACTAGAAATAATCATATGCCCAAACATTCTGCAAACAAGATTTTTCGAACAGATCAGAGAATATTAATGTGTCTTTGAAATTTAGTTAAAATTTTCTTAAAAGGCAATGACAAGAGGCTATGGGTACTCACAGGATACAAGACATTTTACTTGTACTTAAAAATCATCAAAACAACTTTGTAAATCATCCATTCCAGTAGCCTAAAAATGTAAACTCCAGAGACATCCATGTGAATCCAATAATTTAGAAGACAAACCAAACATTTAGCAATGAGGCAAAAAGTCAGTTCCC…
>Contig_Hb_4674
TAACAGTTCTATCTTTGAGCCAAAACCAGTAAGGAGCTTCTGTTATTCGCGATTGTGATTTTTGGTGCATTTGCTGTTCCCTTCATCTGAACACATAAATAACTTTTATGTTTGCCGCTCCCTGTACTTTTGTGGTTTCAAGTAATGGCCAACATTCCATCATGAAATGTTGTGTATGCTGATATTTTATTTGAAACTTTGTGGTGGAAACTTCCTGAGATTTAACTAGTTCTTGACTTAAGAAAGCAAGGTGGGGTGTTGAATAAATTCTCAAATTTAATGTTGGCTGCAATGGAGAAAAGCACTTCAAAAAGGTTTTCAATGATTAGTGGCTGCACAGTTGGTGCTAGACAAAAAGTTGATTCTTTCATGATTAGTGATTGCCAAGGATAAAAATAG…
>Contig_Hb_4690
CTTAGAAATAGTCATATTCCCTTAAAGAAACATGAGCTAATATCCTTTCAGGGATAACTTAAGCTGGCTAATGCAGATCATACAATAAACAGGTAATAAAAACACTACATCCACACTAAGTAACTAAAATTCTTCGTGTTATTAGCATACATCCATTTGGAGAAATGGAATGGCAAGCTAGTTAAGGTAGCCGACCTTCTTGGGAGGAGCAGGACTTGGTGGAGGATGCTTGGGAATATATGGATTCAGGGGAGTGCCGTGCTCGATGGGTCCAGGTTTTATGGAAGCCTTTGAACTTGGAGCTGGATCAATAGGATGGTAATCATCTAGAGTCAAGTTGCGAGCATCATTGTTCTTGTCAATTTTGTGATTATAGCTGTTCTCCTTAAGCTTCCTGTT…
>Contig_Hb_4706
AAAATATATCGAACTTTTTTTTTATTACTTAAATTATGTTGTATTAATATAATATAATAAATAACTATTAATTGAGACCTCTACTTGCCCTGCGAGTTGAACCCATTACAATTACAAAAAAAAAAAGATAAAAGAGTTGATGTCAATAATTTATTTTCAAGCTAACTAGAAACCATAAACACCCTTACCTTATAATATCAACTTTCACATTTTGTTGGTTTCTGTTAGTAATAGTGATAAAAGAGTTATTTGTCCCACATTGGAAGATGATGAGAGGAAAAATGTGTTTATAAACCTTTACTAACCAAATCAAATTAGTTTGATTAGTGGGAAATATTGGAGGGAAACTTTAATTTGACCTTGGTTTAAAATAATATTTAAAGGTCAAAGATGGGGACT…
>Contig_Hb_4712
GGAATCTAAACTCAATAACCGGCCATACCTTAATAATATTTTTTTCATTAGACTATTTCTCAATCATCAATGCCACAAATGTTTTCCAAGCAACATTAATTTCAGCTGGTTTTCGTTTAAGGGCAATCAAGGGGTGATTCAGTTCGAGTTCTTGAGGGAGATAATATGACCCTTTACAATTAACTGATTCCAGGCTTTCTTTTTGTTTTCCTTTTGTTTTTCAAAGCAGTAAATAGCACATTCTTTAATGAAGGATTCGATTCAGCCAAGGCTATACAGCTGCTATAGATGCAGAAACCTGGTGTCCTGTCATGATGATATTATCTCCAAGAGTTTCCAGGCAAGCAATGGCAGAGCCTTTCTTTTCTCGCATGCAATGAACATAATTGTAGGACATAA…
>Contig_Hb_4713
AGTTTGAAGGTACTTGGCAACAGCTCTGCAAAAAAGGATACAATGATCTATCTTTGGGAAAATTACAAATATGATAGAAAATCAAACATGCATTAAAATAAACAACAATTAAAGGAAAAAAAAAATTTGTACACCAAATGAATACACGAAGAATTTAATAAAAATTAGAGAGGATAGAATTGGCAAGTCAGGAAGGTTATGAAGTTATCTGTCACCATAACTAAGATAAGCTTTGTATCATATTCGAAACTCAATAAATAAAAAAAAAAAAAGATATCGAAGACAATAATTAGCTCCAATGGAAATAAGAGATGAATCATTCTTAGTTTCCTACTCAACTCTGCCAGAACTGTCAACATGGTTCCTCCAATTAGCTAGCCAACCACAAGCAAATTTATA…
>Contig_Hb_4719
TCCAACACCCCTAAGATCTGAAGATGAGGTGAGTTTCCACACTAGTTATGACTTCCCAAACAATGACATGAGGACATGATCAACGAGAGTGTAATAATCTCAGATAGCCACTTCAGGGCAATGATAGTGTAGTTTACTCGCAATACATTAAATTAATTTAGTTTACTTATCAACGGTTTGCAATGTTAACCCATTCTACTCCAAAAAAGAGATTAATAGTAGGGCAGCAAGATCTTACATTGAATGACAGAGCATTAGTGGTAGTGTGAGGTGCCAGCATGTTGGGAGTGAGATGTACCTCCTTTCACACTACACGTTTGGAGTGATGAATTCAAATAAAATATTTTGATGCTGAAAATGTCATCTTTTAAAACCTGGACAGAGCTCAAAGATGGAGTC…
>Contig_Hb_4725
CTCTCCCCTTGCTCTCCCTCTCATTGTCACTGTACATGCCAAACTTCTTGGCTTTATATATCAAGGTGCTTGGGTGAAGTCTTTCTTTGGAGATTTCATTAATTGTAGAGGAAAAGCAAATTACACTCATGATGATTTCTATCTTTATTTAAGCAAAATCATGGATTCATATTTTCTATATTTTGGACGGGAGAGGCTTTTGTGAGCTTTTTAGAGAGTTATCTTTCAAAGAAAATATGTGATGATCCGTTAAGTAGCAGCTCTTCCCAATAAAGGTTTGAATGAAACTGTCTTTCCTTTCTTTCCCCTTTAGTTGATGAAATACTTTCCTTCTCTTTTGCTTTTAAGTGTAGGACTCTCTTTTTTCTTCCTCCACCATTTTGCCCTTTTCTCTCATTC…
>Contig_Hb_4732
CTATTTTTGTAGTTCAGGCAAAAATTGTAAATTGATATATAGTTTTGGACCTTTTGGGACACTATTATCAGTATTTTAGGATTTCTTTTCGTTCTTATTACCTTTCTGATTCTTATTCTCAGTATTCTTTTCATTCTTATTTCTATTCATGAATGTCATAATTATGGTTTTTTAAAAATGGCTGTTATATTATGTAACAGCTGTTATTTACAGAAAAATGGCCCACCGTAATCATTAAGTCCTTTAAATAAGGGAAGTCTAGAAAATAGGGTGTCGCAGCTATAACGACTATTAAGTAACAGTAATTGCCATTACCAACCGTTACTTAACAGCCGTTATTCTAGAGAAGCAACATCTTTTGGCTCTTTCTTACATTGTTATACATGGGGCAACAGCTAG…
>Contig_Hb_4742
AAGAGATCTTACTTCCATTTGAAACAACACTTGAAAGAGACAAAATGGCTCCACCGAAATATGTCATCAACAATGACCTCACCCCTGAGGCTACTATGACTACAGACCTCATGAAGAAATGCACATTCACCGTGGGACCACCTGTGGCGATCAATATCCAGGACAATGACACAAAGAAGAGATCCAATGCACCCAAGAGGCAGTATTGGCACAAGTTCACTGAAGTCTCATACCCCAATGGGGAGAAGAGTGGTTCCATGGTCATTCCCGACTGCGTTATGTACCACGAGATACATGACTTCTATGGCACACCATCTATCTTCCTTGGTGTACCTCAGGCATGGGTACGACCTATGGAACTCAAGATTGCAGCCAGCGGCTTCCATGGCAAGTTCGAAG…
>Contig_Hb_4751
GCCGGACTCAAAAACATCACAACATACAATACCATATCTACCTGATTTCAATTGAAATTCTTACATGCACAGCAACTATAAATTAAATAATTAAAATTGATGAGATAAACCACAAAAGGAACTAAATTTTACAAAGCGAGATTGCAATTATTATCTACTAAGATCCCAGTCTCACAAAGTCTCATATTAAGGCATCTTTGTGGGCAATGGTCCAGACAGTACAACAATAGTTTTAACTAGGAATTTCACTAAGTTCATATCCCATGTTGTACAGATGTAAGAGTGCAGGTGCAGGAGCAATCATGCGACTCAGCAAAATCTTAAGGCTACAAGCCACATTGATTGTATGCATTCACCTTCCATGTACTGAACACATGACTAGGCCCATGGATTCAGCAC…
>Contig_Hb_4764
TTCTCTTTTCCTCTAGTACTCAAGAAAGACAAGAGGCAGGTGTATGTACTCGTTTGCCATGGGGAAGATATGCTGCGCGGAATCAGATGATGATAGCGGTTTGGATCTTAAAGTGATTCTGGTTTTGATTGTATTAGCTTTTTTGGTAATGTCAATCTGCATACCTCCAAGGCAGCCAAGGGTTTATGCTGTGTATCGCTGTTGTTAGGCACTATCCTTCAAGCTTAACTCTCTGTTTTCATTATTTCTTGTGCAGCAATAATGGGTTGCTCACAGAAATTATTTAGCGTTTACTATCTTTTTTCTGATGTTGTGTAGCTATTCTTGCGGAAAGTAGTCACAGAAATAGATTTTTTTTTCTTTGCAATTAAACATATTGTACTATTATTCATGTTTCTT…
>Contig_Hb_4768
AACTTTCCCTGAGATTCTCGCTGCTTGCCACACAAGCATATGAAAGCAAAAAAGAAAACAATCAATATCAGTTTATTCTCTTTATTTTAGACATCTAGCATAAGAATAACCCAAGGCATTGAACAAATGTCAACAGTTGCCTAATTTTGAGATCATTAGGAAAAGAAAACCCCGAGGTCAATGATTGGTACCCACAAAAGAAAATGATAGGAAAAAAGAAATGCACACTTCTGCACAGTTAAGAGACAAATATCAATTAAAATGAATGTAAATTCCCCCGGTGAAGCAATTCAGGAAGATATCATGACCCACAATATCTCCAACCACATGCACAATAGCATGAAGTAGCCAGTGATACTTAAATTGACATTAACATCCACCATTATAAAATTCATATTC…
>Contig_Hb_4770
GAAAATTACTATTTTGAATCATGTGGCTTCTAAAAAAGTAGGAAGGGAAAGCATTGCTTAGCTATCATAGCTAAAGAGGTCCCTTGTGATTCTACACCTGACACCTCCTTTGAGGTAAAATACTTGTTAAAAGAGTTTTCTGACATTCTACCTAATGAGTTACCACAAATGAGAGACATTCAGCATGCTATTAACTTAGTTCCTAGATCACAGTTACCTAATCTTCCTCATTATAGGATAAACCCTATGGAACGAGCTAATTTAATTAGGCAAGTTGAAGAACTTTAGACAAAGGGATTTGTAGGCATAGTCTTAATCCATGTGTTGTTCCTGCACTCTTGACACCTAAGAAAGATGGTTCCTAGAAAATGTGTGGATAATAGAGCTATAAACAAGATC…
>Contig_Hb_4779
CGAAAGTTAAGTTCAGTTCACTGGAAACCAATCTTTGCTCCTCATGGGAAGCTTAAACAACAACGGACCTAGAATCTTTACATCTCACCACCAAGCTGCATCTTGCAATCGTACCCAACAGATCGGCGCCATCCTCCTAGTCGCCGCCACCTTCTTCTTCACTCGCCTATTTGACCAGTCATTTCATACCCGCATTCCCTCCTCCTTCAACCACCACCTCAAACCCCAATCGCAGAGCCTTGTCCATGTTACCGACGCCGGATCTCTCTTCTGGCCTCAGCGAGGCTACGGGACCTACCTGTCTCTGAAGATATACGTCTACGAAGAGTACGAGATTGACGGATTGAAGGAGCTCCTTCGCGGCAGAGAGGGAAAAATCTCTGCTGATGCTTGCGTTAA…
>Contig_Hb_4786
CATAGGGGTAGTGTTTGGGCTTTGATAATATTAATAGGATTCAGGTTCGGGTAGTTTAATTTTCGCTAATATCCTACCGGTTGCCATCAAGGTTGTCTATCAATATGTTGGGTTCGTACTAATTGACCATGCTACTGAAATTCCATTCAAGGTACAGGATGGTTGCATAATAATTGAAGGTGGTACAATATATGCTCCAACATAATGGCCCATCTTACAGATCTAAAATCCCATTACTAATTCATTGCGAAAATTGTTCTGAAATGTAAAATCCAACTGTGATGTCATTATGAAAATCACGGAATTGTACTAAGTGCTTGAAGAACCTTTGATCCTTGGGCTGATCGTTGACTTGATGCCTAAAGTGACAAGTCTTTATATACTGTTATTAACTGCGCC…
>Contig_Hb_4788
TTTTGAGATGGAACCACCTCTTTGAGCCATGCCAAGCATTGCAAAGGGAACAATATATAAAAATCCTCTCAGAACAGCACTTGGAAGAAAACCTGTCAGGATGGAGCTTACTCCTGGTATTAGCTCTATGGCCATGGCTGGAGGGAACCATTTCTTCAATTTCTCAAATTTAGCTATTCCTTGAACAGCTGTGACTGGGACTGCAAAGAAAATCGTAAGGAGTGACGCTAAAACAATGATTCCAATTTTGTAAAGTGGCATAAATTTAAGCGGAATTGCCAGACTCCTCCATGAGACGTCCTTTGGCTCTGGAGCCATTTCAGTGATCATTATAAGCGGATGTGAGTTCTGCTGAGATTGGGCAGCTAATGCAGCACCACATCGGGACTTGAAAGTGGC…
>Contig_Hb_4794
GATATGCAATTAACAACCCTGTTTTCTATATGGACTCTGAAAGCAACTCCTTCTCAGTCTTCCCACATGTGGCCATCTCATATTGTTCGACGAATTGCTTCAATGTGCTTCTTTAGTTAACATAACCATCAAAGTAAGCATGCATCCCCTCGCTTCTTCGAGTAGACATCATTCCGGCCCAGAACACGTGATTGAGATAGATGGATACCCAACTTTCCCTTTCAAAATAAAGCTTCATCAACCATTCATTATTTTCTAGTCCATACTTGGTCAGGAACTCATTCCAATCTCTTTCAAACATCTCAATCGTCAGATTGTCAAATATGAAAGCCTTAAACTCATTGGTTGCTTTTGTAAAATCTTCCACACCCTTAAACTTCTCAGACAATTTGCTAAGGA…
>Contig_Hb_4797
CTTTCACGGGTACAAAGCATATGATTTAAGATTAGGATGCAAGTGCGACTATGCTGAGGAATGAAAAGTGTTTTCATGCTAGCTGATAGTAATGAGAGTAAAAATACAAAAGAGAACGAAACCCATTTCGGCTATGCAAAACCCACAACTCCGCAAAAAGGGACAAAGTCTCCTCCATGCTAGGCATCCACCAGGGAGCCAATTCAAAGCGTGCACGTTCAATATCAGCACTCATCTTCACGTCACATATTCCACGTCCATCGTCGCTTTTGTCTTGACCGAAATCCAAAACACCAATGCATGCCTTTCGTTATCGTAAGTATCCTTCTGAAGCTAGGCTACTGGAGCCCACCACCACTACCCTCGCCACTGACTGCTCCGCTGCCGGCTTTGCGACGC…
>Contig_Hb_4812
GCTGCATTAAAAATTGTCCATTCACGTGTTTGATCATTCCATGTGAAAAGCTGTGGCGTGCCTGATGGATTTAATGTGAACCTAGAAACAACCAAACTATGAATCGTGTAATAGATTTCATCCTTATTTAATACGAATTCATATGTGAAACTTGGATTAGGCCTCAAGACTTCAGCATTTCCTGTAAAACTTAAACCGTTCCATGATCCTGGTCTGAACTGTATTTTATTTCCCTTCTTAAGAAGCATCTGTGGATACCCATTAAGATCCAATTGTAATGAAAATTCGCCTGGAGCAGGATCCTCTGTCCCCTTCCAAGATGACAGAAACCAGTTAAGACCAGTCACTAAGTTGCTTCCAATTTTCATTCCTGGTAATAGAGTGTCCACAGGGTGATCA…
>Contig_Hb_4815
CTGTAGACGCATCTAGTTTGCGATCTCCAGGATTAAACTTTGCAAATTGCTTTAAGTTGGCAAGGAATCAAGGCTGCAACAACAATGCGTTTATGATGCTAAGACGACACCTGCAGGGGATGTCTGACCCCAAAACTCGGTTTGACATGGTTGTTCCTGGAAGCAACATTCCAAAGTGGTTTAGCCATCAAAGCTTGGGAGACTCTTCGGCAAAGGTAGAGCTACCACTAGTTTGGTTTGATAGTAAGTGGATGGGATTTGCTTTTTGTGCTATTTTTATAATCCATAATCGACCAACCCCGAACTTCTTTTATGATCTTGATCTCACGTGTCTTCTTAAAATCAATGGACATACCTGGCGTCATCAACTTAATGATGGTTTCTTATCAGCGATGGAAC…
>Contig_Hb_4822
CTTGTTTTCATTCTAACTCGCACTAAGGTACCTTGTGTTTTGATCGTTTGCTTCTCGAGAAAGGTTCAATTGGGAGTGTTTGATGGTGTTTTTGTTTGTGGATTTTGATTGGATTTCTTGCTTGCTGAGAAAAGGGGTGTTTACATGGTGAATTTTGTAATTGGAAAGTTTGGTGTTTGAAGCTTGTTCTCTGTCTGAGTAGGGTTTTACGAAGTTGTCAGGTGGTAGGTGATTGACTTAAACAAAGTGATTAGGTGATTGACTTAAAGATGTTAATTATTATGTATTCTCAACAAGATGAGCAAACATAGATTGACAAAGCATCCATTTTTTAATCACTCAAATGTTTCTTTGAAAATGAGAACAGGAAAATCATTTCCAGCTGCAATACTTCAGTGT…
>Contig_Hb_4830
TACATAATGGACAAACCTCTGTGGTCGGAACATGCCGAGAACAAAGTCTTGATCTGGTCGGTAGAGAACCAGATACAGCACGCCAAAGAAAGTTTCTGATTTTTGGTGCCGCTGGGATAGACCAAAGCTTCTTCCAGAATTTTTTATTGCCAACAGCTGTGTCAGATTCCTGAGTCTGTAACTTGTAAGCACTGCTAACTGAATAACTGCCTCTCTTATCATGTTTCCAAAATTGCAAGTCAATGCTAGAGCTCCTTCTTAAAGGGATTGACAGAATAAGTTTTCGATCCCTTTCATTAAACACACGATTCACCAAATCAATGTTCCAAGCACCATCAGTGATCAAATCCGAAACCATATAGACCCCAAAATTAAAGTCAAAGGTTGTAGTAACCATAG…
>Contig_Hb_4833
ACTTTCTGGTCATTGTTACCTACACCCTAAAATATAAGAAACATAAGGTCCACTTCATTTCAAAAAGAAAAATGCAGAGATACATTAATCTATTAGTTGGATATTTTCAAATTTATCATCTTCAGTTCAATGTAAGACAAAGCTAGAATTAATACAACTTCAAGTTCATAGCATAATCAACTGGACCAAGTAAAAACTGAGATATAAAGAGTGGCAAGAAAACAATTCAGGCCAATTTTAATTTGATTTCCCACCACTTAGTTATAGATGAAAAAACAAAAAAACATGAATATAAGAACCAAAGTTAGATCATATAACTTATTAGAAGTTGGCAACCCACTACAATGAAAGGATGACATCAATAATAGCAACGGTCAGAAGCAAACCTTTAGTTTGAAC…
>Contig_Hb_4835
TTGAGTTTATTGCATCTTTTCAAATAAAGTTTATTTCATGTTTTTTGTTTGTTGTTGGAAAAGTCATTCACATACAAACTTCATTGCACTAGAAAAGATGACTCATCTTTCCATGCATATGATTGATAATCTCCAACACCAAACTAATTAAAACTTTTTGGTTTACTGATATTAAGTAATTTGAAAAGACTGAAAAAAGAAAGTGTTAACTAATGTGGCTTTAAGCATCTAAGAAGTAAGATTTGAGAGACCATGGGATTCTTTTTGTATTGCGAATAAGAGCCATTTACACAGAGAGTGATTGCTAATACTTGTGAGCAATTGGTTGCTGGTTAATGAAGGGTACATTTATTTTTTTCTTTTGAGGATAAAATGTGGTGCAAAGAGTGGTGCCATAGA…
>Contig_Hb_4836
GCAAGTTCTGCAATAAGGCTAGACACCTGAAAGCAAAAATCTCAGTAACACTGAATGTTTTAGTTACTGTTGCTTCATATCAACATCGGTTGTATTTTAATGATAACAAAGGTGTGCACATGATATTGAACTAGGAAAATTCATCTCATAATGTGACCTTGGCTTAACTGACCAATGCAATTGTTGAATGAATTAAATTAGATTATTAAAATACCAACTTAACCCCCATTTGGCCTGTTAATAGTTTAATGAACTGGGAAGACATGCCCATCAAAAAGTGAACCTCACAATACTGGCATGAGGTCATATTCAACATTTGTAAGATTCATTGCTCAGAGTAATCAGGAATCTCTCCACTGGCAAAAGAGTGACATATGCACTAGTAGAAAGGAACTCACC…
>Contig_Hb_4842
CCATACTCTCTGCATATGGTCCGTGCCTAAAAAAAAAAGGGAAGGTTTAACTTAATGGCCAATTAGCAGATGCCAGATGCAACAAATCAGCACCTTTCATGCAAATAATATGCTTTGATGGACGTTAAACCAGTTACTTGACCAGTATACAACACCACCAATTGATGTGAACAATGCTTTTACACACAAATTATTGAAAGACCTCCAACATTCATAAAGTGATAGCCACCGTGATTTTCTGATGACAAATAGAATATGACAGCACTCAAATACCCACTAGATCAAAATGAGAAGACAACAGGACCTCCAAGTGAATTCCACCATCAGCCCTTTTCTTTTTAATCGTATAGCTTACTTATAGTGTACAAAGATATAAGGCATCAAGAATATACCTGCTCA…
>Contig_Hb_4845
CCACTTTTTTCCTGCACAACAAGCACCTAACAACCAAGAGGATTCCTATTAAAGACCAGCAATATATGTATGTGCGTCAAAAACAAGAACTTAACAGCCAAGAGGATTCCAATTTAGGATCAACAAACTATGTGTGAGAGTGTGTTAAAGATGATACCAAACCAATTTAGATGATCCCATAGCAGCAATTTTCATGGAAAATTTTTGTTTAAATTCTGAAATCCAAAATAGTTCATATCATGAAGTATTGGAACACAAAACATGTGAACTTACAGCTAAACATGTGAACTTTTGGCCAGATAATCTTTTCACCGCGACTAATAGACAAATCCTTGGCAATCCTTAACTAATTCTTCAGAATCCATAGTGATATGAAAGAAAATAAATTTATTTTCGCAA…
>Contig_Hb_4846
TTGATGATAACATCTCTCGGCATCCACCTGAAAAATAATTTCATTTCAAATCCACATGCAGAAGAAATAAATGAGCTTGTGCCTCAACTAAGTATCAGTCAGTACCAAAAATATAGTTAAACAAGATGTTCATCAAACAAACAACCACAAAATGATATGTTTTACATTTGTCCATCATACCACCAGTATAGGAAAAGCACTTTCAGCACAACATACCAAATGAACAAAACCAATATAAAAAGAGCCTTACACCACGTAAACAATAGAATCAAAGACACAAACACATACTAGTTTAGTTTTTGGATAAAAATCAGTTGCTCGCTCTCTTCCACAACATCATGATGCAAGATATCAGTTCTCAACACCCAAGAGAATTTCATGAGGGATTTTTGTTAGGGG…
>Contig_Hb_4858
GTTCAATTTTAGGATAAATTTTAGTTTGGATTCATCAGTTTTTTATTTTTATTTTTATTTTTATGCAAAACCATTTAACAAATTGTGAGAGCGACAGAGGACCATGTTTGGGCTGTGTCCCCAAATCCACCCACGGCATGCTTTCCTCTCATTCTCAGATTCACCAAAGCACTCGTTTCCCTTGCGGTCTCTGCCACTTCTCAGCCCTTTCGCCACCGCTCGTCCCCTAGTCAAAAGCAGCAGCAGCAACCAATACAAAGCACGAGCAAGGTTTGGTCTATACGCTGTCGACTATAGTAATGTCAGGCCTTCGTGCATAAACAGCGAATGGGGTGATGGGTTGGACAGGGTGAAGAAGCTTCTTCAAGAGCTCTCCGAGACGAGACCGGATAACCAATT…
>Contig_Hb_4862
AATTCTAGGTATGTGGCAGGGTCCTTAGGTATTGAAAAGAGTCAGAGCAACAGAGGTTCTGACAGATTCAGGTTGAGTAGGCTGATGCTGGTTGATATGTAAGATTTAAGAAATATGTCCATCTCCTATATCATTTGAAGAAGGATGACTTTTGTTTCATAGCATGGGCAAGATCAATTCTCGTGCTTTAGCAAATTAGTTTCCAATTTTCATTTACTTGTTTTTTGTTTAAGATAAATACTATTGATCTTGGCAAGGAATTTTTGGCAGGCCTAAGTTTATGCACAAGTTGCAATTGTGACAGTTAAAAACTTTTTGACCATGTGTTGGGGATTAGAACTGTGTTTCGTAATGTTAAAGGGACTAGCGTCATCAACTAAGAAGAGAACTGATGGTCAG…
>Contig_Hb_4864
TTTACTTATAATCTTCACATGCTCTTCGAATGCCATGATGCGTAAACATACTCCAAAATATGGTGCAAGATCATCTCATGGTTTTGTAAAAATTTAGAAAATTTTCAAATTCTTGTTGAATCTTTGAAAGTATCTATTAAGATACTGTCCCATATTGAGTAGAGAAAACAATGTTGACTTATAAATGAGTTAGTGCGGGCTTTAGAATAAGCCAATTGGTTTTGTGCTATAAGGGCCCATATCTCCCTCCTCACAAGCCCACAATCAAAATCCACTTCTTCCGGGATTTTGGGCTATCCATGAATCTAATAAATTTAATATGGTATCAGAGATAACATAAAATTCCTAGGTAGCCTATTCAACCTATTTGTTTAGGGTTTAAGGATGGATATGTGGTGT…
>Contig_Hb_4869
ATTGGAAAAGTGTTACATTTCTCGAGTTCCAATTTGCCCAAAAGATAAAACCAACCTCTTGAACGGTACCGAATTAGTCTAGATCAGTTGCCAACTTGACCAATACTTCCCATGAATGAGATGGTAATGTTCAACCAAACCTTCCTGGCCATATCCCAAGTCCTCTTGGATTTAAGATTTTTGGAATACAACGAAGGACCATAGGCCATCTCGGATGTAAAGTAGCACGCTACTGCAAGTCATCAGGTAAGCGGCCACCAGAACATTAGAAGCAGCGTAAATACTTGCATTTGTATAGACCCATGGGTCTCCTACATCCCTAACCTCAGGATGAAGTCCTAGAAGCCTCAAGAAAATTTCCGAGGTTCCAGATACTATTAACATATTCAACAACCAGTT…
>Contig_Hb_4875
TCTCTCTCTGCTACATCAGAAACTTTTCAAGGAGAAGGGGATATCAACATTTTTTCTATAATTGAACCGTTATGAGATAAGCACTCAACTACTATGCTAATGGCCAATGACAACTACTCCCTTTACTCTCCCTCCTGTTCTTCTATAGTTTCTGAAATGCAAGTTGCATGAAACAGGCCTTGATGCCTTGGCAAACATAAGCTTAGCATGTCAATAACTAGATACACCTTTCAACGTAGAATTTCAACTGCCTCAGCTTTAGTAACAATAAGCTGACCAGTCAACCTGAGAATGTTATGCCTAATATTCTTCTTTAAATTTTACATAAAAGATGAGATTTTAAAGCTAAAGGGAAAACTATAGGCTGCATCCATCAGGATTTACTGTTCCAACAAGTAG…
>Contig_Hb_4884
ATTACGGGTGACCACAACTAGAATATCTATTTCTAGGTCTACAACTTAGGAATCTAGGCACAGCTGTTTTTGATACTCTGTTTGGTAACTGCTCAAAGAAATTAAAATTCAAGAACCACAAATGGCAAGTAAATCAAGCAACCATGGCCATGAAGGCCAATTTCGTGAAGCATAATTTTTCATGTTAAGCTCTGTTAATTGCTACATTCTTCTCGTGGTTTCTGCACAAAATTACTGCATACCGTCAACATTTGAGATGACCATAGTCTTCTTAACCAGGTCCAGCTACGGAGGAAGCCAATTTACCAGTCAACATAATTCAAGAGAATCAACAATCAGTGAATAGTTGTGGTTTAGGCACTCCACTAGCCGCTCAATCACAGTGACACACATCAAGGT…
>Contig_Hb_4895
TTCCCTTCCTTCTCCTCTCAATTCTTTCCCCGCCACTTTTCTTCTTAAAAGAGCAAGAAACCTCATAACAATCATCATCAAGTCCATAAGCAGGGACTCGGTAATAGTACCGGTTCCTGCCACCCAAGATCAACCTTCTACAAGGCGACCATTGAATAAGAGTGGATTGCCTCAACCCATAAAATAAGCTAGGGCTTATTGGCACCCTATACGCGGCAAATGATGATGCACAACAAGAACAACAACTACAGCGTGAACAACATTGCGATAGTGATGATGGTAACGGGTTCTTGTCAAATCTTTCACTCAATAAGTTAGAGTAGTCATTGAAGGAAAACGAAAGAGACCCTTTAGTTCTAAGTGTCAACACAGCTGAGCTAATGTAAGAATTGTACATAT…
>Contig_Hb_4919
CTTTCTTAAAGGAAAGCAAGACATTATCCTAATTCAGTAAAATTTTCTATACTGCAAATATTTGTTATAAAGATGAACCTGAGTTAGTTGAATTGTTCATCCTTTTGAAGCTGTTTAAGCTGAATATTGAATATTGGTCATTATGTGTACTCTGCTGGAGTTAGCTTATCAGTTTTTGCGTAGCATTTGGTAGAATGCACTTTTAATCTTTCCAATTAATTATGCTATTTACACCGCCATGTTTGGGAGGAACCTTCTGAAATCATTAATAGTGTGGCATGTCCTGTTTGAACAATTTCATTTGCCATTGACACCATTCTTTTCATGACAAGTGCTGCGTGAATAATTTGACAAGATTAAATGTCTAAGACAAATTTTGCATGGGTACAGCCAAAAAAA…
>Contig_Hb_4921
TAAGAAGTCCACATTTCCCATACAGGTCAACTAGGCTATTCGAGACTGAAATGCAGCCGCTTAAACCGGATTTCACAGAATAACAGTGAAGTTGCTTCCCAGTTTCAGTTCTGCCCAAGCTAGCTGATGCAGAAAAGAAGCATGCCAGGCTATATCCATCTATCTCCACATTGTCATTGAAAATGTGACCCATTACATTTAATGCAAGTTCATGACGGCCCATCTGATTAAATCTTGAAGCCAGACTTGTGTATGTGATGGCATCTCGTTGCTTCATATATAGTACCACATGCCATGCATCATCTACCTGCCCCGATCCAGCATAAGCATCCACAAGAGCATTACCAACTATAATATCATGGTCTGCATTAGTCTTGATTATAAATCCATGTAGCTGCG…
>Contig_Hb_4930
AGCACCCCGACCACCTCTGCTCTCGGATCCAAAAAATTCCTCGTATATATCATCAGCGTCCCTAGGCTTGAACCTGAAGGAGGGATTAGTATGCTGCCTCTGATAATAATGACTAGATGAAGACGCAGACGAAGGCGGCGGGTAGAGGCCGGATTTCAAAGCCTCTTCACCATATAAATCGTAGATCTGCCGCTTCTGAGGGTCGCTGAGTACATCATAAGCTTCAGAAATCTGCTTGAATTTAGCCTCGGCTTCAATCCTCTTAGCAGACGGGTTCTTGTCCGGGTGCCATATCATGGCGAGGCGCTTGTAGGCCTTCTTGAGATCATCGTCGCTGGCGTTCCTATTAACTTTGAGCATATTATAGTAATCGACGCCCATTTCCTCTACGGTGGCCGG…
>Contig_Hb_4932
AGTAGGAGACTGCCTCAAGCAGCATGTTCAGGAAACCAGTATGTATCCTTTGATGAGAATATGACTTCCAAGCCACTGACTAATTGCCTACCTAGAAATTTGTTAAATTTGATACTGTCATTTAACTGAAAATATTAGTGTATAATCCTCTTCTAAGGTCTTACTGGAGAAAAAAGTAAACATGCCCAAGTTTCTATATGAATTGTTGGAGGTGCATCCATTGTACAGAGCAGATGGTGGTCCTGCTTTCAACATCTCCTTTAATAGGGTCAAGGGGTAGCCTTGCCTTTTAGCGAGACAAGTTATCTTTGCAAGAATTAAAGTTTCCCTATATGATGTTATGGGCAAACAAAGCCAATATTGGGGAAAAGAAAAACTGAATTCTCTTTCTTGAGGATA…
>Contig_Hb_4941
CATTGCCCTGAAAAGTCCAGCGTCTCTCTTACTGTCATCTCACCGTGGTGAAGATCATTTTGGCTTATATATGCACATGTTCTTTGGGGAACAAACTCGTGCAATTCATGACCACAATAAGTGACTCTTCCCGATACCCTTAGATCCTTGTTCATCTTTCCAGCAAGTGCCTGCAGCAATGTAGTTTTGCCAGATGCTGGAGGTCCAAGAAGCAGTGTCATTCTTGATGGTTTTACTATTCCACTAACGGAATGAAGTATCTTGACAACTCTCTTCTTAGATGGGACAATTCTAAGTGATCCAAGAATTCCCTCTATTGTGTTCATAGCAGCATTCGCCAGGGTTGGAAGAGCTCTGGTTCCTACATATGCATCTCCTTCTATAGACAAATGCTCGAAC…
>Contig_Hb_4944
AGGTTTGTAATCTTCAAAATATAATACCTCTGTTTTTGAGATGCATTCCCTAAATGAAGGACAAGTTGGCTCTAACTCGCTTAATATAATTACCACTTCCATCATCAGCCCAGATCCAGAATTCTTATGGCTTTCCAGGCTGCATGCTGTTCCACTTCCAACCTTAAGATGCCCCCAAGTTGAGAAGCATGACTTGCAATTGTGATTTAACCTATGTCCATGCTTTAAAACATAATCTTCAAGGCCTGACTTCAGACACTCAACGCTTGAAGTTGAAAAAGTTAAGTGATTGCTCTCATTTGCTAGAAAGACCTTTTCATATTGTGATCCAGGGACATCCTCACATCCAGCCACCAGTTCAAATGCAACATTAGGTATCTTTAGAATGAGAACCTTTTG…
>Contig_Hb_4945
AAAAAATCCATCCAAACTCAAAAACGATCGATTCAAACCGAACTGAACCAAAATAGAGCAGTTTGGTTTTTCATTCATTTCGGTTTGGTTCGGTTCGGTTTCTAAAATATAGTAATTCGGTTTTGATGATTCGGTTTGGTTCGGTTCAAACCGAATACTCAGCCCTACCAATTACTGATACTGACAAGTACCAATCATTTCACTAGAAAGTAACGGTAATAAGATATTTTCCCCTCATTTTACTTCCACATTTTAAGAAATATCAAAGTGATTTATTAAGAAGAAGAGAAGGAAGTGTTATGAAAAGGGTTATGATAAATAATTATGTTGAGGAAGGCTACAATACATATATAATCTCACATTTATAAAAATTCATCAAACACTGCAGTTAGAGTCATT…
>Contig_Hb_4961
CCCTAATAACATGCATGAAACCAGCAGATTTGTCATTGCTTACATGTCCATTCTTCTTTGACTAGACCAGACAAAATTGCAAATTTCTTTTATCTGATTTAGTCGATAAGCTTTCAGATTCAATACCATGCCTTTTGACATAACACCCTACCAATAACGGAGACTAATAATTTTCCCCCTTCTCACTCTTCACCCAACTTTGCTCCATCTACCCCTCTCTCACTTACCCTAGCTGCTTAAAGCTATCAATTTCAGGAACCAACAACCATAGAAGAATTTACAAAATGATAAAAAAATTCGAGGAGAATTGCTCAAATCAATAAACCCATTAATTTTCTTTTTTTATTTTTTCAGGAAATTTATCATCAAGTTCTAAGATGATGTGATATGGACAAGAAA…
>Contig_Hb_4962
CTGGTGGAGGAGGTTTGTTAAGGAGTGAGAGTGTTGGCCCGTCATCATTGATAGGCTTAAATCTATTTAGCTTGCAACCTATTTTTGCATCAATATCCACTTTAATAAATGAAAGCCAGTATGTTATGTCCTGGGTGGACAAAATGACTAGAATAGTAATAGTAGACCTCTTGAGTCTTGACGTGGGTTAATTCCACAACAATATCATTACACAGCTTCTGCACAAGGGACTGATAATGTGCTAGGGAAATCTCCTTAAGTGCAAATATCACATCTATCAAACCACAGAATATTAGTCACCAATGAAGCAAAATGAAGGGGAAATCTTTCCTGGCCAGCCAATTTGGCCTTCGCATACCAGATGTGCTACCCAACTTAGATACAGGAATGTTGTGGGTT…
>Contig_Hb_4966
CCGCCATAACTTGCATGAAGTCACCTGTAAATGGTCACAAACAAAAAAAGAAACCTCATAATACCTTCCCAGAACCAACAAACAGATTTTCTAAAGATTTATAAGTGATTGCAAAGTCACATCAAACCACATTTAAGAAATTTTGTGTTTTCGATCAACAGTAAGTTAATAATATTCTTCGGCAAGTGGTGGAAAGATAACTAAGCAGATACTGAAAATAATGATAATGAAAAAAACAAAACCCAATTTAGCAAGTCATTTAGGGAAAAGCAGTTCAAAAAAAGTACCTTAGGGAAAAGTACCAATAAGGACCCATTCATAAAGGTCAGACACATTTTTTACCTTTACACCTTCACTTTCTGAAACTCTTTTTCCAAACAAGTTCAATTTTGTAGAAGA…
>Contig_Hb_4972
GGACGATTCAAGTTAGATCAAGAACAGGTATGGAATTATAAATGTGATGGCTTTCTAGTTACTGCAATGTTACAGGTGAAGTATATGTATTAATGCATAATAATAGCATTGAGATGCTTGTCAGTGATGATTGAAAAATGAGAATAGTATAATATTTGATATTTTCATCTTATATATGACTGAAAATTCATAGACAATTTCTGTTTCTGCTATGTAAACTTTCATTGGTCTATTCTGACTACGAAATGAAGCAAGCACCAGGCATCAATGTGAGGATTGATGCAAAACTGATAAAACAAAGGGAAAGAGAAGGAAATTCTCAAATCAATTGTCAATCATAAAAAGTTCTAATACACTACCTAAATGACATGGTTATTTCTAGTAGAATTAATAGTCCTA…
>Contig_Hb_4973
TTTTCCCAACAACACTTAGACTTGTGGTGCTCTTGAGGTTCTTAAACGCAGTGCAGTTTGGGGGAAGGGGTTCTGGCCATCTTGCCGTCGACCCTCTCTCCTCTTCTTTTCTTTTCTATAGAGAGTTTTTTTAGTTCTTAGATGGGTTTTTTTTCGTTTTTTCTAGTTTTCTCAGTCTCCAATATGGAGTCATAGTACCCCTTCTCTAGATGGGGCTTTTGTTGGGTGTTCTACGGGAGATTAATCGACTCCCTTCCCCTGTGTTGTGAAGCGCTTCGGAGCACTGTCGGTTGGCAAATTAAAAGGCGGGCACCATATGGGTCACCTGTGCCTAACCCTTTCCCGGTTTGTCCGGCCATGGTCCAAGTCCCGGCTCTTATTTGGTGGTTGCTGCAGTTT…
>Contig_Hb_4974
TTAGCCTCTGGCGGTTGTTAGCCCAGTCTGGGTCACACTTCCAGCAATCGTCAATGGGGTTGCCTGTTAGGCATGCGGATTGGTCTTTTTCAGATATTTGTAGCACTTCCCTTCTTGACATGGAAGCATTTACTCTTCTTTGAACTTCTTGAGCAACTTCTTCTGGGTTAGGGTGAGAAGTGGGAAAGGTGAGGTTGAGCATTGCCATTCCAAGTGGAGAAAATGAGCTCAAAACAAGAATGAAGACAATGCAGCTTGTGTGCAGCATTTTTGCTCTTAGGGAAGAGTAGTGGGGTAGTGATTTCTTCTCTGAGATATAAGAAAGTGGTACTTTTCTTTTTCTACTTATTCCAGTTCTAAAGATACACCAACTAATTTGTAATTAAGATGCATCTTCGG…
>Contig_Hb_4975
AGCTTTGCCATCAATAAATGGTTCCCCTATAACAGGTGTAAAAGCTCATATCATGCACTACATGTAGTTGCCAATAACAACAAAGAGCAAGTGTGTGCGTCTGCAGTGGAATCAGTATGACAGGTGGAGACCCAGTTAAGGAGGCACTAAAGTCTAAAGTTCACTCGACTATACAGCGTAAAACATTTTAGCTGTATAATGCAGGAATAAGAAATCCTAAGGTGTCAAGATGCAGGCAGTGATCCATGTATCTGTGTCCCTCAAAGAAGAATGCAAAGCAGGCACCTTCAATTTAGGGTGTATGCTTCGCATAAGAACATGGATTTATTCTGTGTTAAGAGAGAAATGAGGTGGGTAGTGAAATCAATTAATAGCATGTAGCACATCCCGCAGCAAGCA…
>Contig_Hb_4985
CTTCATCGGTCTGAGGAGGCAGCTAAGGATTAAAGATGTAACGTCTTATGAGACAATGGCATTAGAAGTTTCAGAGAATGCCGACGGCATGCTTAAATCTCTGGGAGGATCAAGCTCAGCTGAAGGTGAATTCTGTTGTGTTTGCTTGTCAAGATTGAATGGAGGAGATGACATGCGTGCGCTACCTTGTCTGCACAAGTTTCATAAGGTATGCATTGATAGATGGTTCAAAGTGTGCCGGAAGACTTGTCCGGTGTGCCGGTTTGCGATGGAGGAAAAGGAGAGATCATACAAGAGAGAAGAGCAGCTAACTGAAGAGATGGTAATATGGTTTTCCTCTTTTCATGTAGCTGGCTTTTAAGTTGCAGTAGAATTCTTTATAATTTGAGTGAAATGATC…
>Contig_Hb_4992
GGGTAATATCTAAAGTCTCATATCCCATGAACATTTGCATCTTCCAAGTCCCGCATTCCATGTAAAAGAAACCGGTGTGGTAAATAAGTCAAGAAGCCACCAGGTTGTCTTCAGCGTAGCTGTCGAGATTAAAAGTACTGGCAGTGCCTGGTGATGACCTCTTCAAGATCGCTGATCTCCGAATCTCTATGCCCTTCGAAGACTCCGGTCTTTATATTTCCTTGCGCCAAGAATGACCATGCTCCAAATCGCCACCGACAAGATTTATCAAGCACCTAAAAAGTCGTTGAAGTCCTGGTTTCCTGCTTCCCAAAAGATAGCGGGGTTTCCCGTGATCCCGGACATAACCACCAACTCCGCGCTGTAAAGCATAAGAAGGGAAATCCTCCGAGTCGAGTC…
>Contig_Hb_4994
AACAAATGCCAAGTATCACATCAACAATGTCTCGCGACAGTGAGCGTCCTCCGCTCAAATCGACCAACACCAGCGGTTCCGATACGACGCCCTACGACGATGTCGACGACTTTCAGGATGTTGACGGAAGGAGGATCAACCCTACAAAACTCGTCACATTTCTGAAGAAGACGTTTAATGAGGGAAACTATGAAGTTCACAGAATCCACGACATTTACAGCGTCCGCGCACCACGCAGACTCTCCATCGACGAACTTCAGTTGTGCATGTGACCCGTCACAACACCTACATCGAGATGTCCCATCTCTTAAATACGTTTCAACCTGCAATCTACAAGCACACAAATTGCATGGCCCCATTGTCTTCCACGAGACGATAATGTCGACCGACGACGCGTCT…
>Contig_Hb_4996
ATCTTCTCCGTTTTCTGTGCGCCACCCCCAGCGATCTCTTGAAGGTTGCCATGGACTATTCCACCGTGAATGAAACTGTAAATCGCGACACTGACCACAAGGTCCACGACGATGATAAGCAGGATCATGAGGTCCGCAAAAATCCCCCAATAATTCGTTACAGTTGCAAGAATAATAACGATTGCCACATGGGCGCTCAGAAAGTTGTCTGTCTTTTTCAAAATTGACTTCAGTATCATCAAAATCTTCTTCATTATGCTCTCCATCAAGAAGCCTTGCGCCTAATGAACTTGAAGGGCCTCTGGCAGACTCTATTTGCATAGTTGACTTGTGGTCATCAAAATTGTCGTCATCGCCATGTCGGGTTACTCTTGGGCGTGGATCGACTGTTGCAGGGAC…
>Contig_Hb_5002
TTTTTTTTTTTTTTTTTTTTTTCTGAAAGAAATTTTAGTACTTTCAAGAGAAAGAAGTTCAAATGTGCTACTAAGTCATCAAAAGATTTAGATGGATAATGTCCTAAATTTTTCACACTAATCAGCTTTACTATGAGTTCATCCATTCCTAGATATGAAAGGTGCAGTGGCATAATCAATTCTGGGAAAAAAAGTGTGAAAATTTCTGGAATCACCCAATTCACAGTTGTGGATGATATTAAATATCCTTGAGCAATCTGAAGTCCTTAAAAATGATACTAAGGTCAGAAGATAAGTTTCCTTCTTGTGATTAATCAGTATTCTTCCCTGTGAAAAACCGAAGGCATCCTACAATTAATATTGAACAGAAAAGACAAAATACCAGATGCTCTTATTTCA…
>Contig_Hb_5009
CAGTGTGCAGTAGCGAAATTTCCTTATCTGCAAAGCAATATTTACAAGCTCACAGGCACTGACGCCACATCCATTATCAAGAAATCAAACATGGATATACAGTGCCCTACAAATTGTTTTTCTTTTCTCTTATTTTTCAACACTAAAGAAGGTTAACAAAGTGACATTATTACTAATTATAGAAATCAATTTTTTCTCACCTCTCTCCACAAAGAAGGATTCTATAAAAAAAGTGGGCCTATCAAACATTTGAACCTCCACAGACAAATAAAATTAGAGAGGAAAATGAAGTAAAACAAGATAATATTAGGAGTGACAATGAGAGTGAAGAATCAATGATGTGAAATATGTTCTAAAGATTATATGTCTGGAATTTGGAATGAAAAGAATGTTAAAAAC…
>Contig_Hb_5011
CTGAAATTTACTTTGTACAAGCAGAATCACTCAACCTTGATTTTGTTTCATATTTGACACATTTGCTAAATTTTGATGGAGATTCAGTCAAATTTTTTTATGTGATGACCAAGTGCTACAACCCTATAGCATGCAGAAGTATGTTGGATAACTTTTACTTCGGTTTGTTATGATGTCCAAAATATGGTTGAAACTTTATCAAAATCTAGGCAATGACTTTTGTCGCAAAATGAAGTCAAGCGAGCTGAAAGATCTCGTGGGATTGTGTGTTGATGCTTACAGTGGCAAGTGTAGTTTTAGAACATTCTTTTTGATAATTAGCAGAATGACCTGTTTAAATACTCAAATGTCCTGTGAATGTTCTTATCAGAATCTTCTCTTCATTAAAATGTAGAATGC…
>Contig_Hb_5012
CCCATATCGAGCTCAATTTCAAGAAATCAACCGGATAAAGTCCGCCATAAAATGAACTATCTAAAGAAGAGTTATTAACTCACTTGACCTGTAATCTCAATAAAAATACATTTGAGGAGCTCAGCTCACCCATCAATCATCCATAATCCAAAATAAAATCAATGGGAGCTTAGCACCCTCATCCATCATAGGTATCCAACCACCCAATTACACATATATAAAGTTTAATAAGTTACAATCCCAAATATTAACAAATATTACAGTCCCAAACTAAGTAGTATGTTTTTACACATGTGAAGGACTAAAAGTTATATTTGACAGTACAAGATATAAAATTAATAATAAGTAGACTTGCGAAGAATGAAAGCAGGTTAAACACAAGGAAAAAACTCTCCTGTA…
>Contig_Hb_5035
TATGTATGTGGGTAGGAACATTGGTTTAGTTAGAAACCCTATCTATAGGTGCTGTTAAAAAACCATTTGAAAATAGATGTTTAGTTGTGTTGGAGTTTTTATGGCTAAAACATGTCAAGTTTAACTTTGAACTGATTTTTAACACCCTCTAACTAAGGTGCTTTTCTCAACAAGAGCTCCGCTCGAACAACAATGCCAAATTGACCCTAAGTTGTTTATCTATTCCAGATAAATAAGAGTGTTGTATGATTGATTCTTGGTATCCTAGAACATCGTTTTGGATGTTTACCTTCTTATGACATTTTTTTAAAGATAGGAACAATTATTCAATTTTGTTGAGTTCTTGGTGTAAAAAGAAGTTGTAGACGGGCATATTGATGATTTTATTCTCCTTTCATT…
>Contig_Hb_5040
CAATTATGAAGGTTTTTATCTTATAGTGGCTGGAAGCAATTTTTAAAATGCTTGAATAAAGCAACTCTTGTATAGAGTCATCTGAGTGATTGTACAAAAGCTGTTAAAAAGAAGTGGGTTTGACTAAAGATCAGGGTCAAATTAAGCTGCATACAATCAACTTGCTGGTTGCCACAAGAGGGATGATGCAGCAGTAAGACGCAAAAAAATTGCAAAGTCACAAGAGGTTGAAGTTCACAAAGATTATAAAGAAACATGCAGAGTTGAGAAGAGCCACCAAATTTTCTTTATTCTCTTCAATTCTATTCCAATTCTTGTCATTTAAAAAGTTCTTTTGAGAAAACATTATAGATTCTTCATCTGGTCTTCCATAGAAATTTCTTTTTTGACCATTTCAAT…
>Contig_Hb_5044
CCTTACGATTGTTCATTTCAATATCCTGATAACATTTTAATACACTGGATTATGTATACAGATTAAGAAGTTTACTCAAAGAACAGTAAGCTTGTGGACATTGCAATTGAAATGAAGATAAATAAAGAGGTCCAAAACCAATACTAATAATGAGATGTCAGTTATTCTGAGACAGGTTGGCAACTGATTAATATTAACTTGTAGGGGACTAGAGAAGAAAAAATAAAAACTAAATAGCTAAATCTAGCTATTTCAAAATAACAAACTCTTAAAAGTAGATCAAGAATCAAATGCAACTGCAAAAAGCCAAAAGTTCCCAAAAACCTCCCCAGCTTTCACCATGCTTCAAATTCTGTCGAAGAATAATGCCTAAGATTTGACCCAGGCCACTATATTAAA…
>Contig_Hb_5054
AACAACGCTGTGACCAAAGTCTCCACCTATGCCAATTGTAAAGAGGAGGTCAGCAAAGTGGTAAAAGCCAAATAAATAAGAAAATGAGATGTCAAATCATCTACTATCAAATAGTTTGATCATTCATGGGAAAAAAATGAAAAAGTATAAATTATACAGTCAAGGAACTGTGCATTTGTAGTTTCAATACATGGGTAGAATTCACATTCATTAAAGCACAAGTGCATCAACTTCTAACAGGTAACATTGTCTATTCAATTAATCAACATTACTGCAAAGAAAAGATATAGAGAAAGAAGAGCAAATACAAAAGGAACAAATAAACCTCACTTTAATAGAAAATCAATTCGAGTATGAAAGCTCAAATTTTGAAAGCCAAGGCAGTTAGCACTCTCAAGA…
>Contig_Hb_5062
CAGTTTTATTTCTTTTGAGATTGCATCACAGTGCATGGGATGTTGCTGCAATTTGACACGTAAAATAGTATCCATGCCAGTTGGAAGAAGACGAACGCCATCTGATGCTTTTGCTTCATGATCATATAAATCATGCAGCTTCCACAGGAATGTACTTTCAACCAGCTGGCCATACGTTGTCGCTCGATATGGTACAGTTAGTGGATTTTCCACCAGCAGCATGTCATGTGCATGTTGCAGAGTCGGAATTAACCCTTCACCCAGTAACTCTGAGTCTAGTATCTCACTAACCAGAACATCTGCACGCGAAGGAATGTCCACACCGACTTTGAGTTCATCAGAGCGCCTGCTGATTACATTTATGTTCCTACCCATACTATTGAGGTGCAGAACTTTTCG…
>Contig_Hb_5064
GCTGAAGTAACTAAGCTATCAAATGCAGGTAAATTATCATTGTCTCTAAATTGTTGCATAAAGGAAATTGGAAAATTAAGTGGATTCAAATAGTAGAATCAAAGAAGGAAGAGGTAGACCAAAAATGATGCCAGATGAAGTGGAAAAAGGTGATATAATACCACAATAACTCACAGAAAATTGTTTGGTTTCAAAAAAAAAAGGAGAAAAAGGGTTCATGTTGGTGAATCCGACAAGTTTGAGGGTGTGGTTTAGTGTCCTTTATTTAGCTTGTGTAAGTTGGGCACTTCAACCATCTATCATGGACACAGACTTGGGTTGCAAACTAGGTTTTGGTATTCCATTTAAAGCTCTTGATTCTTCTACTAAATAAAGATGAAGTTGAAGGGCATGTTTCAC…
>Contig_Hb_5068
CCTCAACGAAAGTAGGTTGTATCCTGAGGAAATTGATCCTCATTCCAAGGTCTTTTAAGAATTGGGAGCTGGCCAAAGTTCCAGCTTAGCCTGTCCTCAAATCATTCTTCATTCTTTAAGTCCTGTTACTCAGTCTACCGGGAAGCACTAAACAGGTTCCCCTCTGCGTAAAACCATGGACTGCTTGCTAGCAACAGTGCAACTCTGAATTCAGTTACAGTATGAAACCAAGATTCACTTCTGCAGGAACAAAAGGTCATGTCTGTAGATATTCAAGCATCCCAATATCAGCAAACCTGGTACTGCCCATGAGCAAGATTTAGCATGATAATGTCATCAATAATCCAATTAATGATTCTTCAACATCATCAATAGGGACTCTCTCAGTTATACATGGTG…
>Contig_Hb_5073
TATTATTATTATTATTATTATTATTAGGGCTAACTATACAAATAGTGTCTTAACTTTCCCAAATTTGACAATTGATTGTTTGAAATTTTTACTTTGTCAATCAAGTGTCTGAATGGACTTAATTTTTTTCCCTTCTTTCTGTTCTACCACCTCTAATGCAATACATCAGCGGTCAATTGATTGGAATTTCCGAAGACTTATAATGGAAGGAAGTGTAATTGTAGAAATTCTCTCTGTCATATAATTATTCTGTCTACTTTTACACCACTTCCATTGTTCTTTTTTCCTTCAATCTCCTTCCCCATGCTAAGAGCTTTTGGGTCCAAATCCAATGGCATCTCTTTTTATAGTGTGGGTTACTTATGTTTAGACATACAATAGGCGTGTTGAACAAGGTAA…
>Contig_Hb_5078
GGTGATCATGTTTCATATTAATTGTTGGGTGAGGTTACTTTTTCTGCTTATATATGCAATTGCAATTGGTTCTAGATCCAATTATCAGCTTTATCCTAGACTTACTTTTGCTGCTTGCTATGCTTGTAATTGATGTTGCAGCGAATTGGGTTTATTTGGAAGGAATCAACAATGTTTTCACTGTTGTTTATATTGGTTGTTCTTTGATATTTTGTCATGTTCATGACTTTATTTCGTTTTTGTATCCAATATTCCTTCTATTTGTATTTGTTGATCTGTTTTGGAAATTTTTGGTTAGATGTGCTGTAATTATGTTCCTCTCTGATGTAAATTCCACCATTCTGTTTCATTGTTAAGATGATTGAGGAAAATGAGGAAAATAATATCTAGAATCTCGCG…
>Contig_Hb_5092
[truncated: 100,504 more rows]
