# Supplementary material for: De Novo Assembly and Transcriptome Analysis of the Rubber Tree (Hevea brasiliensis) and SNP Markers Development for Rubber Biosynthesis Pathways
Source: PLoS One. 2014 Jul 21;9(7):e102665. doi: 10.1371/journal.pone.0102665 (PMC4105465; doi:10.1371/journal.pone.0102665)
Supplement: Table S3 — The 10 longest contigs from the de novo assembly. (XLSX) [file pone.0102665.s010.xlsx]

## Sheet: Plan1
	Best blast hit	acession number	Contig length
Contigs
Contig_Hb_93134	Auxin transport protein (BIG) isoform 2	EOY03819.1	13.266
Contig_Hb_90294	conserved hypothetical protein	XP_002520949.1	12.166
Contig_Hb_90326	vacuolar protein sorting-associated protein, putative	XP_002519289.1	11.429
Contig_Hb_90470	conserved hypothetical protein	XP_002516857.1	11.019
Contig_Hb_20993	vacuolar protein sorting-associated protein, putative	XP_002517515.1	9.405
Contig_Hb_20366	heat shock protein binding protein, putative	XP_002515568.1	8.455
Contig_Hb_90348	nucleotide binding protein, putative	XP_002523320.1	8.439
Contig_Hb_95512	no hit	-	8.4
Contig_Hb_106925	protein binding protein, putative	XP_002527141.1	7.996
Contig_Hb_95005	hypothetical protein RCOM_1407450	XP_002523571	7.992
