# Supplementary material for: De Novo Assembly and Transcriptome Analysis of the Rubber Tree (Hevea brasiliensis) and SNP Markers Development for Rubber Biosynthesis Pathways
Source: PLoS One. 2014 Jul 21;9(7):e102665. doi: 10.1371/journal.pone.0102665 (PMC4105465; doi:10.1371/journal.pone.0102665)
Supplement: Table S4 — The 137 pathways that were annotated in the KEGG database. (XLSX) [file pone.0102665.s011.xlsx]

## Sheet: Plan1
1. Metabolism
1.1 Carbohydrate Metabolism
Glycolysis / Gluconeogenesis	192
Citrate cycle (TCA cycle)	93
Pentose phosphate pathway	124
Pentose and glucuronate interconversions	132
Fructose and mannose metabolism	93
Galactose metabolism	143
Ascorbate and aldarate metabolism	76
Starch and sucrose metabolism	451
Amino sugar and nucleotide sugar metabolism	154
Pyruvate metabolism	166
Glyoxylate and dicarboxylate metabolism	127
Propanoate metabolism	71
Butanoate metabolism	59
C5-Branched dibasic acid metabolism	11
Inositol phosphate metabolism	96
1.2 Energy Metabolism
Photosynthesis	7
Carbon fixation in photosynthetic organisms	133
Carbon fixation pathways in prokaryotes	88
Methane metabolism	233
Nitrogen metabolism	163
Sulfur metabolism	64
Oxidative phosphorylation	122
1.3 Lipid Metabolism
Fatty acid biosynthesis	58
Fatty acid elongation	19
Fatty acid metabolism	107
Synthesis and degradation of ketone bodies	11
Cutin, suberine and wax biosynthesis	5
Steroid biosynthesis	35
Primary bile acid biosynthesis	3
Steroid hormone biosynthesis	66
Glycerolipid metabolism	146
Glycerophospholipid metabolism	142
Ether lipid metabolism	40
Sphingolipid metabolism	65
Arachidonic acid metabolism	70
Linoleic acid metabolism	78
alpha-Linolenic acid metabolism	71
Biosynthesis of unsaturated fatty acids	53
1.4 Nucleotide Metabolism
Purine metabolism	501
Pyrimidine metabolism	238
Caprolactam degradation	10
1.5 Amino Acid Metabolism
Alanine, aspartate and glutamate metabolism	100
Glycine, serine and threonine metabolism	117
Cysteine and methionine metabolism	147
Valine, leucine and isoleucine degradation	92
Valine, leucine and isoleucine biosynthesis	39
Lysine biosynthesis	20
Lysine degradation	87
Arginine and proline metabolism	139
Histidine metabolism	30
Tyrosine metabolism	84
Phenylalanine metabolism	191
Tryptophan metabolism	107
Phenylalanine, tyrosine and tryptophan biosynthesis	109
1.6 Metabolism of Other Amino Acids
beta-Alanine metabolism	63
Taurine and hypotaurine metabolism	26
Phosphonate and phosphinate metabolism	4
Selenocompound metabolism	48
Cyanoamino acid metabolism	91
D-Glutamine and D-glutamate metabolism	3
D-Arginine and D-ornithine metabolism	3
D-Alanine metabolism	5
Glutathione metabolism	100
1.7 Glycan Biosynthesis and Metabolism
N-Glycan biosynthesis	69
Various types of N-glycan biosynthesis	53
Mucin type O-Glycan biosynthesis	1
Other types of O-glycan biosynthesis	2
Glycosaminoglycan biosynthesis - chondroitin sulfate	48
Glycosaminoglycan biosynthesis - heparan sulfate	60
Glycosaminoglycan biosynthesis - keratan sulfate	1
Glycosaminoglycan degradation	33
Glycosylphosphatidylinositol(GPI)-anchor biosynthesis	6
Glycosphingolipid biosynthesis - lacto and neolacto series	6
Glycosphingolipid biosynthesis - globo series	21
Glycosphingolipid biosynthesis - ganglio series	33
Lipopolysaccharide biosynthesis	9
Peptidoglycan biosynthesis	8
Other glycan degradation	64
1.8 Metabolism of Cofactors and Vitamins
Thiamine metabolism	156
Riboflavin metabolism	59
Vitamin B6 metabolism	29
Nicotinate and nicotinamide metabolism	51
Pantothenate and CoA biosynthesis	47
Biotin metabolism	6
Lipoic acid metabolism	5
Folate biosynthesis	16
One carbon pool by folate	41
Retinol metabolism	55
Porphyrin and chlorophyll metabolism	66
Ubiquinone and other terpenoid-quinone biosynthesis	28
1.9 Metabolism of Terpenoids and Polyketides
Terpenoid backbone biosynthesis	83
Monoterpenoid biosynthesis	21
Sesquiterpenoid and triterpenoid biosynthesis	4
Diterpenoid biosynthesis	31
Carotenoid biosynthesis	16
Zeatin biosynthesis	12
Limonene and pinene degradation	20
Geraniol degradation	17
Biosynthesis of ansamycins	4
Tetracycline biosynthesis	15
Polyketide sugar unit biosynthesis	8
Biosynthesis of siderophore group nonribosomal peptides	2
Biosynthesis of vancomycin group antibiotics	3
1.10 Biosynthesis of Other Secondary Metabolites
Stilbenoid, diarylheptanoid and gingerol biosynthesis	10
Flavonoid biosynthesis	144
Flavone and flavonol biosynthesis	31
Anthocyanin biosynthesis	51
Isoflavonoid biosynthesis	24
Indole alkaloid biosynthesis	33
Isoquinoline alkaloid biosynthesis	77
Tropane, piperidine and pyridine alkaloid biosynthesis	61
Caffeine metabolism	41
Betalain biosynthesis	6
Glucosinolate biosynthesis	13
Penicillin and cephalosporin biosynthesis	3
Streptomycin biosynthesis	34
Butirosin and neomycin biosynthesis	9
Novobiocin biosynthesis	23
Phenylpropanoid biosynthesis	145
1.11 Xenobiotics Biodegradation and Metabolism
Benzoate degradation	21
Aminobenzoate degradation	112
Fluorobenzoate degradation	8
Chloroalkane and chloroalkene degradation	18
Chlorocyclohexane and chlorobenzene degradation	10
Toluene degradation	11
Ethylbenzene degradation	4
Styrene degradation	18
Atrazine degradation	3
Naphthalene degradation	6
Metabolism of xenobiotics by cytochrome P450	67
Drug metabolism - cytochrome P450	83
Drug metabolism - other enzymes	106
Steroid degradation	9
2. Genetic Information Processing
2.2 Translation
Aminoacyl-tRNA biosynthesis	122
3. Environmental Information Processing
3.2 Signal Transduction
Phosphatidylinositol signaling system	139
mTOR signaling pathway	27
5. Organismal Systems
5.1 Immune System
T cell receptor signaling pathway	459
