# Supplementary material for: De Novo Assembly and Transcriptome Analysis of the Rubber Tree (Hevea brasiliensis) and SNP Markers Development for Rubber Biosynthesis Pathways
Source: PLoS One. 2014 Jul 21;9(7):e102665. doi: 10.1371/journal.pone.0102665 (PMC4105465; doi:10.1371/journal.pone.0102665)
Supplement: Table S5 — The 20 most highly expressed genes in the GT1 and PR255 genotypes. (XLSX) [file pone.0102665.s012.xlsx]

## Sheet: Plan1
Contig ID	Best Blast Hit	Acession number	E-value	RPKM
GT1
contig_128988	phenylalanine ammonia-lyase 2 [Manihot esculenta]	AF383152_1	0.0	11,384.20
contig_145874	histone H1 [Populus trichocarpa]	XP_002306824.1	6E-19	8,934.83
contig_141892	short chain alcohol dehydrogenase, putative [Ricinus communis]	XP_002511516.1	5.14E-149	4,696.00
contig_107930	Populus trichocarpa*	AC214596.1	2E-66	3,718.00
contig_55145	o-methyltransferase, putative [Ricinus communis]	XP_002518739.1	7.47E-68	3,254.80
contig_137860	unknown [Lotus japonicus]	AFK46472.1	1.86E-80	2,366.00
contig_137257	adenosylmethionine synthase	Q6GV10.1	6.73E-77	1,917.60
contig_129071	acireductone dioxygenase, putative [Ricinus communis]	XP_002517071.1	8.34E-122	1,598.20
contig_126321	Stem-specific protein TSJT1, putative [Ricinus communis]	XP_002517179.1	5.65E-133	1,352.00
contig_29474	cytochrome P450, putative [Ricinus communis]	XP_002531094.1	8.93E-171	1,305.40
contig_129012	unnamed protein product [Vitis vinifera]	CBI34163.3	5.56E-74	1,164.70
contig_129021	1-aminocyclopropane-1-carboxylate oxidase [Hevea brasiliensis]	AAP41850.1	4.71E-141	1,095.90
contig_109083	conserved hypothetical protein [Ricinus communis]	XP_002534082.1	7.39E-98	1,059.90
contig_129010	cyclophilin [Hevea brasiliensis]	ADV04050.1	7.81E-111	973.90
contig_129603	eukaryotic translation initiation factor 5A isoform I [Hevea brasiliensis]	AAQ08191.1	3.58E-91	947.30
contig_113920	unknown [Glycine max]	ACU20582.1	9.98E-55	866.00
contig_98355	NADPH cytochrome P450 reductase [Citrus maxima]	ACP43317.1	8.17E-101	830.60
contig_125764	rubber peroxidase 1 [Hevea brasiliensis]	ABG46370.1	0.0	826.50
contig_116514	eukaryotic translation initiation factor 1Aa [Hevea brasiliensis]	ADV04051.1	2.65E-57	824.70
contig_146607	5-methyltetrahydropteroyltriglutamate, putative [Ricinus communis]	XP_002525709.1	2.78E-89	779.50
PR255
contig_137296	carbonic anhydrase, putative [Ricinus communis]	XP_002529418.1	9.01E-57	2,823.80
contig_129198	chalcone synthase [Camellia grijsii]	AAO43487.1	5.36E-89	1,862.01
contig_146189	glycine-rich RNA-binding protein [Ricinus communis]	CAC80549.1	9.28E-49	1,270.50
contig_129318	beta-1,3-glucanase [Manihot esculenta]	ABK58141.1	2.82E-111	1,158.10
contig_129134	aldo/keto reductase AKR [Manihot esculenta]	AAX84672.1	7.53E-146	963.50
contig_118893	AF457210_1ascorbate peroxidase [Hevea brasiliensis]	AF457210_1	3.57E-107	958.50
contig_129036	chalcone synthase 2 [Camellia chekiangoleosa]	ADW11243.1	8.35E-116	897.20
contig_129017	unknown [Medicago truncatula]	AFK40462.1	2.76E-18	756.70
contig_145914	predicted protein [Populus trichocarpa]	XP_002331829.1	4.73E-111	733.90
contig_57137	Hevea brasiliensis *	AY247789	0.0	733.50
contig_129099	predicted protein [Populus trichocarpa]	XP_002337967.1	1.45E-125	712.20
contig_129415	predicted protein [Populus trichocarpa]	XP_002322207.1	1.23E-38	711.10
contig_129138	phosphoglycerate kinase, putative [Ricinus communis]	XP_002513352.1	1.16E-166	664.60
contig_55146	hypoia-responsive family protein 1 [Hevea brasiliensis]	ADR30790.1	3.43E-47	661.10
contig_129095	putative polyol transported protein 2 [Hevea brasiliensis]	CAP58707.1	0.0	651.90
contig_137875	serine-threonine protein kinase, plant-type, putative [Ricinus communis]	XP_002527489.1	1.64E-91	628.00
contig_109047	PREDICTED: isoflavone reductase homolog [Vitis vinifera]	XP_002283921.1	9.74E-77	616.00
contig_143735	beta-1,3-glucanase [Manihot esculenta]	ABK58141.1	7.59E-69	609.90
contig_129074	chalcone synthase [Dictamnus albus]	CAH61575.1	0.0	592.80
contig_129209	homocysteine methyltransferase, putative [Ricinus communis]	XP_002525709.1	9.35E-140	559.70
*Information provided from BLASTn NCBI EST database
