# Supplementary material for: De Novo Assembly and Transcriptome Analysis of the Rubber Tree (Hevea brasiliensis) and SNP Markers Development for Rubber Biosynthesis Pathways
Source: PLoS One. 2014 Jul 21;9(7):e102665. doi: 10.1371/journal.pone.0102665 (PMC4105465; doi:10.1371/journal.pone.0102665)
Supplement: Table S6 — Characterization of all the developed SNP markers. The table presents the SNP markers that were developed for H. brasiliensis, including the corresponding primer sequences, annealing temperatures, and expected and observed products sizes in 1.5% agarose gel electrophoresis. (XLSX) [file pone.0102665.s013.xlsx]

## Sheet: Plan1
	Sequence name	Primer sequence (5’-3’)	best blast hit	predicted product size (bp)	observed product size (bp)b	TA(ºC)c
HB_SNP_01	Contig_Hb_31012	TAATAGTTTGCTCTGGAACCTG	acetyl-CoA C-acetyltransferase	150	850	65.6
		CAATGTTATTCAGTCCCTCTCC
HB_SNP_02a	Contig_Hb_31012	CACTCACCAGAACCAAAGCA	acetyl-CoA C-acetyltransferase	230	1650	65.6
		TATTGCTGCCCAAGACAGTG
HB_SNP_06a	Contig_Hb_95577	AAATGGTAAGTATGGGGTTGC	acetyl-CoA C-acetyltransferase	235	1200	58
		CGTACAATCTCATGCAAATACG
HB_SNP_09	Contig_Hb_55576	AGCATTCGCATCCCTACTTC	hydroxymethylglutaryl-CoA synthase	238	850-1000	63
		TCGATGCTCCATTAGCTTCA
HB_SNP_10a	Contig_Hb_107134	TTTACTGTGAAGGAGGGATGC	hydroxymethylglutaryl-CoA synthase	247	850	60.4
		GGTGTTCAATGACTTTGTGAGG
HB_SNP_11	Contig_Hb_110355	CAGAGTCAACGCCTTCAATG	hydroxymethylglutaryl-CoA synthase	229	900	65
		GGTCTTGGACAGGATTGCAT
HB_SNP_12a	Contig_Hb_27098	ATTTGCCACGTCCTTCAATC	hydroxymethylglutaryl-CoA reductase (NADPH)	581	1000	63
		CTTGCCAGTAGAAGGGTTCG
HB_SNP_13	Contig_Hb_27703	GCAGGGGAGCTGTCTCTTAT	hydroxymethylglutaryl-CoA reductase (NADPH)	300	200-300	62.7
		CAGTCTCACATGGCTCTGGA
HB_SNP_15	Contig_Hb_34469	TGAAAACAACGGCAATGGTA	hydroxymethylglutaryl-CoA reductase (NADPH)	285	300	60
		ATTGTTGCTGGATGGAAAGG
HB_SNP_17	Contig_Hb_109288	GAGGGAATACGAAGGGGTAG	hydroxymethylglutaryl-CoA reductase (NADPH)	498	500	62.7
		GCTTCACCGTCTTCTTTTGG
HB_SNP_18	Contig_Hb_115905	TCACAGCTGCAGGCTTCTTA	hydroxymethylglutaryl-CoA reductase (NADPH)	792	850	65
		AAGCAATGGACCCTATCGTG
HB_SNP_19	Contig_Hb_125027	GAAGGAATGGAGCCAGAGACT	hydroxymethylglutaryl-CoA reductase (NADPH)	226	200-300	70
		CTAGAGCTTCCACCGATTCC
HB_SNP_23	Contig_Hb_96672	CAGTTACAGAGGATTGCTTCC	diphosphomevalonate decarboxylase	249	250	58
		AAGATGCCCCAAGGTACAAA
HB_SNP_26	Contig_Hb_126367	GCGAATCCCCTGACTAAGAC	diphosphomevalonate decarboxylase	207	200	62.7
		CGAGGATTCCGAAATTGAAG
HB_SNP_27a	Contig_Hb_127741	CCACAAGCCCTCAAATCTTC	diphosphomevalonate decarboxylase	300	300	65.6
		TCTGCGCAGTCACCATTATC
HB_SNP_29	Contig_Hb_30967	AACAAAGGAACCCCACTTGA	1-deoxy-D-xylulose-5-phosphate synthase	364	550	65
		TTTGGTCTTGAGGTGATCCA
HB_SNP_30	Contig_Hb_31077	TGGGAGACATGAGAGCTGAA	1-deoxy-D-xylulose-5-phosphate synthase	243	250	65
		TGGCAAGGGAAGAATCCTAA
HB_SNP_31	Contig_Hb_31402	GAGAGCAGGAACCAAAGCAC	1-deoxy-D-xylulose-5-phosphate synthase	526	700	65
		ATTGCCTCATATGCCTGTCC
HB_SNP_32	Contig_Hb_91529	AAATGGGCAACATGAGATCC	1-deoxy-D-xylulose-5-phosphate synthase	250	250	65
		AGGTTGGAAAAGGCAGGATA
HB_SNP_33	Contig_Hb_96040	GCATTTCGTCCTCCATACAAA	1-deoxy-D-xylulose-5-phosphate synthase	828	1200	63
		GGCCTAAAACCTTTCTGTGC
HB_SNP_34	Contig_Hb_96040	TGGAACAAATTAAGCCCTGTG	1-deoxy-D-xylulose-5-phosphate synthase	691	900	65
		GTGGGGAAGGACAATCATGT
HB_SNP_35	Contig_Hb_96638	TTGTCTCTTCTCCCAGTCAGG	1-deoxy-D-xylulose-5-phosphate synthase	497	1200	65
		CCCGTTGGTTCTCTATTTGC
HB_SNP_36	Contig_Hb_97000	AGAGGGTTGATCCAGAACCA	1-deoxy-D-xylulose-5-phosphate synthase	661	1450	65
		CTGCGGTCCGATGTTATTTT
HB_SNP_37	Contig_Hb_97616	GCAGTTGCAAGGGACCTAC	1-deoxy-D-xylulose-5-phosphate synthase	600	700	65
		GAAAGTGTAGGGGATTTTGG
HB_SNP_38	Contig_Hb_97616	TTGAGATTGGGAAAGGGAGA	1-deoxy-D-xylulose-5-phosphate synthase	482	1000	57
		TGGCTTTTGCTATTCCTGAGA
HB_SNP_39	Contig_Hb_107075	TTTTGGCTTTGTTCTCTGAGG	1-deoxy-D-xylulose-5-phosphate synthase	247	250	65
		GCACTTGATGGACAGCTTGA
HB_SNP_42	Contig_Hb_111903	GGACCATCAGACCCTACCAA	1-deoxy-D-xylulose-5-phosphate synthase	382	400	60
		TGCAGGAAGGTTCATTTGTG
HB_SNP_44a	Contig_Hb_111947	GTGGCAACCATGTGAAAAAG	1-deoxy-D-xylulose-5-phosphate synthase	298	350	62
		TTGATGTTGGAATAGCGGAAC
HB_SNP_47	Contig_Hb_129382	TGAAAGTCTTCACCTGATCTGC	1-deoxy-D-xylulose-5-phosphate reductoisomerase	391	850	58
		CCTGCTTTTACTTTGCTGCAT
HB_SNP_48a	Contig_Hb_143021	GGCACGAGACTATGCTGCTA	1-deoxy-D-xylulose-5-phosphate reductoisomerase	390	400	62
		TCGTCTGAGAAGCCTAAGAAAA
HB_SNP_54	Contig_Hb_28561	TAATCCTCGTGAAAGCGTCA	2-C-methyl-D-erythritol 2,4-cyclodiphosphate synthase	358	400	60
		TCTTTTGAAGACCCATCTCACA
HB_SNP_55	Contig_Hb_97044	TAATTGCCCTGAAAGCATGT	2-C-methyl-D-erythritol 2,4-cyclodiphosphate synthase	583	700	65
		GGAAACTTGGATGCCACCT
HB_SNP_62	Contig_Hb_146058	CAGAAACAGAGCAAAAGCTCAA	(E)-4-hydroxy-3-methylbut-2-enyl-diphosphate synthase	483	500	65
		GGTATGTTGGTGGTGCTCCT
HB_SNP_63a	Contig_Hb_97647	GGTTTGGAATACTGTTGAGA	4-hydroxy-3-methylbut-2-enyl diphosphate reductase	459	1200	58
		ATAAGATCCAACTTCTCCTC
HB_SNP_64a	Contig_Hb_97900	TGTGCTTCTCAACAGTATTCCA	4-hydroxy-3-methylbut-2-enyl diphosphate reductase	698	1400	60
		AGCTCCACACTTTAGCTTTTCT
a- locus that amplified in few genotypes
b- observed product size in agarose 1,5%
c- annealing temperature
