# Supplementary material for: De Novo Assembly and Transcriptome Analysis of the Rubber Tree (Hevea brasiliensis) and SNP Markers Development for Rubber Biosynthesis Pathways
Source: PLoS One. 2014 Jul 21;9(7):e102665. doi: 10.1371/journal.pone.0102665 (PMC4105465; doi:10.1371/journal.pone.0102665)
Supplement: Table S7 — Validation of the SNP markers. The table presents the allelic variants, observed and expected heterozygosities and polymorphism information contents. (XLSX) [file pone.0102665.s014.xlsx]

## Sheet: Plan1
Primer	Sequence name	SNP	Reference position	PICa	Heb	Hoc	Allelic variant
HB_SNP_01	Contig_Hb_31012	HB_SNP_01_58	58	0.3192	0.409	0.45	A/C
		HB_SNP_01_122	122	0.3338	0.4329	0.5217	C/T
HB_SNP_09	Contig_Hb_55576	HB_SNP_09_85	85	0.2392	0.2874	0.2	C/T
HB_SNP_11	Contig_Hb_110355	HB_SNP_11_226	226	0.3589	0.4787	0.3333	A/G
HB_SNP_13	Contig_Hb_27703	HB_SNP_13_720	720	0.2392	0.2825	0.3333	T/A
		HB_SNP_13_740	740	0.3615	0.3892	0.3226	A/G/C/T
		HB_SNP_13_881	881	0.234	0.275	0.3226	T/A
HB_SNP_15	Contig_Hb_34469	HB_SNP_15_137	137	0.2859	0.3556	0.1111	A/G
HB_SNP_17	Contig_Hb_109288	HB_SNP_17_396	396	0.3589	0.4762	0	C/T
		HB_SNP_17_505	505	0.4208	0.5394	0.3226	T/A
		HB_SNP_17_687	687	0.3544	0.4678	0.2188	A/G
		HB_SNP_17_756	756	0.3589	0.4762	0.4375	A/G
HB_SNP_18	Contig_Hb_115905	HB_SNP_18_1559	1559	0.2818	0.3452	0.2333	G/C
		HB_SNP_18_1466	1466	0.2174	0.2522	0.2903	C/A
HB_SNP_19	Contig_Hb_125027	HB_SNP_19_157	157	0.2298	0.2882	0.3429	G/A
		HB_SNP_19_219	219	0.2437	0.2687	0.3429	C/T
HB_SNP_23	Contig_Hb_96672	HB_SNP_23_442	442	0.3528	0.4672	0.375	A/G
HB_SNP_29	Contig_Hb_30967	HB_SNP_29_389	389	0.293	0.363	0.3214	C/T
		HB_SNP_29_440	440	0.2265	0.3429	0.2857	A/T
		HB_SNP_29_446	446	0.2265	0.2655	0.3077	C/T
		HB_SNP_29_452	452	0.375	0.5098	0.6154	C/T
		HB_SNP_29_460	460	0.1948	0.2227	0.25	A/G
		HB_SNP_29_463	463	0.3478	0.4565	0.5357	A/G
		HB_SNP_29_509	509	0.2559	0.3214	0.3929	C/T
		HB_SNP_29_519	519	0.2805	0.3279	0.3571	A/G
		HB_SNP_29_599	599	0.2659	0.3214	0.3929	C/T
		HB_SNP_29_635	635	0.3047	0.3818	0.5	A/C
		HB_SNP_29_636	636	0.2002	0.2299	0.2593	A/C
HB_SNP_30	Contig_Hb_31077	HB_SNP_30_73.	73	0.3748	0.5067	0.9167	A/G
		HB_SNP_30_205	205	0.3748	0.5067	0.9167	C/T
HB_SNP_31	Contig_Hb_31402	HB_SNP_31_263	263	0.3047	0.3846	0.2	A/G
		HB_SNP_31_298	298	0.3633	0.4857	0.6429	C/T
HB_SNP_32	Contig_Hb_91529	HB_SNP_32_411	411	0.1948	0.2222	0.25	C/T
		HB_SNP_32_442	442	0.1948	0.1726	0.1875	A/T
		HB_SNP_32_496	496	0.1948	0.1726	0.1875	C/T
		HB_SNP_32_453	453	0.1948	0.2222	0.25	A/C
		HB_SNP_32_455	455	0.1948	0.2222	0.25	A/C
		HB_SNP_32_457	457	0.1948	0.2222	0.25	T/G
		HB_SNP_32_508	508	0.2125	0.2455	0.2813	C/T
HB_SNP_33	Contig_Hb_96040	HB_SNP_33_483	483	0.0499	0.0526	0.0526	C/T
		HB_SNP_33_785	785	0.0948	0.1024	0.1053	T/G
HB_SNP_34	Contig_Hb_96040	HB_SNP_34_1282	1282	0.0555	0.0579	0.0588	A/C
		HB_SNP_34_1412	1412	0.329	0.4214	0.4118	A/G
		HB_SNP_34_1418	1418	0.0555	0.0579	0.0588	T/G
		HB_SNP_34_1609	1609	0.0555	0.0579	0.0588	C/T
		HB_SNP_34_1674	1674	0.0286	0.0294	0.0294	C/G
		HB_SNP_34_1796	1796	0.0555	0.0579	0.0588	A/G
HB_SNP_35	Contig_Hb_96638	HB_SNP_35_210	210	0.3398	0.444	0.0909	A/G
HB_SNP_36	Contig_Hb_97000	HB_SNP_36_664	664	0.3676	0.4647	0.4074	C/T
HB_SNP_37	Contig_Hb_97616	HB_SNP_37_195	195	0.4402	0.487	0.2903	A/G/C/T
		HB_SNP_37_255	255	0.2118	0.2457	0.28	A/T
		HB_SNP_37_261	261	0.0624	0.0655	0.0667	A/T
		HB_SNP_37_264	264	0.2688	0.3265	0.4	C/T
		HB_SNP_37_384	384	0.1889	0.2155	0.24	A/G
		HB_SNP_37_604	604	0.0688	0.0727	0.0741	A/G
HB_SNP_38	Contig_Hb_97616	HB_SNP_38_1250	1250	0.1948	0.2244	0.15	A/G
		HB_SNP_38_1301	1301	0.1364	0.1502	0.16	A/T
		HB_SNP_38_1303	1303	0.1364	0.1502	0.16	C/T
		HB_SNP_38_1366	1366	0.2453	0.2919	0.3462	C/T
		HB_SNP_38_1393	1393	0.2453	0.2919	0.3462	A/G
		HB_SNP_38_1450	1450	0.2327	0.2743	0.32	C/T
		HB_SNP_38_1453	1453	0.2058	0.2376	0.2692	C/T
		HB_SNP_38_1469	1469	0.1833	0.2081	0.2308	A/C
		HB_SNP_38_1519	1519	0.1638	0.1846	0.2	A/G
		HB_SNP_38_1547	1547	0.1638	0.1846	0.2	A/C
		HB_SNP_38_1612	1612	0.1638	0.1846	0.2	A/G
		HB_SNP_38_1625	1625	0.1638	0.1846	0.2	A/G
HB_SNP_39	Contig_Hb_107075	HB_SNP_39_255	255	0.3411	0.4442	0.4286	G/T
		HB_SNP_39_377	377	0.3638	0.4592	0.4483	A/C/G
HB_SNP_42	Contig_Hb_111903	HB_SNP_42_847	847	0.375	0.5111	0.5652	C/T
HB_SNP_47	Contig_Hb_129382	HB_SNP_47_469	469	0.3478	0.4565	0.5357	C/T
HB_SNP_54	Contig_Hb_28561	HB_SNP_54_148	148	0.3285	0.4217	0.4483	T/G
HB_SNP_55	Contig_Hb_97044	HB_SNP_55_482	482	0.2567	0.3068	0.3143	A/G
		HB_SNP_55_534	534	0.3648	0.487	0.4571	A/T
		HB_SNP_55_354	354	0.3695	0.4965	0.3824	A/T
		HB_SNP_55_472	472	0.3732	0.5035	0.4	C/T
		HB_SNP_55_623	623	0.373	0.5035	0.3824	C/T
HB_SNP_62	Contig_Hb_146058	HB_SNP_62_439	439	0.3476	0.4553	0.4839	A/C
a-polimorphism information content
b-expected heterozygosity
c-observed heterozygosity
